# Supplementary material for: A transcriptomic analysis of the effects of macrophage polarization and endotoxin tolerance on the response to Salmonella
Source: PLoS One. 2022 Oct 14;17(10):e0276010. doi: 10.1371/journal.pone.0276010 (PMC9565388; doi:10.1371/journal.pone.0276010)
Supplement: S1 Table — Gene-set for endotoxin tolerance was taken from Pena et al (https://doi.org/10.1016/j.ebiom.2014.10.003). Gene-set for polarization was taken from Becker et al (https://doi.org/10.1038/srep13351). Gene-set for Salmonella susceptibility was taken from BioCarta (h_salmonellaPathway) (https://doi.org/10.1089/152791601750294344), as collated in the Molecular Signatures Database (MSigDB.v6.2) (https://doi.org/10.1073/pnas.0506580102; https://doi.org/10.1093/bioinformatics/btr260), supplemented with genes identified in the literature, as listed in the final column of the table. (CSV) [file pone.0276010.s001.csv]

M1	M2	Endotoxin	Salmonella Susceptibility	Source: Salmonella Susceptibility
ADAM28	ADAM19	MT1G	ACTA1	BIOCARTA_SALMONELLA_PATHWAY
AIM2	ALOX15	MT1H	ACTR2	Malik-Kale et al. 2011 (doi.org/10.3389/fmicb.2011.00125)
APOBEC3A	ARRB1	MT1M	ACTR3	Malik-Kale et al. 2011 (doi.org/10.3389/fmicb.2011.00125)
APOL1	BZW2	CCL7	ARPC1A	Malik-Kale et al. 2011 (doi.org/10.3389/fmicb.2011.00125)
APOL3	CARD9	CCL24	ARPC1B	Malik-Kale et al. 2011 (doi.org/10.3389/fmicb.2011.00125)
BATF2	CCL13	MT1F	ARPC2	Malik-Kale et al. 2011 (doi.org/10.3389/fmicb.2011.00125)
C1R	CCL17	MT1X	ARPC3	Malik-Kale et al. 2011 (doi.org/10.3389/fmicb.2011.00125)
C1S	CCL23	LILRA3	ARPC4	Malik-Kale et al. 2011 (doi.org/10.3389/fmicb.2011.00125)
CCL19	CD1A	LILRA3	ARPC5	Malik-Kale et al. 2011 (doi.org/10.3389/fmicb.2011.00125)
CD38	CD1C	LILRA3	WASF1	BIOCARTA_SALMONELLA_PATHWAY
CD40	CD1E	LILRA3	WASL	BIOCARTA_SALMONELLA_PATHWAY
CD80	CDR2L	MMP7	CDC42	BIOCARTA_SALMONELLA_PATHWAY
CFB	CHN2	CA12	RAC1	BIOCARTA_SALMONELLA_PATHWAY
CLEC4D	CLEC4A	CCL1	PLEKHM1	Sindhwani et al. 2017 (doi: 10.1371/journal.ppat.1006700)
CXCL10	CLIC2	CCL22	PLEKHM2	Sindhwani et al. 2017 (doi: 10.1371/journal.ppat.1006700)
CXCL9	CMTM8	PPBP	RAB7	Sindhwani et al. 2017 (doi: 10.1371/journal.ppat.1006700)
CYBB	CRIP1	FPR1	VPS11	Sindhwani et al. 2017 (doi: 10.1371/journal.ppat.1006700)
DUSP10	CTSC	SERPINA1	VPS16	Sindhwani et al. 2017 (doi: 10.1371/journal.ppat.1006700)
DUSP6	DUSP22	SERPINA1	VPS18	Sindhwani et al. 2017 (doi: 10.1371/journal.ppat.1006700)
ETV7	EMILIN2	VCAN	VPS33A	Sindhwani et al. 2017 (doi: 10.1371/journal.ppat.1006700)
FAM49A	ESPNL	FPR2	VPS39	Sindhwani et al. 2017 (doi: 10.1371/journal.ppat.1006700)
FCGR1B	F13A1	CD93	VPS41	Sindhwani et al. 2017 (doi: 10.1371/journal.ppat.1006700)
FPR2	FOXQ1	RETN	TNFR	Ingram et al. 2017 (doi: 10.1016/J.CYTO.2016.10.009)
GADD45G	FSCN1	SERPINB7	RAB5	Ingram et al. 2017 (doi: 10.1016/J.CYTO.2016.10.009)
GBP1	FZD2	IL3RA	EEA1	Ingram et al. 2017 (doi: 10.1016/J.CYTO.2016.10.009)
GBP2	GALNTL4	ANKRD1	SNX1	Sindhwani et al. 2017 (doi: 10.1371/journal.ppat.1006700)
GBP4	GATM	CCL19	LAMP1	Sindhwani et al. 2017 (doi: 10.1371/journal.ppat.1006700)
GBP5	GPD1L	HSD11B1	LAMP2	Sindhwani et al. 2017 (doi: 10.1371/journal.ppat.1006700)
GCH1	GSTP1	HIST2H2AA3	TASSC	Lee et al. 2002 (doi: 10.1046/j.1462-5822.2002.00225.x)
GK	ITM2C	MARCO	MTMR4	Teo et al. 2016 (doi: 10.3389/fcimb.2016.00091)
GPR84	KCNK6	S100A12	TRP53	Huang et al. 2018 (doi: 10.1186/s13567-018-0616-9)
GUCY1A3	MAOA	HIST2H2AC
HERC5	MAP4K1	TREM1
HESX1	MAPKAPK3	PTGES
HLA-F	MFNG	FBP1
IFI27	MS4A6A	PDLIM7
IFI35	NMNAT3	ADAMDEC1
IFI44L	OSBPL7	CYP27B1
IFIH1	P2RY11	FCER2
IFIT2	PALLD	RHBDD2
IFIT3	PAQR4	SLC16A10
IFITM1	PELP1	MGST1
IFITM2	PLAU	PANX2
IL15	PON2	PLAUR
IL15RA	PPP1R14A	DPYSL3
IL32	PTGS1	LILRA5
INHBA	RAMP1	LILRA5
IRF7	REPS2	LILRA5
ISG15	RGS18	LILRA5
ISG20	RRS1	LILRA5
ITGAL	S100A4	PTGR1
ITGB7	SEC14L5	CD14
LAG3	SHPK	HBEGF
LAMP3	SPINT2	OLIG2
LIMK2	TGFBI	S100A9
MUC1	TMEM97	HK2
MX1	VCL	HPSE
NAMPT	ZNF789	GK
KFKBIZ		HIST1H1C
OAS1		RAB13
OAS2		SLC7A11
OAS3		CDK5RAP2
OASL		DDIT4
OPTN		GPR137B
PAG1		NRIP3
PARP14		CD300LF
PCNX		CYP1B1
PDE4B		HK3
PIM1		ITGB8
PRKAR2B		MYADM
PSMB9		NEFH
PTGS2		S100A8
RARRES3		TGM2
RCN1		TMEM158
RHBDF2		UPP1
RSAD2		EGR2
SAT1		FCER1G
SCO2		MXD1
04-Sep		PAPLN
SERPING1		PROCR
SLAMF7		ALCAM
SLC22A15		ADAM15
SLC25A28		PSTPIP2
SLC31A2		TLR7
SLC7A5		NQO1
SLC6A12		CTSK
SNTB1		TSPAN4
SNX10		CST6
SOCS3		LY86
SOD2		S100A4
STAT1		PLD3
STAT3		HTRA1
STX11		IL18BP
TAP1		CPVL
TNFAIP6		ALDH1A1
TNFSF10		RARRES1
TRIM69		CAMP
UBE2L6		CST3
USP18		LIPA
VAMP5		DHRS9
WARS		GPNMB
XRN1		CXCL10
		RNASE1
