# Supplementary material for: A transcriptomic analysis of the effects of macrophage polarization and endotoxin tolerance on the response to Salmonella
Source: PLoS One. 2022 Oct 14;17(10):e0276010. doi: 10.1371/journal.pone.0276010 (PMC9565388; doi:10.1371/journal.pone.0276010)
Supplement: S2 Table — The M1 and M2 gene signatures were derived by Becker et al (https://doi.org/10.1038/srep13351). (XLSX) [file pone.0276010.s002.xlsx]

## Sheet: M1_sig
MDM Types Compared	% Up-regulated	% Down-regulated	Direction	p-value
M1 vs. M2 uninfected	92	1	Up	<0.001
MEP vs. M1 uninfected	39	27	Up	0.103
MEP vs. M2 uninfected	91	0	Up	<0.001
M1 vs. M2 infected	57	1	Up	<0.001
MEP vs. M1 infected	27	29	Up	0.941
MEP vs. M2 infected	53	12	Up	<0.001
M1 infected vs. uninfected	45	14	Up	0.0016
M2 infected vs. uninfected	62	5	Up	<0.001
MEP infected vs. uninfected	26	5	Up	0.125
Infected/uninfected M1 vs. M2	4	58	Down	<0.001
Infected/uninfected MEP vs. M1	6	25	Down	0.222
Infected/uninfected MEP vs. M2	3	52	Down	<0.001

## Sheet: M2_sig
MDM Types Compared	% Up-regulated	% Down-regulated	Direction	p-value
M1 vs. M2 uninfected	4	67	Down	<0.001
MEP vs. M1 uninfected	19	20	Up	0.977
MEP vs. M2 uninfected	6	65	Down	<0.001
M1 vs. M2 infected	0	70	Down	<0.001
MEP vs. M1 infected	39	19	Up	0.05
MEP vs. M2 infected	15	57	Down	<0.001
M1 infected vs. uninfected	9	41	Down	<0.001
M2 infected vs. uninfected	9	39	Down	<0.001
MEP infected vs. uninfected	2	26	Down	0.004
Infected/uninfected M1 vs. M2	2	9	Down	0.403
Infected/uninfected MEP vs. M1	19	2	Up	0.143
Infected/uninfected MEP vs. M2	13	4	Up	0.508
