# Supplementary material for: A transcriptomic analysis of the effects of macrophage polarization and endotoxin tolerance on the response to Salmonella
Source: PLoS One. 2022 Oct 14;17(10):e0276010. doi: 10.1371/journal.pone.0276010 (PMC9565388; doi:10.1371/journal.pone.0276010)
Supplement: S3 Table — Column “Reference” indicates reference identifying the gene as involved in macrophage modification, if applicable. If no reference is given, the gene is generally known to be a histone deacetylase, DNA methyltransferase, or histone methyl transferase. (CSV) [file pone.0276010.s003.csv]

Symbol	Alternate Names	Reference
HDAC1
HDAC2
HDAC3		Eichenfield et al. 2016 (https://doi.org/10.7554/eLife.13024.001)
HDAC4
HDAC5
HDAC6		Xu et al. 2017 (https://doi.org/10.18632/oncotarget.20982)
HDAC7
HDAC8
HDAC9
HDAC10
HDAC11
DNMT1
TRDMT1
DNMT3A	DNMT3A1/A2
DNMT3B
DNMT3C
DNMT3L
ASH1L
DOT1L
EHMT1
EHMT2	G9a	Gazzar et al. 2008 (https:doi.org/10.1074/jbc.M803446200)
EZH1		Liu et al 2015 (https://doi.org/10.4049/jimmunol.1402087)
EZH2
KMT2A	MLL
KMT2D	MLL2
KMT2C	MLL3
KMT2B	MLL4
KMT2E	MLL5
NSD1		Lu et al. 2009 (https://doi.org/10.1073/pnas.0912493107)
PRDM2
SET
SETBP1
SETD1A
SETD1B
SETD2
SETD3
SETD4
SETD5
SETD6
SETD7
KMT5A	SETD8
SETD9
SETDB1
SETDB2
SETMAR
SMYD1
SMYD2		Xu et al. 2015 (https://doi.org/10.1074/jbc.M114.610345)
SMYD3
SMYD4
SMYD5
SUV39H1
SUV39H2
KMT5B
SUV420H2	KMT5C
KDM6B	JMJD3	Perkins et al. 2016 (https://doi.org/10.1089/jir.2016.0003)
SETDB2		Perkins et al. 2016 (https://doi.org/10.1089/jir.2016.0003)
PPP2CA	PP2Ac	Perkins et al. 2016 (https://doi.org/10.1089/jir.2016.0003)
CHD4	SMARCA4	Perkins et al. 2016 (https://doi.org/10.1089/jir.2016.0003)
RELB		Perkins et al. 2016 (https://doi.org/10.1089/jir.2016.0003)
NSD2	WHSC1	Perkins et al. 2016 (https://doi.org/10.1089/jir.2016.0003)
TET2		Morante-Palacios et al. 2021 (https://doi.org/10.3389/fimmu.2021.734652)
BAHD1		Pereira et al. 2016 (https://doi.org/10.1016/j.chom.2016.04.012)
IRF1		Shi et al. 2015 (https://doi.org/10.1189/jlb.4A0914-450RR)
IFNA2		Shi et al. 2015 (https://doi.org/10.1189/jlb.4A0914-450RR)
TCF7		Ciernia et al. 2020 (https://doi.org/10.1016/j.bbi.2020.05.058)
H1-1		Gazzar et al. 2009 (https://doi.org/10.1128/MCB.01862-08)
HMGB1		Gazzar et al. 2009 (https://doi.org/10.1128/MCB.01862-08)
CBX5	HP1A	Gazzar et al. 2007 (https://doi.org/10.1074/jbc.M704584200)
SMARCA4	Brg1	Chen and Ivashkiv 2010 (http://doi.org/10.1073/pnas.1007816107)
KAT2A
