# Supplementary material for: A transcriptomic analysis of the effects of macrophage polarization and endotoxin tolerance on the response to Salmonella
Source: PLoS One. 2022 Oct 14;17(10):e0276010. doi: 10.1371/journal.pone.0276010 (PMC9565388; doi:10.1371/journal.pone.0276010)
Supplement: S4 Table — Comparisons are: infected versus uninfected MDM for each of M1, M2, and MEP polarization (M1/M2/MEP_IvU), M1 versus M2 for uninfected and infected MDM (M1vM2_U and M1vM2_I respectively), MEP versus M2 for uninfected and infected MDM (MEPvM2_U and MEPvM2_I), and MEP versus M1 for uninfected and infected MDM (MEPvM1_U and MEPvM1_I). (XLSX) [file pone.0276010.s004.xlsx]

## Sheet: M1_IvU
	baseMean	log2FoldChange	lfcSE	stat	pvalue	padj	symbol	uniprot	colour	RRHO_Pval
ENSG00000163734	4404.22	8.29088	0.279439	29.6698	1.88654e-193	2.58418e-189	CXCL3	P19876	red	188.588
ENSG00000073756	9640.57	7.897	0.269219	29.333	3.93227e-189	2.69321e-185	PTGS2	P35354	red	184.57
ENSG00000125538	15784.7	8.19573	0.305953	26.7876	4.50969e-158	2.05912e-154	IL1B	P01584	red	153.686
ENSG00000115008	2793.87	8.60433	0.323971	26.559	2.0239e-155	6.93083e-152	IL1A	P01583	red	151.159
ENSG00000136244	7085.16	7.88951	0.318294	24.7869	1.24168e-135	3.4017e-132	IL6	B4DVM1	red	131.468
ENSG00000275302	21802.8	7.2194	0.313708	23.0131	3.44463e-117	7.8641e-114	CCL4	P13236	red	113.104
ENSG00000169508	3937.47	5.0074	0.235561	21.2574	2.81839e-100	5.51519e-97	GPR183	A0A024RDX2	red	96.2584
ENSG00000163874	1378.35	6.65181	0.317202	20.9702	1.22618e-97	2.09953e-94	ZC3H12A	Q5D1E8	red	93.6779
ENSG00000115009	2168.19	8.6814	0.420482	20.6463	1.05448e-94	1.60492e-91	CCL20	P78556	red	90.7945
ENSG00000232810	9289.15	7.0516	0.347785	20.2757	2.10726e-91	2.88652e-88	TNF	P01375	red	87.5396
ENSG00000162924	659.599	4.55636	0.225818	20.1771	1.55588e-90	1.9375e-87	REL	Q04864	red	86.7128
ENSG00000175505	1565.64	7.93713	0.401737	19.7571	6.97617e-87	7.9633e-84	CLCF1	Q9UBD9	red	83.0989
ENSG00000144802	1225.89	7.88831	0.401162	19.6636	4.41846e-86	4.6557e-83	NFKBIZ	Q9BYH8	red	82.332
ENSG00000139597	1153.18	3.26408	0.170134	19.1854	4.90594e-82	4.80011e-79	N4BP2L1	A0A024RDV1	red	78.3187
ENSG00000124145	7778.15	4.70202	0.246432	19.0804	3.67463e-81	3.35568e-78	SDC4	P31431	red	77.4742
ENSG00000182197	529.436	5.15443	0.276085	18.6697	8.73246e-78	7.47608e-75	EXT1	Q16394	red	74.1263
ENSG00000100219	3589.79	3.67364	0.200397	18.3318	4.61514e-75	3.71872e-72	XBP1	P17861	red	71.4296
ENSG00000120539	349.243	3.86307	0.217601	17.753	1.63348e-70	1.24308e-67	MASTL	Q96GX5	red	66.9055
ENSG00000163739	5896.39	8.13337	0.467139	17.411	6.80384e-68	4.90521e-65	CXCL1	P09341	red	64.3093
ENSG00000163661	1009.72	8.50892	0.496724	17.1301	8.85613e-66	6.06556e-63	PTX3	P26022	red	62.2171
ENSG00000159873	1135.94	3.3522	0.200805	16.6938	1.45501e-62	9.49083e-60	CCDC117	Q8IWD4	red	59.0227
ENSG00000110944	571.616	7.82019	0.469657	16.6509	2.98212e-62	1.85678e-59	IL23A	Q9NPF7	red	58.7312
ENSG00000197329	1892.66	5.32904	0.320226	16.6415	3.48766e-62	2.07713e-59	PELI1	Q53T26	red	58.6825
ENSG00000111537	4250.3	9.09062	0.552842	16.4434	9.34571e-61	5.33406e-58	IFNG	P01579	red	57.2729
ENSG00000117036	886.201	4.06853	0.248397	16.3791	2.69509e-60	1.47669e-57	ETV3	P41162	red	56.8307
ENSG00000245848	880.354	-5.13148	0.31525	-16.2775	1.42574e-59	7.51147e-57	CEBPA	P49715	green	-56.1243
ENSG00000187479	404.282	9.40895	0.580066	16.2205	3.61427e-59	1.83364e-56	C11orf96	A0A087WW59	red	55.7367
ENSG00000107968	1424.86	5.58391	0.345288	16.1718	7.97961e-59	3.90374e-56	MAP3K8	P41279	red	55.4085
ENSG00000174804	174.326	5.9621	0.370408	16.096	2.72024e-58	1.28489e-55	FZD4	Q9ULV1	red	54.8911
ENSG00000277632	35821.4	6.26938	0.396576	15.8088	2.7059e-56	1.23551e-53	CCL3	A0N0R1	red	52.9082
ENSG00000276085	16892.8	8.71681	0.555319	15.6969	1.58722e-55	7.01349e-53	CCL3L1	P16619	red	52.1541
ENSG00000135114	6405.43	7.09009	0.451987	15.6865	1.87109e-55	8.00944e-53	OASL	Q15646	red	52.0964
ENSG00000124882	2121.37	7.33814	0.469573	15.6272	4.74877e-55	1.97117e-52	EREG	O14944	red	51.7053
ENSG00000107201	2843.67	4.11019	0.265102	15.5042	3.24975e-54	1.30927e-51	DDX58	O95786	red	50.883
ENSG00000125430	583.804	4.41347	0.286334	15.4137	1.32408e-53	5.18207e-51	HS3ST3B1	Q9Y662	red	50.2855
ENSG00000150773	103.632	6.40546	0.421394	15.2007	3.50099e-52	1.33213e-49	PIH1D2	Q8WWB5	red	48.8755
ENSG00000125657	637.147	7.01431	0.461565	15.1968	3.71266e-52	1.37449e-49	TNFSF9	A0A0U5J8I0	red	48.8619
ENSG00000050730	1210.82	7.01067	0.463796	15.1158	1.27363e-51	4.59108e-49	TNIP3	Q96KP6	red	48.3381
ENSG00000141682	1161.44	5.88007	0.39334	14.9491	1.57925e-50	5.54683e-48	PMAIP1	A0A0S2Z490	red	47.256
ENSG00000164400	280.369	4.71268	0.31664	14.8834	4.22484e-50	1.4468e-47	CSF2	P04141	red	46.8396
ENSG00000003402	4030.95	3.66767	0.248136	14.7809	1.946e-49	6.50154e-47	CFLAR	A0A024R3Z7	red	46.187
ENSG00000105849	443.467	2.64338	0.180268	14.6636	1.10201e-48	3.59413e-46	TWISTNB	Q3B726	red	45.4444
ENSG00000147883	351.656	4.91608	0.335552	14.6507	1.33329e-48	4.24732e-46	CDKN2B	K7PPU3	red	45.3719
ENSG00000273805	116.041	7.84996	0.540307	14.5287	7.97172e-48	2.48174e-45	NA	NA	red	44.6052
ENSG00000126353	3984.96	5.79011	0.401677	14.4149	4.17307e-47	1.27028e-44	CCR7	P32248	red	43.8961
ENSG00000145779	4076	2.71846	0.188684	14.4075	4.64379e-47	1.38284e-44	TNFAIP8	O95379	red	43.8592
ENSG00000166016	223.668	5.66193	0.394098	14.3668	8.35776e-47	2.43584e-44	ABTB2	Q8N961	red	43.6134
ENSG00000175538	272.357	-4.35134	0.305729	-14.2327	5.74191e-46	1.6386e-43	KCNE3	Q6IAE6	green	-42.7855
ENSG00000165997	2450.73	5.03961	0.356228	14.1471	1.94562e-45	5.439e-43	ARL5B	B0YIW9	red	42.2645
ENSG00000198355	3080.91	3.93404	0.278138	14.1442	2.02728e-45	5.55394e-43	PIM3	Q86V86	red	42.2554
ENSG00000218565	765.296	7.49836	0.53427	14.0348	9.54833e-45	2.56457e-42	NA	NA	red	41.591
ENSG00000170542	1535.94	3.35403	0.240278	13.959	2.77359e-44	7.30627e-42	SERPINB9	A0A024QZT4	red	41.1363
ENSG00000137947	1110.43	2.6573	0.192077	13.8346	1.5764e-43	4.07425e-41	GTF2B	Q00403	red	40.39
ENSG00000059728	1424.17	2.95772	0.216074	13.6885	1.18989e-42	3.01835e-40	MXD1	B7ZLI7	red	39.5202
ENSG00000124422	711.53	-1.86164	0.13774	-13.5156	1.26549e-41	3.15175e-39	USP22	Q9UPT9	green	-38.5014
ENSG00000154099	300.867	7.23118	0.535663	13.4995	1.57449e-41	3.85131e-39	DNAAF1	Q8NEP3	red	38.4144
ENSG00000181788	693.552	2.75512	0.204856	13.4491	3.11825e-41	7.49364e-39	SIAH2	O43255	red	38.1253
ENSG00000123689	4726.86	7.08126	0.527128	13.4337	3.83992e-41	9.06884e-39	G0S2	P27469	red	38.0424
ENSG00000121380	291.826	6.43382	0.481388	13.3651	9.66451e-41	2.20641e-38	BCL2L14	A0A140VJF2	red	37.6563
ENSG00000204389	612.947	4.68725	0.35069	13.3658	9.58024e-41	2.20641e-38	HSPA1A	A8K5I0	red	37.6563
ENSG00000081041	2702.14	7.55359	0.565964	13.3464	1.24278e-40	2.79075e-38	CXCL2	A0A024RDD9	red	37.5543
ENSG00000179604	181.447	3.80302	0.285674	13.3125	1.95933e-40	4.3151e-38	CDC42EP4	B2R6D8	red	37.365
ENSG00000221949	70.3301	5.08382	0.381912	13.3115	1.9846e-40	4.3151e-38	LINC01465	NA	red	37.365
ENSG00000186141	342.314	2.10651	0.15829	13.3079	2.08209e-40	4.45633e-38	POLR3C	Q9BUI4	red	37.351
ENSG00000125845	288.195	5.98781	0.45011	13.303	2.22342e-40	4.6856e-38	BMP2	C8C060	red	37.3292
ENSG00000171855	659.886	11.7089	0.884919	13.2317	5.76031e-40	1.19553e-37	IFNB1	P01574	red	36.9224
ENSG00000104312	2159.76	2.88429	0.218495	13.2007	8.68985e-40	1.77662e-37	RIPK2	A0A0S2Z4Z8	red	36.7504
ENSG00000123358	146.925	4.80127	0.365323	13.1425	1.87867e-39	3.78442e-37	NR4A1	P22736	red	36.422
ENSG00000126882	259.69	-3.50109	0.266909	-13.1172	2.62458e-39	5.21035e-37	FAM78A	Q5JUQ0	green	-36.2831
ENSG00000158050	2855.76	5.77803	0.444129	13.0098	1.07607e-38	2.07607e-36	DUSP2	Q05923	red	35.6828
ENSG00000161835	260.974	5.05753	0.388727	13.0105	1.06639e-38	2.07607e-36	GRASP	Q7Z6J2	red	35.6828
ENSG00000104320	2932.45	2.69875	0.208842	12.9224	3.36306e-38	6.39822e-36	NBN	A0A0C4DG07	red	35.1939
ENSG00000150687	200.82	5.32111	0.413328	12.8738	6.32018e-38	1.18594e-35	PRSS23	O95084	red	34.9259
ENSG00000158615	1737.41	3.00766	0.235316	12.7814	2.08337e-37	3.85649e-35	PPP1R15B	NA	red	34.4138
ENSG00000138646	1563.86	4.53616	0.354952	12.7796	2.13031e-37	3.89079e-35	HERC5	B4DXV3	red	34.41
ENSG00000056558	4297.74	5.14003	0.404255	12.7148	4.89134e-37	8.816e-35	TRAF1	Q13077	red	34.0547
ENSG00000134070	423.508	3.77378	0.296888	12.7111	5.12989e-37	9.12588e-35	IRAK2	O43187	red	34.0397
ENSG00000138166	3306.01	5.31571	0.418412	12.7045	5.58353e-37	9.80554e-35	DUSP5	Q16690	red	34.0085
ENSG00000198839	491.463	2.13733	0.168272	12.7016	5.79242e-37	1.00436e-34	ZNF277	Q9NRM2	red	33.9981
ENSG00000132475	7891.38	2.24579	0.178605	12.574	2.93343e-36	5.02276e-34	H3F3B	B2R4P9	red	33.2991
ENSG00000163644	775.877	4.25896	0.340362	12.513	6.33754e-36	1.07175e-33	PPM1K	Q8N3J5	red	32.9699
ENSG00000122643	2437.12	3.71115	0.29741	12.4782	9.81408e-36	1.63943e-33	NT5C3A	A0A024RA81	red	32.7853
ENSG00000128590	766.504	2.22904	0.178871	12.4618	1.20688e-35	1.99179e-33	DNAJB9	Q6FIF1	red	32.7008
ENSG00000137965	1121.83	2.62617	0.212044	12.3851	3.1484e-35	5.13415e-33	IFI44	Q8TCB0	red	32.2895
ENSG00000260898	139.993	4.12379	0.333378	12.3697	3.81251e-35	6.14398e-33	ADPGK-AS1	NA	red	32.2116
ENSG00000182393	337.017	11.6646	0.954243	12.224	2.31471e-34	3.68685e-32	IFNL1	Q8IU54	red	31.4333
ENSG00000146094	291.219	-3.86383	0.319732	-12.0846	1.27383e-33	2.00562e-31	DOK3	Q7L591	green	-30.6978
ENSG00000110848	668.021	4.36012	0.361019	12.0773	1.39287e-33	2.16813e-31	CD69	Q07108	red	30.6639
ENSG00000184557	4260.01	5.07568	0.421636	12.0381	2.24178e-33	3.45033e-31	SOCS3	O14543	red	30.4621
ENSG00000182168	122.348	4.32651	0.359989	12.0185	2.84198e-33	4.3255e-31	UNC5C	A8K385	red	30.364
ENSG00000205189	124.278	3.24951	0.270861	11.9969	3.68667e-33	5.54945e-31	ZBTB10	Q96DT7	red	30.2557
ENSG00000119906	142.134	-2.14978	0.180206	-11.9296	8.29811e-33	1.23552e-30	SLF2	Q8IX21	green	-29.9082
ENSG00000122035	132.302	7.23906	0.60732	11.9197	9.34825e-33	1.37691e-30	RASL11A	Q6T310	red	29.8611
ENSG00000076604	204.681	3.3201	0.279451	11.8808	1.48958e-32	2.17067e-30	TRAF4	A0A024QZ59	red	29.6634
ENSG00000153234	92.3577	4.82572	0.40727	11.849	2.1788e-32	3.1416e-30	NR4A2	F1D8N6	red	29.5028
ENSG00000173846	727.45	3.21973	0.2744	11.7337	8.56282e-32	1.22181e-29	PLK3	Q9H4B4	red	28.913
ENSG00000197312	235.081	-2.52918	0.215684	-11.7263	9.34362e-32	1.31947e-29	DDI2	Q5TDH0	green	-28.8796
ENSG00000106462	419.581	2.70911	0.231552	11.6998	1.27717e-31	1.78517e-29	EZH2	Q15910	red	28.7483
ENSG00000075420	1380.26	1.73388	0.148242	11.6962	1.33258e-31	1.84381e-29	FNDC3B	Q53EP0	red	28.7343
ENSG00000205208	187.037	2.57726	0.220936	11.6652	1.92002e-31	2.63005e-29	C4orf46	Q504U0	red	28.58
ENSG00000139146	546.46	3.19556	0.275535	11.5977	4.23523e-31	5.74398e-29	SINHCAF	Q9NP50	red	28.2408
ENSG00000121594	1092.06	3.58001	0.310839	11.5173	1.08001e-30	1.45039e-28	CD80	A0N0P2	red	27.8385
ENSG00000169403	989.013	-4.26136	0.37087	-11.4902	1.47811e-30	1.96575e-28	PTAFR	P25105	green	-27.7065
ENSG00000153071	833.774	-2.26666	0.197456	-11.4793	1.67655e-30	2.20821e-28	DAB2	P98082	green	-27.656
ENSG00000138172	254.416	-2.60359	0.231353	-11.2538	2.2194e-29	2.89536e-27	CALHM2	Q9HA72	green	-26.5383
ENSG00000125733	610.345	3.47976	0.309576	11.2404	2.58162e-29	3.33613e-27	TRIP10	Q15642	red	26.4768
ENSG00000137331	3582.09	5.02399	0.451407	11.1296	9.00158e-29	1.15237e-26	IER3	A0A1U9X7X2	red	25.9384
ENSG00000144655	1180.27	4.12661	0.370914	11.1255	9.42568e-29	1.19549e-26	CSRNP1	A0A024R2N7	red	25.9225
ENSG00000184588	1747.07	3.47275	0.312397	11.1165	1.04332e-28	1.31114e-26	PDE4B	Q07343	red	25.8824
ENSG00000196843	1051.04	2.36328	0.213096	11.0902	1.39949e-28	1.74274e-26	ARID5A	Q03989	red	25.7588
ENSG00000080371	964.672	1.32889	0.119985	11.0755	1.64904e-28	2.03501e-26	RAB21	A0A024RBA9	red	25.6914
ENSG00000284633	83.7331	7.09165	0.641267	11.0588	1.98693e-28	2.43009e-26	NA	NA	red	25.6144
ENSG00000277089	277.65	6.10383	0.553962	11.0185	3.11191e-28	3.7723e-26	NA	NA	red	25.4234
ENSG00000110324	7424.96	2.97911	0.271402	10.9767	4.94454e-28	5.94126e-26	IL10RA	Q13651	red	25.2261
ENSG00000117475	650.468	2.71472	0.248865	10.9084	1.05069e-27	1.25151e-25	BLZF1	Q9H2G9	red	24.9026
ENSG00000078401	499.956	5.3784	0.494018	10.8871	1.3287e-27	1.56901e-25	EDN1	P05305	red	24.8044
ENSG00000075426	1421.76	3.38615	0.313392	10.8048	3.26626e-27	3.82403e-25	FOSL2	P15408	red	24.4175
ENSG00000231233	87.0167	5.00115	0.464734	10.7613	5.24106e-27	6.08407e-25	NA	NA	red	24.2158
ENSG00000123610	4399.9	4.12886	0.385023	10.7237	7.88045e-27	9.07113e-25	TNFAIP6	P98066	red	24.0423
ENSG00000125740	30.9343	5.93887	0.5559	10.6833	1.21806e-26	1.39041e-24	FOSB	P53539	red	23.8569
ENSG00000184979	403.585	3.98268	0.373479	10.6637	1.50435e-26	1.70302e-24	USP18	Q9UMW8	red	23.7688
ENSG00000101152	959.093	-1.43502	0.135162	-10.617	2.4833e-26	2.78821e-24	DNAJC5	Q6AHX3	green	-23.5547
ENSG00000102218	1810.94	2.42737	0.228774	10.6104	2.66696e-26	2.97008e-24	RP2	A0A1B2JLU2	red	23.5272
ENSG00000120833	130.151	4.56047	0.430918	10.5831	3.56792e-26	3.9414e-24	SOCS2	A0A024RBD2	red	23.4043
ENSG00000173451	86.6253	3.44217	0.325453	10.5765	3.82846e-26	4.19538e-24	THAP2	Q9H0W7	red	23.3772
ENSG00000164543	1241.11	2.41544	0.228993	10.5481	5.18463e-26	5.63643e-24	STK17A	Q9UEE5	red	23.249
ENSG00000276070	13280.9	8.31903	0.789016	10.5436	5.44048e-26	5.868e-24	CCL4L2	Q8NHW4	red	23.2315
ENSG00000141568	225.065	-1.49512	0.142452	-10.4956	9.04968e-26	9.68457e-24	FOXK2	Q01167	green	-23.0139
ENSG00000062194	950.176	2.06551	0.196892	10.4906	9.54494e-26	1.01354e-23	GPBP1	Q86WP2	red	22.9942
ENSG00000119508	2059.61	5.42421	0.518647	10.4584	1.34126e-25	1.41327e-23	NR4A3	A0A024R168	red	22.8498
ENSG00000234883	204.532	3.62241	0.348128	10.4054	2.34283e-25	2.44978e-23	MIR155HG	NA	red	22.6109
ENSG00000105939	1300.2	2.91244	0.282763	10.2999	7.05131e-25	7.31734e-23	ZC3HAV1	Q7Z2W4	red	22.1356
ENSG00000091106	81.7455	-2.845	0.276305	-10.2966	7.30164e-25	7.52014e-23	NLRC4	Q9NPP4	green	-22.1238
ENSG00000125089	119.581	-2.87636	0.280671	-10.2482	1.20604e-24	1.23286e-22	SH3TC1	B3KWX8	green	-21.9091
ENSG00000164181	439.46	3.59615	0.353596	10.1702	2.6931e-24	2.7326e-22	ELOVL7	A1L3X0	red	21.5634
ENSG00000152778	1067.65	2.08243	0.204985	10.159	3.02291e-24	3.04469e-22	IFIT5	Q13325	red	21.5165
ENSG00000231808	80.7194	5.23518	0.516406	10.1377	3.75742e-24	3.75687e-22	NA	NA	red	21.4252
ENSG00000100906	8570.11	3.73985	0.369924	10.1098	5.00051e-24	4.96355e-22	NFKBIA	P25963	red	21.3042
ENSG00000141569	106.371	-2.95306	0.29249	-10.0963	5.73865e-24	5.65526e-22	TRIM65	Q6PJ69	green	-21.2475
ENSG00000112715	603.099	3.3761	0.335745	10.0555	8.68539e-24	8.49804e-22	VEGFA	A0A087WUD8	red	21.0707
ENSG00000138035	375.598	2.46355	0.247296	9.96195	2.2364e-23	2.17009e-21	PNPT1	Q8TCS8	red	20.6635
ENSG00000198963	51.4783	5.75428	0.57766	9.96136	2.24962e-23	2.17009e-21	RORB	Q58EY0	red	20.6635
ENSG00000167034	73.4897	5.8759	0.590503	9.95067	2.50491e-23	2.39946e-21	NKX3-1	Q99801	red	20.6199
ENSG00000163605	885.583	1.9515	0.196467	9.93294	2.99297e-23	2.84706e-21	PPP4R2	Q9NY27	red	20.5456
ENSG00000227199	60.8452	4.83252	0.486632	9.93054	3.06592e-23	2.89635e-21	ST7-AS1	NA	red	20.5381
ENSG00000272886	1277.75	3.33814	0.337953	9.87753	5.20997e-23	4.88809e-21	DCP1A	Q9NPI6	red	20.3109
ENSG00000169155	368.831	2.06167	0.208927	9.8679	5.73528e-23	5.34434e-21	ZBTB43	O43298	red	20.2721
ENSG00000145088	129.282	2.3045	0.234138	9.8425	7.38492e-23	6.83505e-21	EAF2	Q96CJ1	red	20.1653
ENSG00000197272	922.85	5.4297	0.552936	9.81976	9.25644e-23	8.50971e-21	IL27	Q8NEV9	red	20.0701
ENSG00000146278	3994.83	3.01996	0.307889	9.80859	1.03403e-22	9.44272e-21	PNRC1	Q12796	red	20.0249
ENSG00000146592	133.569	3.12991	0.319135	9.80751	1.04518e-22	9.48141e-21	CREB5	Q02930	red	20.0231
ENSG00000185880	1051.11	1.70127	0.173502	9.80545	1.06665e-22	9.61252e-21	TRIM69	Q86WT6	red	20.0172
ENSG00000255874	124.056	5.50465	0.565463	9.73476	2.14322e-22	1.91881e-20	LINC00346	NA	red	19.717
ENSG00000129071	358.967	-1.59226	0.163823	-9.71937	2.49329e-22	2.21773e-20	MBD4	O95243	green	-19.6541
ENSG00000169429	51174.4	4.58995	0.472677	9.71054	2.71905e-22	2.40294e-20	CXCL8	A0A024RDA5	red	19.6193
ENSG00000146457	3855.2	2.93249	0.303402	9.66536	4.23128e-22	3.71539e-20	WTAP	Q15007	red	19.43
ENSG00000226380	107.904	5.77182	0.598735	9.64003	5.41734e-22	4.72654e-20	NA	NA	red	19.3255
ENSG00000038210	414.796	2.46509	0.255923	9.63216	5.8486e-22	5.07052e-20	PI4K2B	Q8TCG2	red	19.2949
ENSG00000151694	677.459	1.61626	0.167814	9.63128	5.89915e-22	5.08218e-20	ADAM17	B2RNB2	red	19.294
ENSG00000272463	56.2202	4.6535	0.484772	9.59936	8.04459e-22	6.88717e-20	NA	NA	red	19.162
ENSG00000241106	31.3567	3.42316	0.356688	9.59708	8.22413e-22	6.99715e-20	HLA-DOB	P13765	red	19.1551
ENSG00000105855	959.474	4.56829	0.476367	9.58984	8.82179e-22	7.45931e-20	ITGB8	P26012	red	19.1273
ENSG00000119669	190.701	-2.68004	0.279581	-9.58591	9.16498e-22	7.70196e-20	IRF2BPL	Q9H1B7	green	-19.1134
ENSG00000076053	359.666	1.69424	0.176764	9.58478	9.26536e-22	7.73884e-20	RBM7	J3KPD3	red	19.1113
ENSG00000177946	106.051	-2.4102	0.251488	-9.58378	9.35576e-22	7.76698e-20	CENPBD1	B2RD01	green	-19.1097
ENSG00000255112	844.217	1.43472	0.149726	9.58228	9.49228e-22	7.83284e-20	CHMP1B	Q7LBR1	red	19.1061
ENSG00000108342	295.339	10.9755	1.14665	9.57176	1.05105e-21	8.62109e-20	CSF3	P09919	red	19.0644
ENSG00000151726	4989.46	1.61308	0.168894	9.55085	1.28638e-21	1.04886e-19	ACSL1	A8K9T3	red	18.9793
ENSG00000176928	109.889	4.05732	0.424931	9.54817	1.32005e-21	1.06995e-19	GCNT4	Q9P109	red	18.9706
ENSG00000115325	328.665	-1.84898	0.194093	-9.52624	1.6309e-21	1.31412e-19	DOK1	Q99704	green	-18.8814
ENSG00000089094	190.258	-1.91099	0.200667	-9.5232	1.67933e-21	1.34523e-19	KDM2B	Q8NHM5	green	-18.8712
ENSG00000125149	249.338	-1.9188	0.202552	-9.47316	2.71515e-21	2.16233e-19	C16orf70	A0A024R6W4	green	-18.6651
ENSG00000117280	908.426	1.53956	0.163	9.44516	3.54859e-21	2.80975e-19	RAB29	B2R7I9	red	18.5513
ENSG00000196083	293.18	3.2651	0.34611	9.43371	3.95837e-21	3.11619e-19	IL1RAP	A8K6K4	red	18.5064
ENSG00000109320	2122.36	2.90682	0.308739	9.41512	4.72536e-21	3.69874e-19	NFKB1	A0A024RDJ4	red	18.4319
ENSG00000115267	1756.25	2.57029	0.273266	9.40581	5.16333e-21	4.00057e-19	IFIH1	Q9BYX4	red	18.3979
ENSG00000251230	515	5.84938	0.621899	9.40568	5.16937e-21	4.00057e-19	NA	NA	red	18.3979
ENSG00000100221	992.942	1.31284	0.139781	9.39217	5.87792e-21	4.52336e-19	JOSD1	A0A024R1P5	red	18.3445
ENSG00000255521	53.5998	8.15042	0.869567	9.37296	7.05292e-21	5.39725e-19	LOC100507144	NA	red	18.2678
ENSG00000092199	3481.79	0.921442	0.0983725	9.36687	7.47148e-21	5.6858e-19	HNRNPC	P07910	gray	18.2452
ENSG00000095794	1776.37	3.71738	0.397097	9.36139	7.86958e-21	5.95567e-19	CREM	Q03060	red	18.2251
ENSG00000171174	128.672	4.89661	0.52363	9.35127	8.66038e-21	6.51813e-19	RBKS	Q9H477	red	18.1859
ENSG00000118503	4298.14	3.71341	0.397435	9.34344	9.32527e-21	6.9802e-19	TNFAIP3	P21580	red	18.1561
ENSG00000023445	4307.56	3.39411	0.364049	9.32323	1.12847e-20	8.40098e-19	BIRC3	Q13489	red	18.0757
ENSG00000177707	35.5729	3.63617	0.390327	9.3157	1.21151e-20	8.97038e-19	NECTIN3	Q9NQS3	red	18.0472
ENSG00000132481	154.754	-3.51355	0.377382	-9.31032	1.27453e-20	9.38627e-19	TRIM47	Q96LD4	green	-18.0275
ENSG00000137275	977.977	2.34205	0.252126	9.28921	1.55433e-20	1.13856e-18	RIPK1	A0A024QZU0	red	17.9436
ENSG00000229619	59.9596	3.13306	0.337341	9.28752	1.57924e-20	1.15066e-18	MBNL1-AS1	NA	red	17.9391
ENSG00000173960	180.229	1.84459	0.198904	9.27376	1.79697e-20	1.30238e-18	UBXN2A	P68543	red	17.8853
ENSG00000079332	1739.76	2.06741	0.22349	9.25055	2.23341e-20	1.61017e-18	SAR1A	Q5SQT9	red	17.7931
ENSG00000124766	210.351	3.44828	0.372977	9.24526	2.3466e-20	1.68292e-18	SOX4	Q06945	red	17.7739
ENSG00000132286	227.943	-1.65989	0.179845	-9.22953	2.71811e-20	1.9392e-18	TIMM10B	B2R4A9	green	-17.7124
ENSG00000144909	269.394	-2.00323	0.217115	-9.22659	2.79374e-20	1.98283e-18	OSBPL11	A0A140VJQ6	green	-17.7027
ENSG00000150782	1713.51	2.29587	0.249226	9.212	3.20106e-20	2.26021e-18	IL18	A0A024R3E0	red	17.6459
ENSG00000167604	85.4967	2.87796	0.312672	9.20439	3.43605e-20	2.41369e-18	NFKBID	Q8NI38	red	17.6173
ENSG00000065243	149.752	2.67417	0.290638	9.20101	3.54601e-20	2.47823e-18	PKN2	Q16513	red	17.6059
ENSG00000250274	75.6722	5.32539	0.579669	9.18694	4.04165e-20	2.81028e-18	LOC100128059	NA	red	17.5513
ENSG00000167716	147.627	-4.01487	0.437184	-9.18348	4.17362e-20	2.88739e-18	WDR81	Q562E7	green	-17.5395
ENSG00000174485	343.1	2.16848	0.236413	9.17241	4.6255e-20	3.18393e-18	DENND4A	Q05C90	red	17.497
ENSG00000115271	384.586	1.60177	0.175322	9.13616	6.47091e-20	4.40987e-18	GCA	H7BXD5	red	17.3556
ENSG00000196116	608.474	2.25218	0.246502	9.13656	6.44703e-20	4.40987e-18	TDRD7	Q8NHU6	red	17.3556
ENSG00000108798	462.922	-2.11255	0.231462	-9.12696	7.04474e-20	4.77717e-18	ABI3	Q9P2A4	green	-17.3208
ENSG00000112149	4977.6	3.01539	0.330565	9.12193	7.38003e-20	4.97988e-18	CD83	Q01151	red	17.3028
ENSG00000157111	67.2929	4.55179	0.500195	9.10003	9.03053e-20	6.06373e-18	TMEM171	Q8WVE6	red	17.2173
ENSG00000110330	644.764	1.44497	0.158979	9.08905	9.99105e-20	6.67597e-18	BIRC2	Q13490	red	17.1755
ENSG00000183484	224.747	3.57643	0.393772	9.08248	1.06128e-19	7.05699e-18	GPR132	Q9UNW8	red	17.1514
ENSG00000164188	43.2708	10.0453	1.1061	9.08177	1.06821e-19	7.06875e-18	RANBP3L	Q86VV4	red	17.1507
ENSG00000164236	173.077	4.05962	0.447596	9.06982	1.19217e-19	7.85111e-18	ANKRD33B	A6NCL7	red	17.1051
ENSG00000271614	46.99	4.89974	0.540723	9.06145	1.28731e-19	8.43714e-18	ATP2B1-AS1	NA	red	17.0738
ENSG00000116514	3179.54	3.3429	0.369879	9.03783	1.59818e-19	1.03753e-17	RNF19B	Q6ZMZ0	red	16.984
ENSG00000138378	821.695	2.42123	0.267897	9.03793	1.5967e-19	1.03753e-17	STAT4	Q14765	red	16.984
ENSG00000163659	1148.44	2.70996	0.299871	9.03707	1.60926e-19	1.0398e-17	TIPARP	Q7Z3E1	red	16.9831
ENSG00000174032	249.779	-2.00113	0.221915	-9.01754	1.92358e-19	1.23705e-17	SLC25A30	B3KSR0	green	-16.9076
ENSG00000186480	12662.2	2.52551	0.280673	8.99805	2.29753e-19	1.47064e-17	INSIG1	A4D2M9	red	16.8325
ENSG00000112941	210.222	1.90639	0.212278	8.98063	2.6922e-19	1.71524e-17	TENT4A	B7ZLL4	red	16.7657
ENSG00000153786	356.727	-2.44346	0.272238	-8.97545	2.82188e-19	1.78954e-17	ZDHHC7	Q9NXF8	green	-16.7473
ENSG00000279965	31.4791	8.00894	0.893353	8.96503	3.10191e-19	1.95806e-17	NA	NA	red	16.7082
ENSG00000105835	7185.88	3.01919	0.336813	8.964	3.13112e-19	1.96744e-17	NAMPT	A0A024R718	red	16.7061
ENSG00000138642	422.111	2.55776	0.285386	8.96245	3.17545e-19	1.98618e-17	HERC6	Q8IVU3	red	16.702
ENSG00000162616	219.46	2.7152	0.303118	8.95758	3.31892e-19	2.06648e-17	DNAJB4	Q9UDY4	red	16.6848
ENSG00000105993	1700.65	1.55037	0.173212	8.95072	3.5317e-19	2.18901e-17	DNAJB6	O75190	red	16.6598
ENSG00000168282	654.18	1.1133	0.12501	8.90568	5.30577e-19	3.2738e-17	MGAT2	Q10469	red	16.4849
ENSG00000185745	4791.35	4.71213	0.531586	8.86428	7.70001e-19	4.72981e-17	IFIT1	P09914	red	16.3252
ENSG00000137757	113.427	3.33705	0.376927	8.8533	8.49691e-19	5.19601e-17	CASP5	P51878	red	16.2843
ENSG00000119862	200.435	3.55635	0.401798	8.85108	8.66749e-19	5.27677e-17	LGALSL	Q3ZCW2	red	16.2776
ENSG00000222043	51.2992	6.38755	0.721836	8.84903	8.82802e-19	5.35072e-17	NA	NA	red	16.2716
ENSG00000100311	651.327	3.52551	0.399203	8.83137	1.03404e-18	6.23976e-17	PDGFB	P01127	red	16.2048
ENSG00000186517	743.717	-1.63685	0.185358	-8.8307	1.04024e-18	6.24963e-17	ARHGAP30	Q7Z6I6	green	-16.2041
ENSG00000107021	169.814	-1.53312	0.173971	-8.81247	1.22423e-18	7.32295e-17	TBC1D13	A0A024R8B1	green	-16.1353
ENSG00000163877	266.244	1.91995	0.21851	8.78655	1.54226e-18	9.18514e-17	SNIP1	B1AK66	red	16.0369
ENSG00000214900	87.6851	3.65416	0.416408	8.77543	1.70247e-18	1.00954e-16	LINC01588	NA	red	15.9959
ENSG00000103241	39.615	6.98387	0.797044	8.76221	1.91454e-18	1.1304e-16	FOXF1	Q12946	red	15.9468
ENSG00000102554	39.9188	3.88124	0.444028	8.74098	2.31089e-18	1.35856e-16	KLF5	Q13887	red	15.8669
ENSG00000132823	748.597	2.29689	0.263314	8.72302	2.70869e-18	1.58563e-16	OSER1	Q9NX31	red	15.7998
ENSG00000129911	147.983	-1.76032	0.202201	-8.70581	3.15328e-18	1.83802e-16	KLF16	Q9BXK1	green	-15.7356
ENSG00000185905	80.4023	-2.44117	0.281379	-8.67574	4.10882e-18	2.38486e-16	C16orf54	Q6UWD8	green	-15.6225
ENSG00000235750	936.609	2.28818	0.264053	8.66558	4.49224e-18	2.5964e-16	KIAA0040	J3QR46	red	15.5856
ENSG00000130559	132.893	-2.15541	0.248873	-8.66068	4.68958e-18	2.69907e-16	CAMSAP1	Q5T5Y3	green	-15.5688
ENSG00000095383	302.375	-4.01443	0.463679	-8.65779	4.8101e-18	2.75685e-16	TBC1D2	Q9BYX2	green	-15.5596
ENSG00000178996	265.511	-2.47052	0.285906	-8.64103	5.57107e-18	3.17969e-16	SNX18	Q96RF0	green	-15.4976
ENSG00000188290	190.015	6.1005	0.70664	8.63311	5.97048e-18	3.39351e-16	HES4	E9PB28	red	15.4694
ENSG00000162377	107.794	-2.37435	0.275065	-8.63196	6.03111e-18	3.41381e-16	COA7	Q96BR5	green	-15.4668
ENSG00000132405	247.916	-2.42271	0.281127	-8.61786	6.82179e-18	3.84547e-16	TBC1D14	Q9P2M4	green	-15.4151
ENSG00000171621	938.239	3.33789	0.390537	8.54693	1.26407e-17	7.09638e-16	SPSB1	A0A024R4G8	red	15.149
ENSG00000122687	149.077	-1.57741	0.184929	-8.52978	1.46623e-17	8.19771e-16	MRM2	Q9UI43	green	-15.0863
ENSG00000163082	229.669	3.01733	0.354192	8.51892	1.61052e-17	8.96787e-16	SGPP2	Q8IWX5	red	15.0473
ENSG00000131626	247.974	-1.91783	0.22539	-8.50896	1.75507e-17	9.73318e-16	PPFIA1	B3KVS8	green	-15.0117
ENSG00000145777	98.205	7.60151	0.896609	8.47807	2.28968e-17	1.26468e-15	TSLP	Q969D9	red	14.898
ENSG00000118515	2847.25	-3.63433	0.429145	-8.46877	2.48005e-17	1.36432e-15	SGK1	O00141	green	-14.8651
ENSG00000119866	95.5182	3.07622	0.363505	8.46266	2.6135e-17	1.43199e-15	BCL11A	D9YZV9	red	14.8441
ENSG00000205269	94.8721	-3.24463	0.384006	-8.44942	2.92756e-17	1.59768e-15	TMEM170B	Q5T4T1	green	-14.7965
ENSG00000047365	396.113	2.44059	0.289012	8.44462	3.05045e-17	1.65814e-15	ARAP2	A7E2A5	red	14.7804
ENSG00000174130	70.2239	-3.0464	0.360965	-8.4396	3.18413e-17	1.721e-15	TLR6	B2R933	green	-14.7642
ENSG00000176142	138.923	1.53191	0.181519	8.43934	3.19122e-17	1.721e-15	TMEM39A	Q9NV64	red	14.7642
ENSG00000172349	199.478	-2.35174	0.278906	-8.43201	3.39778e-17	1.82521e-15	IL16	Q14005	green	-14.7387
ENSG00000149483	792.97	-1.76291	0.209144	-8.42915	3.48184e-17	1.86297e-15	TMEM138	J3QSZ6	green	-14.7298
ENSG00000166477	108.466	-1.5746	0.186815	-8.4287	3.49529e-17	1.86297e-15	LEO1	Q8WVC0	green	-14.7298
ENSG00000135709	140.284	-2.50909	0.297711	-8.42793	3.5182e-17	1.86792e-15	KIAA0513	O60268	green	-14.7286
ENSG00000086061	3874.16	1.63578	0.194172	8.42438	3.62655e-17	1.91801e-15	DNAJA1	B7Z5C0	red	14.7171
ENSG00000107372	1402.52	-1.48757	0.176896	-8.40931	4.12432e-17	2.17288e-15	ZFAND5	A0A024R219	green	-14.663
ENSG00000162783	593.097	2.57667	0.3067	8.40125	4.41748e-17	2.31841e-15	IER5	Q5VY09	red	14.6348
ENSG00000168334	150.138	6.20332	0.73912	8.39284	4.74538e-17	2.481e-15	XIRP1	Q702N8	red	14.6054
ENSG00000151117	282.733	-5.21888	0.621941	-8.39129	4.8085e-17	2.49496e-15	TMEM86A	Q8N2M4	green	-14.6029
ENSG00000197622	2159.74	1.40307	0.167205	8.3913	4.80811e-17	2.49496e-15	CDC42SE1	Q9NRR8	red	14.6029
ENSG00000102096	593.223	2.75549	0.328933	8.37704	5.42736e-17	2.80543e-15	PIM2	A0A024QYW7	red	14.552
ENSG00000164136	334.761	2.3455	0.280191	8.3711	5.70846e-17	2.93964e-15	IL15	P40933	red	14.5317
ENSG00000167202	333.471	-1.92327	0.230275	-8.35204	6.70932e-17	3.44211e-15	TBC1D2B	Q9UPU7	green	-14.4632
ENSG00000149798	153.855	4.7896	0.574296	8.33995	7.43235e-17	3.79882e-15	CDC42EP2	O14613	red	14.4204
ENSG00000113302	49.2449	8.20585	0.985545	8.32621	8.34749e-17	4.2507e-15	IL12B	P29460	red	14.3715
ENSG00000162073	87.3429	-1.94804	0.234336	-8.31301	9.33015e-17	4.73349e-15	PAQR4	Q8N4S7	green	-14.3248
ENSG00000169957	72.2891	-2.32013	0.280179	-8.28091	1.22233e-16	6.1784e-15	ZNF768	A0A024QZC8	green	-14.2091
ENSG00000171791	236.437	1.99523	0.241122	8.27476	1.28719e-16	6.48232e-15	BCL2	A0A024R2B3	red	14.1883
ENSG00000137449	467.933	2.63946	0.319848	8.25224	1.55452e-16	7.79991e-15	CPEB2	Q7Z5Q1	red	14.1079
ENSG00000169967	728.006	-1.21719	0.147613	-8.24582	1.64027e-16	8.20015e-15	MAP3K2	A0A024RAH0	green	-14.0862
ENSG00000184014	1081.8	1.68714	0.20467	8.24323	1.67628e-16	8.34968e-15	DENND5A	Q6IQ26	red	14.0783
ENSG00000110047	1594.34	2.90296	0.352715	8.23031	1.86724e-16	9.26718e-15	EHD1	B2R5U3	red	14.0331
ENSG00000115738	1586.69	1.35173	0.164271	8.22864	1.8935e-16	9.36361e-15	ID2	Q02363	red	14.0286
ENSG00000253522	131.253	3.76026	0.45891	8.1939	2.52895e-16	1.2461e-14	MIR3142HG	NA	red	13.9044
ENSG00000072736	237.574	-1.86973	0.228244	-8.1918	2.57352e-16	1.26351e-14	NFATC3	B5B2S0	green	-13.8984
ENSG00000138135	23.8624	9.08286	1.11079	8.17695	2.91123e-16	1.42421e-14	CH25H	O95992	red	13.8464
ENSG00000119917	14655.4	2.6819	0.32811	8.17378	2.98876e-16	1.45694e-14	IFIT3	O14879	red	13.8366
ENSG00000136826	222.315	3.43078	0.420031	8.16792	3.13743e-16	1.52399e-14	KLF4	O43474	red	13.817
ENSG00000188636	140.033	-2.05874	0.252185	-8.16362	3.25137e-16	1.57376e-14	RTL6	Q6ICC9	green	-13.8031
ENSG00000111912	464.314	2.08241	0.255279	8.15738	3.42365e-16	1.65131e-14	NCOA7	B3KXK4	red	13.7822
ENSG00000181634	1732.75	5.2898	0.648617	8.1555	3.47744e-16	1.67137e-14	TNFSF15	O95150	red	13.7769
ENSG00000204388	262.201	3.81302	0.467829	8.15046	3.62541e-16	1.73639e-14	HSPA1B	A8K5I0	red	13.7604
ENSG00000273841	599.621	1.3899	0.170575	8.14833	3.68979e-16	1.76107e-14	TAF9	Q16594	red	13.7542
ENSG00000013588	90.1743	7.25807	0.891762	8.13902	3.98475e-16	1.89525e-14	GPRC5A	Q8NFJ5	red	13.7223
ENSG00000168811	18.4143	6.06776	0.746099	8.13265	4.20011e-16	1.99077e-14	IL12A	O60595	red	13.701
ENSG00000158717	118.494	-2.75965	0.340175	-8.11243	4.96175e-16	2.34366e-14	RNF166	Q96A37	green	-13.6301
ENSG00000155324	159.123	2.60712	0.321638	8.10575	5.24195e-16	2.4675e-14	GRAMD2B	Q96HH9	red	13.6077
ENSG00000154640	328.967	1.90605	0.235177	8.10475	5.28546e-16	2.47946e-14	BTG3	Q14201	red	13.6056
ENSG00000149289	309.469	2.04938	0.252983	8.10086	5.45733e-16	2.55135e-14	ZC3H12C	Q9C0D7	red	13.5932
ENSG00000124216	82.2981	6.26215	0.773748	8.09327	5.80856e-16	2.70631e-14	SNAI1	O95863	red	13.5676
ENSG00000253535	27.7967	4.03842	0.499024	8.09263	5.83913e-16	2.71134e-14	NA	NA	red	13.5668
ENSG00000109756	742.613	2.13694	0.264879	8.0676	7.16921e-16	3.3177e-14	RAPGEF2	Q9Y4G8	red	13.4792
ENSG00000130517	167.866	-1.94022	0.240838	-8.05613	7.87462e-16	3.63187e-14	PGPEP1	Q9NXJ5	green	-13.4399
ENSG00000236914	24.0859	4.77182	0.592534	8.05324	8.06289e-16	3.70622e-14	LINC01852	NA	red	13.4311
ENSG00000109471	100.654	8.87921	1.10267	8.05244	8.11604e-16	3.71818e-14	IL2	P60568	red	13.4297
ENSG00000128917	51.3441	10.0792	1.25252	8.04708	8.47951e-16	3.87174e-14	DLL4	Q9NR61	red	13.4121
ENSG00000151014	115.471	3.78177	0.47144	8.02176	1.04245e-15	4.74401e-14	NOCT	Q9UK39	red	13.3239
ENSG00000164920	73.5917	8.9728	1.11916	8.01742	1.07985e-15	4.89795e-14	OSR2	Q8N2R0	red	13.31
ENSG00000171223	3084.17	2.17249	0.271167	8.01163	1.13199e-15	5.11748e-14	JUNB	P17275	red	13.2909
ENSG00000101384	517.465	3.19703	0.399575	8.00107	1.23338e-15	5.55753e-14	JAG1	P78504	red	13.2551
ENSG00000078081	453.995	3.48538	0.436335	7.98787	1.37291e-15	6.16596e-14	LAMP3	Q9UQV4	red	13.21
ENSG00000133639	6174.81	2.56553	0.321424	7.98178	1.44243e-15	6.457e-14	BTG1	P62324	red	13.19
ENSG00000109321	91.1677	5.74419	0.72195	7.95649	1.76982e-15	7.89676e-14	AREG	P15514	red	13.1026
ENSG00000100453	1174.41	4.24386	0.53403	7.94686	1.91306e-15	8.50815e-14	GZMB	J3KQ52	red	13.0702
ENSG00000251323	21.5862	6.19838	0.780917	7.9373	2.06624e-15	9.15966e-14	LOC101928865	NA	red	13.0381
ENSG00000108819	414.179	-2.51899	0.317553	-7.93251	2.14764e-15	9.48978e-14	PPP1R9B	D3DTX6	green	-13.0227
ENSG00000182568	218.179	2.20201	0.277972	7.92172	2.34255e-15	1.03178e-13	SATB1	A0A024R2H1	red	12.9864
ENSG00000170191	72.0724	-1.80211	0.227704	-7.91427	2.48718e-15	1.09197e-13	NANP	Q8TBE9	green	-12.9618
ENSG00000120910	372.555	1.21077	0.153173	7.90455	2.68894e-15	1.17678e-13	PPP3CC	P48454	red	12.9293
ENSG00000139436	396.079	-1.67309	0.211958	-7.8935	2.93833e-15	1.28182e-13	GIT2	Q14161	green	-12.8922
ENSG00000149639	56.3009	-3.97395	0.504125	-7.88288	3.19929e-15	1.38539e-13	SOGA1	O94964	green	-12.8584
ENSG00000163686	127.265	-2.21565	0.281055	-7.88331	3.18814e-15	1.38539e-13	ABHD6	A0A024R323	green	-12.8584
ENSG00000232194	44.5393	7.76586	0.985188	7.88261	3.20607e-15	1.38539e-13	NA	NA	red	12.8584
ENSG00000266709	32.5639	3.22678	0.409628	7.87735	3.34399e-15	1.44044e-13	MGC12916	NA	red	12.8415
ENSG00000183696	1180.48	2.45093	0.311179	7.87628	3.37261e-15	1.44821e-13	UPP1	B4DND0	red	12.8392
ENSG00000153201	285.698	-1.94702	0.247304	-7.87297	3.46313e-15	1.48244e-13	RANBP2	P49792	green	-12.829
ENSG00000113163	462.4	-1.4149	0.179752	-7.87141	3.5066e-15	1.49172e-13	COL4A3BP	Q9Y5P4	green	-12.8263
ENSG00000168685	2484	2.9394	0.373424	7.87148	3.50468e-15	1.49172e-13	IL7R	P16871	red	12.8263
ENSG00000133193	285.933	-1.01481	0.129027	-7.86506	3.68908e-15	1.56449e-13	FAM104A	Q969W3	green	-12.8056
ENSG00000163960	249.715	-1.12837	0.14349	-7.86375	3.72804e-15	1.57613e-13	UBXN7	O94888	green	-12.8024
ENSG00000135828	94.5762	-1.75103	0.22316	-7.84653	4.27704e-15	1.80267e-13	RNASEL	Q05823	green	-12.7441
ENSG00000149657	88.8257	-2.37493	0.303819	-7.81691	5.41371e-15	2.27475e-13	LSM14B	Q9BX40	green	-12.6431
ENSG00000121797	1976.62	2.89101	0.370177	7.8098	5.72768e-15	2.39932e-13	CCRL2	O00421	red	12.6199
ENSG00000148296	60.0371	-2.03138	0.260374	-7.80178	6.10416e-15	2.54923e-13	SURF6	O75683	green	-12.5936
ENSG00000186665	331.832	2.4647	0.31638	7.79032	6.6838e-15	2.78282e-13	C17orf58	Q2M2W7	red	12.5555
ENSG00000151748	442.886	1.97906	0.254098	7.78857	6.77729e-15	2.81319e-13	SAV1	Q9H4B6	red	12.5508
ENSG00000185433	123.591	4.02711	0.517152	7.78709	6.85726e-15	2.83779e-13	LINC00158	NA	red	12.547
ENSG00000097007	165.194	-2.43908	0.313408	-7.78244	7.11398e-15	2.93516e-13	ABL1	A0A024R8E2	green	-12.5324
ENSG00000109332	3531.15	0.843398	0.108386	7.78144	7.17059e-15	2.94963e-13	UBE2D3	D6RAH7	gray	12.5302
ENSG00000134077	236.333	-1.18591	0.152411	-7.78096	7.19774e-15	2.95193e-13	THUMPD3	A0A024R2F4	green	-12.5299
ENSG00000120129	3095.15	4.2099	0.541495	7.7746	7.56866e-15	3.09479e-13	DUSP1	B4DU40	red	12.5094
ENSG00000273124	38.7291	6.14344	0.79176	7.75922	8.54534e-15	3.48375e-13	NA	NA	red	12.458
ENSG00000135604	1513.53	1.89807	0.244679	7.75736	8.67174e-15	3.52479e-13	STX11	O75558	red	12.4529
ENSG00000127334	260.466	-2.32318	0.299718	-7.75122	9.10131e-15	3.68845e-13	DYRK2	Q92630	green	-12.4332
ENSG00000104142	301.413	-1.88136	0.243071	-7.73997	9.94412e-15	4.01813e-13	VPS18	A0A024R9R3	green	-12.396
ENSG00000105825	51.2693	7.30944	0.945254	7.73278	1.05223e-14	4.23924e-13	TFPI2	P48307	red	12.3727
ENSG00000187808	40.2871	-5.02707	0.650225	-7.73128	1.06472e-14	4.27699e-13	SOWAHD	A6NJG2	green	-12.3689
ENSG00000153147	931.399	1.273	0.164754	7.72663	1.10431e-14	4.42306e-13	SMARCA5	O60264	red	12.3543
ENSG00000187608	9667.11	4.5566	0.590785	7.7128	1.23087e-14	4.9156e-13	ISG15	P05161	red	12.3084
ENSG00000179428	26.6838	7.16623	0.929213	7.71215	1.23716e-14	4.92636e-13	LOC541472	NA	red	12.3075
ENSG00000140379	7784.94	2.81397	0.365391	7.70126	1.34729e-14	5.34933e-13	BCL2A1	Q16548	red	12.2717
ENSG00000011422	6025.51	2.70861	0.352295	7.68846	1.48915e-14	5.89549e-13	PLAUR	Q03405	red	12.2295
ENSG00000141985	229.47	-1.53862	0.200154	-7.68718	1.50414e-14	5.93767e-13	SH3GL1	Q99961	green	-12.2264
ENSG00000163125	114.804	-1.8704	0.244207	-7.65907	1.87285e-14	7.37193e-13	RPRD2	Q5VT52	green	-12.1324
ENSG00000166165	134.598	4.35985	0.569457	7.65615	1.91585e-14	7.51957e-13	CKB	P12277	red	12.1238
ENSG00000198160	746.498	1.86845	0.244117	7.6539	1.94966e-14	7.63043e-13	MIER1	Q8N108	red	12.1175
ENSG00000104976	92.5087	-1.6389	0.214294	-7.6479	2.04293e-14	7.97265e-13	SNAPC2	Q13487	green	-12.0984
ENSG00000160007	106.95	-2.76219	0.361369	-7.64369	2.11083e-14	8.21425e-13	ARHGAP35	Q9NRY4	green	-12.0854
ENSG00000140030	356.642	-1.65257	0.216302	-7.64011	2.17033e-14	8.42188e-13	GPR65	B5B0C2	green	-12.0746
ENSG00000134326	2401.88	2.64818	0.347072	7.63008	2.34616e-14	9.07846e-13	CMPK2	Q5EBM0	red	12.042
ENSG00000158859	102.133	8.35747	1.09657	7.62149	2.50768e-14	9.67612e-13	ADAMTS4	O75173	red	12.0143
ENSG00000173402	154.091	-1.89348	0.248711	-7.61317	2.67445e-14	1.02906e-12	DAG1	A0A024R2W4	green	-11.9876
ENSG00000106701	231.414	2.77884	0.365041	7.61243	2.68993e-14	1.03212e-12	FSD1L	Q8N450	red	11.9863
ENSG00000147454	105.957	2.37493	0.312159	7.60809	2.78178e-14	1.06438e-12	SLC25A37	Q71JB2	red	11.9729
ENSG00000136738	181.202	-1.39085	0.183038	-7.5987	2.99112e-14	1.14129e-12	STAM	B4DZT2	green	-11.9426
ENSG00000137145	267.014	-1.52675	0.201033	-7.59454	3.0889e-14	1.17533e-12	DENND4C	Q5VZ89	green	-11.9298
ENSG00000186197	33.1879	3.10629	0.409237	7.59043	3.18851e-14	1.20987e-12	EDARADD	Q8WWZ3	red	11.9173
ENSG00000198894	147.245	-2.48954	0.328062	-7.58863	3.23294e-14	1.22334e-12	CIPC	Q9C0C6	green	-11.9125
ENSG00000122862	23688.5	1.50559	0.198425	7.58772	3.25592e-14	1.22864e-12	SRGN	P10124	red	11.9106
ENSG00000135503	400.964	1.56637	0.206495	7.58551	3.31174e-14	1.24627e-12	ACVR1B	P36896	red	11.9044
ENSG00000152133	117.276	-1.96904	0.25966	-7.58315	3.37267e-14	1.26572e-12	GPATCH11	Q8N954	green	-11.8977
ENSG00000099899	121.654	-1.48934	0.196484	-7.57997	3.45646e-14	1.29362e-12	TRMT2A	Q8IZ69	green	-11.8882
ENSG00000254281	36.666	5.35776	0.707294	7.57502	3.59084e-14	1.34025e-12	NA	NA	red	11.8728
ENSG00000155962	634.98	1.3129	0.173387	7.57205	3.67392e-14	1.36754e-12	CLIC2	O15247	red	11.8641
ENSG00000134460	1513.13	2.49619	0.329929	7.56583	3.85385e-14	1.43063e-12	IL2RA	P01589	red	11.8445
ENSG00000102794	5968.41	6.71359	0.887591	7.56384	3.91349e-14	1.44884e-12	ACOD1	A6NK06	red	11.839
ENSG00000063438	85.6023	-2.88256	0.381123	-7.56334	3.92844e-14	1.44897e-12	NA	NA	green	-11.8389
ENSG00000116044	2002.69	1.11115	0.146921	7.56291	3.94136e-14	1.44897e-12	NFE2L2	Q16236	red	11.8389
ENSG00000118655	169.272	-1.61636	0.213726	-7.56278	3.94558e-14	1.44897e-12	DCLRE1B	Q9H816	green	-11.8389
ENSG00000135457	159.842	-1.2947	0.171322	-7.55708	4.12218e-14	1.50978e-12	TFCP2	Q12800	green	-11.8211
ENSG00000086062	4172.18	1.53625	0.203311	7.55615	4.15171e-14	1.51603e-12	B4GALT1	P15291	red	11.8193
ENSG00000178803	46.358	8.56918	1.13411	7.55585	4.1614e-14	1.51603e-12	ADORA2A-AS1	NA	red	11.8193
ENSG00000167566	55.9021	-3.46669	0.459054	-7.55181	4.29255e-14	1.55966e-12	NCKAP5L	Q9HCH0	green	-11.807
ENSG00000135966	128.959	-1.67898	0.222509	-7.54566	4.49993e-14	1.63069e-12	TGFBRAP1	Q8WUH2	green	-11.7876
ENSG00000272986	34.8238	3.87251	0.515329	7.51463	5.70742e-14	2.0628e-12	NA	NA	red	11.6855
ENSG00000165806	791.83	1.96366	0.261492	7.50944	5.93813e-14	2.14054e-12	CASP7	P55210	red	11.6695
ENSG00000047056	250.453	-2.03322	0.270917	-7.50496	6.14465e-14	2.20917e-12	WDR37	Q9Y2I8	green	-11.6558
ENSG00000119922	10784.6	3.77632	0.503203	7.50455	6.16377e-14	2.21024e-12	IFIT2	P09913	red	11.6556
ENSG00000244165	77.3176	-3.76696	0.502263	-7.49997	6.38342e-14	2.28303e-12	P2RY11	Q96G91	green	-11.6415
ENSG00000165030	237.978	2.44246	0.325732	7.49838	6.46101e-14	2.30071e-12	NFIL3	A0A024R241	red	11.6381
ENSG00000275202	19.5712	3.44513	0.459456	7.49827	6.46644e-14	2.30071e-12	NA	NA	red	11.6381
ENSG00000132510	193.368	3.9741	0.530511	7.49107	6.83141e-14	2.42427e-12	KDM6B	O15054	red	11.6154
ENSG00000181467	1553.83	-2.59473	0.34672	-7.48365	7.22841e-14	2.55852e-12	RAP2B	P61225	green	-11.592
ENSG00000259330	287.005	-2.68663	0.359322	-7.47694	7.60727e-14	2.68568e-12	INAFM2	P0DMQ5	green	-11.5709
ENSG00000196227	135.226	-1.34889	0.180444	-7.47541	7.69656e-14	2.71022e-12	FAM217B	Q9NTX9	green	-11.567
ENSG00000154429	224.4	-1.65083	0.22143	-7.4553	8.96645e-14	3.14929e-12	CCSAP	Q6IQ19	green	-11.5018
ENSG00000177340	19.9193	6.27121	0.841784	7.44991	9.34053e-14	3.27229e-12	FLJ13224	NA	red	11.4851
ENSG00000170445	377.13	1.34336	0.180469	7.44372	9.78901e-14	3.42066e-12	HARS	P12081	red	11.4659
ENSG00000119900	2834.59	1.70081	0.228854	7.43185	1.07088e-13	3.73256e-12	OGFRL1	Q5TC84	red	11.428
ENSG00000146872	271.634	1.44698	0.19472	7.43108	1.07711e-13	3.74473e-12	TLK2	Q86UE8	red	11.4266
ENSG00000104866	95.3184	-2.87318	0.386798	-7.42811	1.1016e-13	3.82019e-12	PPP1R37	O75864	green	-11.4179
ENSG00000147130	59.0836	-2.17836	0.293299	-7.42711	1.10999e-13	3.83954e-12	ZMYM3	Q14202	green	-11.4157
ENSG00000166855	177.861	-1.32114	0.1779	-7.42629	1.11688e-13	3.85366e-12	CLPX	A0A024R5X7	green	-11.4141
ENSG00000178764	196.967	2.979	0.401668	7.41656	1.20201e-13	4.13695e-12	ZHX2	Q9Y6X8	red	11.3833
ENSG00000143878	518.299	2.28118	0.307634	7.41525	1.214e-13	4.16775e-12	RHOB	P62745	red	11.3801
ENSG00000172183	2050.46	3.73284	0.503554	7.41298	1.23489e-13	4.21834e-12	ISG20	Q96AZ6	red	11.3749
ENSG00000175137	144.476	-1.59892	0.215687	-7.41314	1.23343e-13	4.21834e-12	SH3BP5L	Q7L8J4	green	-11.3749
ENSG00000226979	203.29	3.2985	0.445045	7.41161	1.24773e-13	4.25161e-12	LTA	P01374	red	11.3714
ENSG00000140992	181.018	-1.70027	0.22973	-7.40116	1.34999e-13	4.58861e-12	PDPK1	O15530	green	-11.3383
ENSG00000140691	63.8661	1.70967	0.231052	7.3995	1.36698e-13	4.63488e-12	ARMC5	Q96C12	red	11.334
ENSG00000108262	115.205	-1.73237	0.234404	-7.39054	1.46236e-13	4.94604e-12	GIT1	Q59FC3	green	-11.3057
ENSG00000152484	1479.39	2.02668	0.275061	7.3681	1.73071e-13	5.83924e-12	USP12	O75317	red	11.2336
ENSG00000149212	621.537	2.10511	0.286184	7.35578	1.89813e-13	6.38835e-12	SESN3	P58005	red	11.1946
ENSG00000159388	1544.2	2.08405	0.283403	7.35365	1.92866e-13	6.47519e-12	BTG2	P78543	red	11.1887
ENSG00000232517	24.9081	3.69271	0.502584	7.34744	2.02036e-13	6.76647e-12	NA	NA	red	11.1696
ENSG00000170142	1021.29	1.00016	0.136222	7.34212	2.10243e-13	7.02417e-12	UBE2E1	P51965	red	11.1534
ENSG00000086102	208.127	-1.09658	0.14943	-7.33837	2.16215e-13	7.2061e-12	NFX1	Q12986	green	-11.1423
ENSG00000168421	451.681	2.73505	0.37279	7.33669	2.18938e-13	7.27916e-12	RHOH	Q15669	red	11.1379
ENSG00000205903	63.8856	-2.19175	0.299022	-7.32975	2.30588e-13	7.64792e-12	ZNF316	A6NFI3	green	-11.1165
ENSG00000177663	620.419	-1.7218	0.235204	-7.32043	2.4718e-13	8.17843e-12	IL17RA	Q96F46	green	-11.0873
ENSG00000162711	209.292	2.97578	0.40674	7.31619	2.55109e-13	8.40021e-12	NLRP3	Q96P20	red	11.0757
ENSG00000177426	372.415	1.4642	0.200127	7.31633	2.54852e-13	8.40021e-12	TGIF1	Q15583	red	11.0757
ENSG00000176102	212.468	1.18283	0.161715	7.31427	2.58776e-13	8.50053e-12	CSTF3	Q12996	red	11.0706
ENSG00000134371	522.355	1.02859	0.140635	7.31385	2.59586e-13	8.50672e-12	CDC73	Q6P1J9	red	11.0702
ENSG00000177000	179.875	-2.41158	0.330475	-7.2973	2.93603e-13	9.5985e-12	MTHFR	P42898	green	-11.0178
ENSG00000145685	5562.21	-1.80601	0.247799	-7.2882	3.14117e-13	1.02447e-11	LHFPL2	A0A024RAM8	green	-10.9895
ENSG00000110395	271.906	-1.78102	0.244739	-7.27723	3.40744e-13	1.10867e-11	CBL	P22681	green	-10.9552
ENSG00000105829	204.868	1.31944	0.181434	7.2723	3.53421e-13	1.14719e-11	BET1	O15155	red	10.9404
ENSG00000019144	121.548	3.28467	0.451885	7.26882	3.6265e-13	1.17437e-11	PHLDB1	A0A024R3H6	red	10.9302
ENSG00000049249	825.12	2.75204	0.378636	7.26829	3.64073e-13	1.17619e-11	TNFRSF9	Q07011	red	10.9295
ENSG00000125454	366.471	-1.7025	0.234286	-7.26677	3.68174e-13	1.18665e-11	SLC25A19	Q5JPC1	green	-10.9257
ENSG00000102921	973.251	1.46743	0.202012	7.26407	3.75606e-13	1.20776e-11	N4BP1	O75113	red	10.918
ENSG00000136205	1339.33	-2.0041	0.275962	-7.26222	3.8079e-13	1.22132e-11	TNS3	Q68CZ2	green	-10.9132
ENSG00000147050	393.326	2.42714	0.334228	7.26193	3.81606e-13	1.22132e-11	KDM6A	B7ZKN5	red	10.9132
ENSG00000102524	3656.7	1.65893	0.228859	7.24872	4.20744e-13	1.34344e-11	TNFSF13B	Q9Y275	red	10.8718
ENSG00000125812	87.2819	-1.9853	0.274318	-7.23721	4.58007e-13	1.45902e-11	GZF1	Q9H116	green	-10.8359
ENSG00000113811	647.125	2.15162	0.297333	7.2364	4.60767e-13	1.4644e-11	SELENOK	Q9Y6D0	red	10.8343
ENSG00000107882	119.922	-2.39845	0.331733	-7.23006	4.82787e-13	1.53084e-11	SUFU	Q9UMX1	green	-10.8151
ENSG00000134882	777.573	1.48616	0.205981	7.21503	5.39205e-13	1.70578e-11	UBAC2	A0A024RE02	red	10.7681
ENSG00000237513	20.6867	3.33006	0.46164	7.21354	5.45147e-13	1.72061e-11	NA	NA	red	10.7643
ENSG00000166128	1393.05	1.57046	0.217737	7.21264	5.48762e-13	1.72803e-11	RAB8B	Q92930	red	10.7624
ENSG00000124782	101.243	-2.78411	0.386858	-7.19672	6.16774e-13	1.93775e-11	RREB1	A0A024QZU8	green	-10.7127
ENSG00000170915	236.779	-1.82576	0.254439	-7.17563	7.19726e-13	2.25602e-11	PAQR8	B3KXW6	green	-10.6467
ENSG00000148158	197.842	-2.56586	0.357626	-7.17471	7.24611e-13	2.26615e-11	SNX30	Q5VWJ9	green	-10.6447
ENSG00000183508	201.009	2.70429	0.376965	7.17387	7.29092e-13	2.27497e-11	TENT5C	Q5VWP2	red	10.643
ENSG00000143479	73.9002	2.54686	0.355133	7.17158	7.41352e-13	2.30796e-11	DYRK3	O43781	red	10.6368
ENSG00000185361	108.928	-2.25577	0.31459	-7.17049	7.47313e-13	2.32125e-11	TNFAIP8L1	Q8WVP5	green	-10.6343
ENSG00000165322	111.572	-1.90244	0.265479	-7.16608	7.71741e-13	2.3917e-11	ARHGAP12	Q8IWW6	green	-10.6213
ENSG00000049449	634.32	1.44521	0.201693	7.16542	7.75471e-13	2.39783e-11	RCN1	Q15293	red	10.6202
ENSG00000143157	300.109	-1.28173	0.178944	-7.16274	7.90823e-13	2.4398e-11	POGK	B4DF62	green	-10.6126
ENSG00000100104	128.05	-1.27441	0.178369	-7.14478	9.01403e-13	2.76848e-11	SRRD	Q9UH36	green	-10.5578
ENSG00000175595	68.1032	-1.70184	0.238188	-7.14493	9.00387e-13	2.76848e-11	ERCC4	A0A1W1GSK9	green	-10.5578
ENSG00000186350	506.811	-1.73145	0.242382	-7.14348	9.09952e-13	2.78848e-11	RXRA	Q6P3U7	green	-10.5546
ENSG00000196396	1593.11	1.8127	0.253776	7.1429	9.13854e-13	2.79419e-11	PTPN1	B4DSN5	red	10.5537
ENSG00000095370	39.2636	-3.21153	0.449813	-7.13971	9.35268e-13	2.8533e-11	SH2D3C	B4DG32	green	-10.5447
ENSG00000127084	103.79	-2.1284	0.298128	-7.13921	9.38678e-13	2.85734e-11	FGD3	A0A024R252	green	-10.544
ENSG00000128342	290.011	3.12998	0.438722	7.13432	9.72675e-13	2.95426e-11	LIF	P15018	red	10.5296
ENSG00000170525	3852.69	2.89469	0.406332	7.12396	1.04872e-12	3.17818e-11	PFKFB3	B7Z8A0	red	10.4978
ENSG00000230943	22.2182	4.22768	0.593806	7.11964	1.08212e-12	3.27216e-11	LINC02541	NA	red	10.4852
ENSG00000120889	307.316	1.59271	0.223934	7.11238	1.14059e-12	3.44137e-11	TNFRSF10B	O14763	red	10.4633
ENSG00000106591	271.717	1.53294	0.21604	7.09561	1.28783e-12	3.87606e-11	MRPL32	A4D1V4	red	10.4116
ENSG00000174282	303.761	-2.05185	0.289182	-7.09534	1.29032e-12	3.87606e-11	ZBTB4	Q9P1Z0	green	-10.4116
ENSG00000144567	682.117	-1.2755	0.179818	-7.09329	1.30959e-12	3.92532e-11	RETREG2	B3KR51	green	-10.4061
ENSG00000147119	113.006	2.4228	0.341713	7.09016	1.3396e-12	4.00653e-11	CHST7	Q9NS84	red	10.3972
ENSG00000245904	24.0135	3.46364	0.489153	7.08089	1.4323e-12	4.27444e-11	NA	NA	red	10.3691
ENSG00000113532	772.313	1.49143	0.210916	7.07118	1.53616e-12	4.57443e-11	ST8SIA4	Q92187	red	10.3397
ENSG00000163132	14.459	7.13866	1.01049	7.06453	1.6116e-12	4.78867e-11	MSX1	P28360	red	10.3198
ENSG00000010818	268.287	2.42116	0.34277	7.0635	1.62363e-12	4.81397e-11	HIVEP2	P31629	red	10.3175
ENSG00000069399	525.628	2.77209	0.392912	7.05524	1.72305e-12	5.09769e-11	BCL3	P20749	red	10.2926
ENSG00000181381	776.503	1.87938	0.266401	7.0547	1.72969e-12	5.10632e-11	DDX60L	Q5H9U9	red	10.2919
ENSG00000105509	18.0781	8.0745	1.14592	7.04633	1.83696e-12	5.40834e-11	HAS1	D2N2G5	red	10.2669
ENSG00000184384	242.316	2.11619	0.300335	7.04611	1.83989e-12	5.40834e-11	MAML2	Q8IZL2	red	10.2669
ENSG00000196428	196.669	2.10415	0.298797	7.04209	1.89377e-12	5.55479e-11	TSC22D2	B4DN36	red	10.2553
ENSG00000102178	270.344	-1.56266	0.221926	-7.04136	1.9037e-12	5.56011e-11	UBL4A	P11441	green	-10.2549
ENSG00000172548	637.496	4.47467	0.635462	7.0416	1.90046e-12	5.56011e-11	NIPAL4	Q0D2K0	red	10.2549
ENSG00000005889	380.038	1.91643	0.272267	7.0388	1.93899e-12	5.65111e-11	ZFX	A0A024RC04	red	10.2479
ENSG00000231574	18.8036	4.55432	0.647113	7.03791	1.95141e-12	5.67526e-11	LINC02015	NA	red	10.246
ENSG00000086065	1442.62	1.24626	0.177447	7.02329	2.16699e-12	6.28886e-11	CHMP5	Q9NZZ3	red	10.2014
ENSG00000165671	156.561	-2.19454	0.312714	-7.01773	2.25505e-12	6.5306e-11	NSD1	Q96L73	green	-10.185
ENSG00000100567	1633.59	0.910646	0.129897	7.01051	2.37444e-12	6.86184e-11	PSMA3	A0A140VK43	gray	10.1636
ENSG00000266947	14.9152	4.01177	0.572517	7.00725	2.43044e-12	7.00887e-11	NA	NA	red	10.1544
ENSG00000063176	63.9443	-2.03848	0.290989	-7.00534	2.46385e-12	7.09029e-11	SPHK2	B3KV83	green	-10.1493
ENSG00000116675	84.9423	3.10979	0.444186	7.00109	2.53987e-12	7.29373e-11	DNAJC6	O75061	red	10.1371
ENSG00000118263	149.019	1.92963	0.275882	6.99441	2.66371e-12	7.63336e-11	KLF7	O75840	red	10.1173
ENSG00000171552	1563.13	1.23065	0.176024	6.99138	2.72198e-12	7.78408e-11	BCL2L1	Q07817	red	10.1088
ENSG00000183808	57.0746	-1.97808	0.283015	-6.98929	2.76272e-12	7.8841e-11	RBM12B	Q8IXT5	green	-10.1032
ENSG00000120733	204.731	-1.57454	0.225661	-6.97743	3.0063e-12	8.56139e-11	KDM3B	Q7LBC6	green	-10.0675
ENSG00000171813	53.6124	-2.34453	0.336479	-6.96782	3.21882e-12	9.14759e-11	PWWP2B	Q6NUJ5	green	-10.0387
ENSG00000089351	1012.59	2.03295	0.292018	6.96174	3.36084e-12	9.53141e-11	GRAMD1A	Q96CP6	red	10.0208
ENSG00000010295	79.0034	-2.91597	0.419105	-6.9576	3.46129e-12	9.79603e-11	IFFO1	Q0D2I5	green	-10.0089
ENSG00000043462	2555.77	1.88508	0.270965	6.95693	3.47764e-12	9.82199e-11	LCP2	Q13094	red	10.0078
ENSG00000128016	1238.93	3.13156	0.450314	6.95418	3.54629e-12	9.9528e-11	ZFP36	M0QY76	red	10.0021
ENSG00000168209	805.599	2.81186	0.404357	6.95391	3.55301e-12	9.9528e-11	DDIT4	A0A024QZQ6	red	10.0021
ENSG00000232956	163.982	2.87556	0.413503	6.95416	3.54676e-12	9.9528e-11	SNHG15	NA	red	10.0021
ENSG00000271503	15617.4	3.33049	0.478918	6.9542	3.54562e-12	9.9528e-11	CCL5	D0EI67	red	10.0021
ENSG00000197632	1460.57	6.7113	0.966761	6.94205	3.86447e-12	1.08032e-10	SERPINB2	P05120	red	9.96645
ENSG00000124496	54.9998	-3.22551	0.46493	-6.93762	3.98755e-12	1.11245e-10	TRERF1	Q05GC8	green	-9.95372
ENSG00000180616	1073.56	3.23945	0.46712	6.93495	4.06375e-12	1.13141e-10	SSTR2	P30874	red	9.94638
ENSG00000174004	196.601	-1.82287	0.262998	-6.93111	4.17559e-12	1.16019e-10	NRROS	Q86YC3	green	-9.93547
ENSG00000114315	84.2484	6.41597	0.925796	6.93021	4.20202e-12	1.16517e-10	HES1	Q14469	red	9.93361
ENSG00000110921	78.2055	-2.21777	0.320039	-6.92969	4.21763e-12	1.16713e-10	MVK	B2RDU6	green	-9.93288
ENSG00000221914	621.28	1.06536	0.153768	6.92834	4.25794e-12	1.17591e-10	PPP2R2A	P63151	red	9.92962
ENSG00000114268	129.078	-1.96401	0.283521	-6.9272	4.29258e-12	1.18309e-10	PFKFB4	Q16877	green	-9.92698
ENSG00000055332	762.216	1.65248	0.238613	6.92537	4.34839e-12	1.19367e-10	EIF2AK2	P19525	red	9.92311
ENSG00000070961	902.15	2.14463	0.309665	6.92565	4.33981e-12	1.19367e-10	ATP2B1	P20020	red	9.92311
ENSG00000185909	196.381	-4.72656	0.682821	-6.92211	4.44964e-12	1.21902e-10	KLHDC8B	A0A024R2X4	green	-9.91399
ENSG00000163684	100.959	-1.29434	0.187179	-6.91498	4.67923e-12	1.27936e-10	RPP14	O95059	green	-9.89301
ENSG00000213995	115.549	-1.18516	0.17142	-6.91376	4.71984e-12	1.2879e-10	NAXD	Q8IW45	green	-9.89012
ENSG00000196372	159.198	-2.28451	0.330956	-6.90276	5.10003e-12	1.38883e-10	ASB13	Q8WXK3	green	-9.85735
ENSG00000205502	35.6932	8.69688	1.25996	6.90249	5.11003e-12	1.38883e-10	C2CD4B	A6NLJ0	red	9.85735
ENSG00000026103	671.902	2.45725	0.356813	6.88665	5.71224e-12	1.54759e-10	FAS	P25445	red	9.81034
ENSG00000186635	659.231	-1.29038	0.187378	-6.88654	5.71674e-12	1.54759e-10	ARAP1	Q96P48	green	-9.81034
ENSG00000135378	197.989	1.72338	0.250272	6.88603	5.73689e-12	1.54998e-10	PRRG4	A0A0S2Z5N9	red	9.80967
ENSG00000025293	207.731	-1.28134	0.186093	-6.88548	5.7593e-12	1.55297e-10	PHF20	Q9BVI0	green	-9.80884
ENSG00000149474	60.9937	-1.96775	0.285822	-6.88453	5.79769e-12	1.56025e-10	KAT14	Q9H8E8	green	-9.80681
ENSG00000230647	13.9894	4.72289	0.686317	6.8815	5.92264e-12	1.59075e-10	NA	NA	red	9.7984
ENSG00000100024	33.4745	3.99612	0.580781	6.88059	5.96042e-12	1.59777e-10	UPB1	A0A024R1H3	red	9.79649
ENSG00000119321	551.825	-1.58577	0.230568	-6.87769	6.083e-12	1.62744e-10	FKBP15	Q5T1M5	green	-9.7885
ENSG00000213492	99.5529	3.85087	0.560386	6.87182	6.33875e-12	1.69256e-10	NA	NA	red	9.77146
ENSG00000163347	33.8628	5.09888	0.742845	6.86399	6.69645e-12	1.78459e-10	CLDN1	A5JSJ9	red	9.74846
ENSG00000173926	94.7296	1.7614	0.256693	6.8619	6.79492e-12	1.80732e-10	2021-03-03	Q86UD3	red	9.74297
ENSG00000113716	300.535	-1.21082	0.176521	-6.85936	6.91677e-12	1.83616e-10	HMGXB3	Q12766	green	-9.73609
ENSG00000164535	68.8767	-1.98289	0.289179	-6.85697	7.03359e-12	1.86356e-10	DAGLB	Q8NCG7	green	-9.72966
ENSG00000177105	1736.86	1.33563	0.194877	6.8537	7.19622e-12	1.90297e-10	RHOG	P84095	red	9.72057
ENSG00000075213	236.791	2.83184	0.413291	6.85193	7.28597e-12	1.91929e-10	SEMA3A	Q14563	red	9.71686
ENSG00000137834	33.8952	-5.46843	0.798072	-6.85206	7.27962e-12	1.91929e-10	SMAD6	O43541	green	-9.71686
ENSG00000157933	115.302	-2.4665	0.360154	-6.84846	7.46516e-12	1.96272e-10	SKI	P12755	green	-9.70714
ENSG00000160888	348.375	1.73029	0.253372	6.82902	8.54957e-12	2.24353e-10	IER2	A0A024R7H1	red	9.64907
ENSG00000115970	169.074	1.32085	0.193553	6.82421	8.84086e-12	2.31553e-10	THADA	Q6YHU6	red	9.63535
ENSG00000183864	221.95	1.27359	0.186741	6.82006	9.10055e-12	2.379e-10	TOB2	Q14106	red	9.62361
ENSG00000267534	229.42	-1.94167	0.284749	-6.81888	9.17517e-12	2.39393e-10	S1PR2	A0A024R7B2	green	-9.62089
ENSG00000155287	368.568	2.07214	0.303989	6.81648	9.32958e-12	2.42959e-10	SLC25A28	Q96A46	red	9.61447
ENSG00000112062	583.257	-1.52073	0.2235	-6.80417	1.01636e-11	2.64177e-10	MAPK14	L7RSM2	green	-9.57811
ENSG00000109220	190.642	1.33198	0.195794	6.80296	1.02489e-11	2.6589e-10	CHIC2	Q9UKJ5	red	9.5753
ENSG00000115963	316.803	2.54447	0.374128	6.80106	1.03853e-11	2.68919e-10	RND3	B2R838	red	9.57038
ENSG00000105514	43.3984	-2.6529	0.390342	-6.79635	1.07303e-11	2.77188e-10	RAB3D	A0A024R7G2	green	-9.55723
ENSG00000107443	88.2621	1.58021	0.232516	6.79615	1.07451e-11	2.77188e-10	CCNJ	Q5T5M9	red	9.55723
ENSG00000166881	1366.49	2.8289	0.416555	6.79119	1.11209e-11	2.86343e-10	NEMP1	O14524	red	9.54311
ENSG00000127666	326.625	2.17682	0.320567	6.79052	1.11729e-11	2.87141e-10	TICAM1	Q8IUC6	red	9.54191
ENSG00000204054	343.509	-1.69964	0.250624	-6.78161	1.18844e-11	3.04856e-10	NA	NA	green	-9.51591
ENSG00000103994	272.016	-1.40414	0.207176	-6.7775	1.22272e-11	3.13061e-10	ZNF106	A0A0C4DGM5	green	-9.50437
ENSG00000189067	12284.7	1.48116	0.218822	6.7688	1.29854e-11	3.31853e-10	LITAF	Q99732	red	9.47905
ENSG00000196684	111.03	2.87142	0.424448	6.76506	1.33255e-11	3.39913e-10	HSH2D	Q96JZ2	red	9.46863
ENSG00000188060	451.744	-3.42381	0.506309	-6.76229	1.35832e-11	3.45841e-10	RAB42	Q8N4Z0	green	-9.46112
ENSG00000151287	251.254	2.9123	0.431794	6.74466	1.53389e-11	3.89818e-10	TEX30	Q5JUR7	red	9.40914
ENSG00000175489	188.096	-2.88556	0.427883	-6.74381	1.54286e-11	3.91373e-10	LRRC25	Q8N386	green	-9.40741
ENSG00000177853	85.2242	-1.55174	0.230147	-6.7424	1.55788e-11	3.94451e-10	ZNF518A	Q6AHZ1	green	-9.40401
ENSG00000116717	86.1917	3.04075	0.451424	6.7359	1.62915e-11	4.11736e-10	GADD45A	P24522	red	9.38538
ENSG00000011590	59.7959	3.30491	0.491364	6.72599	1.74399e-11	4.39948e-10	ZBTB32	Q9Y2Y4	red	9.3566
ENSG00000178726	169.722	4.72725	0.703057	6.72385	1.76986e-11	4.45653e-10	THBD	P07204	red	9.351
ENSG00000128422	24.6513	6.67284	0.992917	6.72044	1.81177e-11	4.55369e-10	KRT17	Q04695	red	9.34164
ENSG00000185507	524.034	2.47239	0.368144	6.71582	1.87007e-11	4.69162e-10	IRF7	Q92985	red	9.32868
ENSG00000160094	59.9786	-2.47363	0.368485	-6.71296	1.90719e-11	4.776e-10	ZNF362	Q5T0B9	green	-9.32094
ENSG00000115339	85.5366	2.98755	0.445351	6.70831	1.96888e-11	4.92149e-10	GALNT3	Q14435	red	9.3079
ENSG00000235366	24.6536	8.73101	1.30176	6.70709	1.98542e-11	4.95377e-10	NA	NA	red	9.30506
ENSG00000132388	348.888	-1.1815	0.176916	-6.67835	2.41652e-11	6.01846e-10	UBE2G1	P62253	green	-9.22051
ENSG00000116990	30.8291	-5.34177	0.800747	-6.67099	2.5408e-11	6.31649e-10	MYCL	P12524	green	-9.19952
ENSG00000118900	222.865	-1.61891	0.242843	-6.66646	2.62048e-11	6.50277e-10	UBN1	Q9NPG3	green	-9.1869
ENSG00000197355	191.672	-2.71987	0.408083	-6.665	2.64672e-11	6.55602e-10	UAP1L1	Q3KQV9	green	-9.18336
ENSG00000100599	295.901	-2.014	0.302442	-6.65913	2.75453e-11	6.81076e-10	RIN3	Q6ZRC2	green	-9.1668
ENSG00000145416	759.444	-2.08704	0.313461	-6.65807	2.77452e-11	6.84782e-10	2021-03-01	A8K0Z6	green	-9.16445
ENSG00000072310	182.192	-1.57381	0.23641	-6.65711	2.79265e-11	6.88017e-10	SREBF1	P36956	green	-9.1624
ENSG00000105875	88.8018	-2.42622	0.364626	-6.654	2.85242e-11	7.00222e-10	WDR91	A4D1P6	green	-9.15476
ENSG00000144857	27.4593	4.55286	0.684211	6.65418	2.84884e-11	7.00222e-10	BOC	Q9BWV1	red	9.15476
ENSG00000120063	4257.41	1.40003	0.210415	6.65367	2.85871e-11	7.00512e-10	GNA13	Q14344	red	9.15458
ENSG00000274215	8.48475	7.40206	1.11318	6.64945	2.94185e-11	7.19599e-10	NA	NA	red	9.14291
ENSG00000182544	272.024	-1.1753	0.176925	-6.64293	3.07501e-11	7.50829e-10	MFSD5	Q6N075	green	-9.12446
ENSG00000056972	186.772	2.10454	0.316821	6.64266	3.08074e-11	7.5089e-10	TRAF3IP2	O43734	red	9.12442
ENSG00000013561	420.668	-0.876678	0.132098	-6.63657	3.21071e-11	7.81179e-10	RNF14	Q9UBS8	gray	-9.10725
ENSG00000148411	143.137	-2.69385	0.406011	-6.63493	3.2465e-11	7.88484e-10	NACC2	A0A024R8I0	green	-9.10321
ENSG00000125629	620.89	1.32146	0.199248	6.63224	3.30637e-11	8.01606e-10	INSIG2	A0A024RAI2	red	9.09604
ENSG00000100324	69.9507	-1.74512	0.263411	-6.62508	3.47053e-11	8.38436e-10	TAB1	A8K6K3	green	-9.07653
ENSG00000163823	2081.86	-2.17054	0.327614	-6.62532	3.46494e-11	8.38436e-10	CCR1	P32246	green	-9.07653
ENSG00000162385	251.956	1.09733	0.165711	6.62194	3.54523e-11	8.54974e-10	MAGOH	P61326	red	9.06805
ENSG00000257924	16.1794	4.22977	0.639099	6.61834	3.63254e-11	8.74491e-10	NA	NA	red	9.05824
ENSG00000108175	482.804	-2.32044	0.350937	-6.61213	3.78836e-11	9.10403e-10	ZMIZ1	A0JLS3	green	-9.04077
ENSG00000180914	15.3877	6.79161	1.02745	6.61019	3.83835e-11	9.208e-10	OXTR	B2R9L7	red	9.03583
ENSG00000251136	23.6845	2.96611	0.448837	6.60843	3.88417e-11	9.30164e-10	LOC101929709	NA	red	9.03144
ENSG00000261618	71.1511	5.16317	0.781405	6.60754	3.90759e-11	9.34138e-10	NA	NA	red	9.02959
ENSG00000131979	4783.07	1.90582	0.288524	6.60539	3.96468e-11	9.44416e-10	GCH1	A0A024R642	red	9.02484
ENSG00000137177	133.561	-1.66195	0.251614	-6.60515	3.97126e-11	9.44416e-10	KIF13A	Q9H1H9	green	-9.02484
ENSG00000138032	545.61	1.07735	0.163101	6.60541	3.96426e-11	9.44416e-10	PPM1B	O75688	red	9.02484
ENSG00000073464	53.7809	-2.80252	0.42439	-6.60365	4.01161e-11	9.52357e-10	CLCN4	P51793	green	-9.0212
ENSG00000100335	567.853	-1.36224	0.206388	-6.60037	4.10132e-11	9.7197e-10	MIEF1	B0QY95	green	-9.01235
ENSG00000244462	309.8	-1.19458	0.181534	-6.58048	4.68934e-11	1.10941e-09	RBM12	Q9NTZ6	green	-8.95491
ENSG00000126464	48.3009	-3.43487	0.522636	-6.57221	4.95749e-11	1.17082e-09	PRR12	Q9ULL5	green	-8.93151
ENSG00000196072	870.116	-1.20673	0.183853	-6.5636	5.25253e-11	1.23837e-09	BLOC1S2	Q6QNY1	green	-8.90715
ENSG00000071051	312.082	1.56847	0.239683	6.54393	5.99245e-11	1.41039e-09	NCK2	A0A0S2Z4M6	red	8.85066
ENSG00000104903	90.276	-2.71627	0.415246	-6.54137	6.09591e-11	1.43228e-09	LYL1	P12980	green	-8.84397
ENSG00000168792	83.1346	-1.62788	0.249435	-6.5263	6.74148e-11	1.58125e-09	ABHD15	Q6UXT9	green	-8.801
ENSG00000100650	406.31	0.903641	0.138577	6.52086	6.99049e-11	1.63685e-09	SRSF5	A0A024R6D8	gray	8.78599
ENSG00000119048	703.012	1.03986	0.159786	6.50782	7.62492e-11	1.77932e-09	UBE2B	P63146	red	8.74975
ENSG00000124813	79.735	2.35292	0.361544	6.50798	7.6168e-11	1.77932e-09	RUNX2	Q13950	red	8.74975
ENSG00000172345	80.5786	2.39915	0.368753	6.50613	7.71118e-11	1.79639e-09	STARD5	Q9NSY2	red	8.7456
ENSG00000123685	109.727	2.68569	0.412891	6.5046	7.78989e-11	1.81165e-09	BATF3	Q9NR55	red	8.74193
ENSG00000065970	96.552	-1.43338	0.220425	-6.50278	7.88485e-11	1.83062e-09	FOXJ2	Q9P0K8	green	-8.7374
ENSG00000145358	55.8352	-3.86265	0.594491	-6.49741	8.17173e-11	1.89402e-09	DDIT4L	Q96D03	green	-8.72262
ENSG00000125753	1926.71	1.17614	0.181038	6.49666	8.21224e-11	1.90019e-09	VASP	A0A024R0V4	red	8.7212
ENSG00000134470	805.614	2.07061	0.318853	6.49394	8.36217e-11	1.93162e-09	IL15RA	Q13261	red	8.71408
ENSG00000139651	132.226	-1.41737	0.218482	-6.48734	8.73637e-11	2.01466e-09	ZNF740	Q8NDX6	green	-8.6958
ENSG00000126814	148.956	-1.46661	0.226112	-6.48622	8.80166e-11	2.0263e-09	TRMT5	Q32P41	green	-8.6933
ENSG00000131459	27.8471	6.59481	1.01681	6.48579	8.82696e-11	2.02872e-09	GFPT2	A0A0S2Z4X9	red	8.69278
ENSG00000110066	152.608	-1.09561	0.169145	-6.47734	9.3354e-11	2.14198e-09	KMT5B	B7WNX0	green	-8.66918
ENSG00000157837	287.863	-1.2754	0.196973	-6.47499	9.48154e-11	2.17188e-09	SPPL3	Q8TCT6	green	-8.66316
ENSG00000038382	145.205	-2.22483	0.343719	-6.47283	9.61832e-11	2.19953e-09	TRIO	O75962	green	-8.65767
ENSG00000272273	14.5306	5.58417	0.862918	6.47126	9.719e-11	2.21885e-09	IER3-AS1	NA	red	8.65387
ENSG00000140382	198.943	-1.61568	0.249817	-6.46746	9.9666e-11	2.27159e-09	HMG20A	Q9NP66	green	-8.64367
ENSG00000104714	142.937	1.36047	0.210821	6.45322	1.095e-10	2.49159e-09	ERICH1	B4DMI5	red	8.60352
ENSG00000197122	1355.34	1.50467	0.233251	6.45088	1.11203e-10	2.52614e-09	SRC	P12931	red	8.59754
ENSG00000026751	18606.6	1.79048	0.277726	6.4469	1.1416e-10	2.58901e-09	SLAMF7	Q9NQ25	red	8.58687
ENSG00000197971	922.258	-2.05163	0.318263	-6.44633	1.14591e-10	2.5945e-09	MBP	P02686	green	-8.58595
ENSG00000152601	1619.9	1.19733	0.185753	6.44582	1.14976e-10	2.59892e-09	MBNL1	Q86VM6	red	8.58521
ENSG00000101972	826.432	1.18939	0.184565	6.44432	1.16118e-10	2.61659e-09	STAG2	Q6MZP3	red	8.58226
ENSG00000113448	181.431	2.05386	0.318711	6.44429	1.1614e-10	2.61659e-09	PDE4D	A0A140VJR0	red	8.58226
ENSG00000203446	279.477	1.67966	0.260679	6.44341	1.16817e-10	2.62752e-09	NA	NA	red	8.58045
ENSG00000156127	484.452	2.29659	0.356451	6.44293	1.17191e-10	2.63161e-09	BATF	Q16520	red	8.57978
ENSG00000090316	306.849	-1.85911	0.288639	-6.44095	1.1873e-10	2.6618e-09	MAEA	B3KRN7	green	-8.57482
ENSG00000132950	59.5537	1.25354	0.195109	6.42482	1.32024e-10	2.955e-09	ZMYM5	Q9UJ78	red	8.52944
ENSG00000166750	1138.42	1.79064	0.278771	6.42336	1.333e-10	2.9787e-09	SLFN5	B4E128	red	8.52597
ENSG00000131149	63.2202	-1.71522	0.267053	-6.42276	1.33821e-10	2.98548e-09	GSE1	Q14687	green	-8.52499
ENSG00000176994	357.603	-1.20913	0.188337	-6.42005	1.36226e-10	3.03418e-09	SMCR8	Q8TEV9	green	-8.51796
ENSG00000143155	580.976	0.911972	0.14209	6.41827	1.37828e-10	3.06488e-09	TIPRL	O75663	gray	8.51359
ENSG00000122641	7844.35	4.11556	0.641779	6.41275	1.4292e-10	3.16783e-09	INHBA	A4D1W7	red	8.49924
ENSG00000166669	66.2249	1.93313	0.301443	6.41292	1.42756e-10	3.16783e-09	ATF7IP2	Q5U623	red	8.49924
ENSG00000106952	301.63	2.64435	0.41303	6.40231	1.53047e-10	3.38681e-09	TNFSF8	P32971	red	8.47021
ENSG00000163214	70.5592	-1.51883	0.237248	-6.40188	1.53471e-10	3.39071e-09	DHX57	Q6P158	green	-8.46971
ENSG00000198909	331.467	-1.301	0.203266	-6.40047	1.54898e-10	3.41674e-09	MAP3K3	J3KRN4	green	-8.46639
ENSG00000148297	68.3571	-2.11893	0.331316	-6.3955	1.60018e-10	3.52401e-09	MED22	A0A024R8C5	green	-8.45296
ENSG00000206418	836.573	1.73287	0.271453	6.3837	1.72863e-10	3.80076e-09	RAB12	Q6IQ22	red	8.42013
ENSG00000182831	609.28	0.824625	0.129247	6.38022	1.76835e-10	3.88188e-09	C16orf72	Q14CZ0	gray	8.41096
ENSG00000134444	81.4191	-1.28373	0.201334	-6.37614	1.81611e-10	3.97614e-09	RELCH	Q9P260	green	-8.40054
ENSG00000165943	227.982	-1.8438	0.289175	-6.37605	1.8171e-10	3.97614e-09	MOAP1	Q96BY2	green	-8.40054
ENSG00000140750	253.523	-1.54819	0.242847	-6.37516	1.82777e-10	3.99311e-09	ARHGAP17	Q68EM7	green	-8.39869
ENSG00000114853	26.0234	-2.41225	0.378444	-6.37414	1.83989e-10	4.01319e-09	ZBTB47	Q9UFB7	green	-8.39651
ENSG00000175727	109.031	-1.96844	0.308927	-6.37186	1.86747e-10	4.06688e-09	MLXIP	Q9HAP2	green	-8.39074
ENSG00000108510	732.02	1.16594	0.183019	6.37061	1.88272e-10	4.09357e-09	MED13	A0A024QZ75	red	8.3879
ENSG00000152207	23.8309	-2.49261	0.391668	-6.36409	1.96453e-10	4.26467e-09	CYSLTR2	A4ZKH2	green	-8.37011
ENSG00000255248	8.59066	8.22504	1.29263	6.36301	1.97839e-10	4.28798e-09	MIR100HG	NA	red	8.36775
ENSG00000153339	217.069	-1.25992	0.198032	-6.3622	1.98881e-10	4.30374e-09	TRAPPC8	Q9Y2L5	green	-8.36615
ENSG00000162378	188.456	-1.67242	0.263069	-6.35737	2.05243e-10	4.43442e-09	ZYG11B	B4DK95	green	-8.35316
ENSG00000179918	1599.35	-1.88075	0.295901	-6.35601	2.07067e-10	4.46677e-09	SEPHS2	Q99611	green	-8.35001
ENSG00000100644	2413.65	1.80574	0.284315	6.3512	2.13636e-10	4.60124e-09	HIF1A	Q16665	red	8.33713
ENSG00000149930	86.3101	-2.08864	0.329213	-6.34433	2.23392e-10	4.80381e-09	TAOK2	Q9UL54	green	-8.31841
ENSG00000089159	555.343	-1.58671	0.250203	-6.34168	2.27278e-10	4.87971e-09	PXN	A0A140VJQ8	green	-8.31161
ENSG00000167842	205.137	1.06652	0.168223	6.33992	2.29879e-10	4.92782e-09	MIS12	Q9H081	red	8.30735
ENSG00000152804	49.4633	-2.32947	0.367467	-6.33925	2.30881e-10	4.94158e-09	HHEX	Q03014	green	-8.30613
ENSG00000265491	470.312	0.897157	0.141645	6.33384	2.39141e-10	5.11037e-09	RNF115	Q9Y4L5	gray	8.29155
ENSG00000272476	20.9414	4.5163	0.713208	6.33237	2.41419e-10	5.15102e-09	NA	NA	red	8.28811
ENSG00000260805	14.6427	4.36255	0.689162	6.33023	2.44789e-10	5.2148e-09	NA	NA	red	8.28276
ENSG00000271133	14.5797	5.37084	0.84872	6.32817	2.48089e-10	5.2769e-09	LOC101927811	NA	red	8.27762
ENSG00000198952	184.515	-1.26599	0.200117	-6.32622	2.51239e-10	5.33561e-09	SMG5	Q9UPR3	green	-8.27282
ENSG00000166592	78.5315	3.32272	0.525288	6.32552	2.52382e-10	5.35159e-09	RRAD	A0A024R6X0	red	8.27152
ENSG00000136514	326.972	2.10967	0.333582	6.3243	2.54391e-10	5.38586e-09	RTP4	Q96DX8	red	8.26875
ENSG00000059588	99.6798	1.641	0.259556	6.32236	2.57595e-10	5.44528e-09	TARBP1	Q13395	red	8.26398
ENSG00000100092	302.36	-1.85516	0.293458	-6.32172	2.58672e-10	5.45961e-09	SH3BP1	Q9Y3L3	green	-8.26284
ENSG00000105856	1367.99	1.28122	0.202781	6.31822	2.64595e-10	5.57604e-09	HBP1	B4DJ36	red	8.25367
ENSG00000137571	37.5543	2.93626	0.464825	6.3169	2.66856e-10	5.61504e-09	SLCO5A1	Q9H2Y9	red	8.25065
ENSG00000188483	94.2512	-3.27109	0.517858	-6.31658	2.67423e-10	5.61835e-09	IER5L	Q5T953	green	-8.25039
ENSG00000113387	2050.44	1.11328	0.176643	6.30242	2.93035e-10	6.147e-09	SUB1	P53999	red	8.21134
ENSG00000188313	1857.39	2.08353	0.330617	6.30194	2.93937e-10	6.15651e-09	PLSCR1	O15162	red	8.21067
ENSG00000166783	169.614	-1.44382	0.229173	-6.3001	2.97448e-10	6.22053e-09	MARF1	Q9Y4F3	green	-8.20617
ENSG00000122417	69.6433	1.87156	0.297142	6.29855	3.00449e-10	6.2737e-09	ODF2L	Q9ULJ1	red	8.20248
ENSG00000127311	88.5445	2.55266	0.406899	6.27344	3.53154e-10	7.36302e-09	HELB	Q8NG08	red	8.13294
ENSG00000140968	3375.71	2.81913	0.449691	6.26902	3.63324e-10	7.56355e-09	IRF8	Q02556	red	8.12127
ENSG00000067182	537.389	-2.1031	0.335523	-6.26813	3.65413e-10	7.5955e-09	TNFRSF1A	P19438	green	-8.11944
ENSG00000071054	477.614	1.99566	0.318625	6.26335	3.76804e-10	7.82039e-09	MAP4K4	O95819	red	8.10677
ENSG00000174151	117.018	-1.82121	0.290802	-6.26274	3.7827e-10	7.83895e-09	CYB561D1	Q6ZQS1	green	-8.10574
ENSG00000170871	203.758	-1.88076	0.300597	-6.25675	3.93073e-10	8.1334e-09	KIAA0232	A5YKK5	green	-8.08973
ENSG00000171989	16.0665	3.57716	0.571854	6.25537	3.96574e-10	8.19346e-09	LDHAL6B	A0A140VJM9	red	8.08653
ENSG00000146576	95.8524	-1.03553	0.165556	-6.25486	3.97865e-10	8.20776e-09	C7orf26	Q96N11	green	-8.08578
ENSG00000004660	26.9203	-4.67771	0.748247	-6.25156	4.06369e-10	8.3706e-09	CAMKK1	Q8N5S9	green	-8.07724
ENSG00000196663	44.2726	-1.97865	0.316663	-6.24844	4.14567e-10	8.52663e-09	TECPR2	O15040	green	-8.06922
ENSG00000103042	212.416	-1.91691	0.306877	-6.24652	4.1971e-10	8.61948e-09	SLC38A7	H3BMC5	green	-8.06452
ENSG00000070413	162.942	-1.23109	0.197356	-6.23789	4.43522e-10	9.09486e-09	DGCR2	P98153	green	-8.0412
ENSG00000143217	37.3655	-4.00638	0.642366	-6.23691	4.46303e-10	9.1382e-09	NECTIN4	K4PZ75	green	-8.03914
ENSG00000146242	10.8495	3.70788	0.595476	6.22674	4.7624e-10	9.73662e-09	TPBG	Q13641	red	8.01159
ENSG00000225492	332.061	2.49036	0.401187	6.20748	5.38396e-10	1.0991e-08	GBP1P1	NA	red	7.95896
ENSG00000225190	208.722	-1.34609	0.217061	-6.20146	5.594e-10	1.14028e-08	PLEKHM1	Q9Y4G2	green	-7.94299
ENSG00000179583	265.15	-2.8583	0.46094	-6.20102	5.60977e-10	1.14179e-08	CIITA	A0A0B4J1S1	green	-7.94241
ENSG00000164116	45.4798	3.81127	0.614673	6.20049	5.62877e-10	1.14396e-08	GUCY1A1	Q02108	red	7.94159
ENSG00000117090	911.599	3.08903	0.498707	6.19409	5.86232e-10	1.18966e-08	SLAMF1	Q13291	red	7.92458
ENSG00000137486	397.976	-1.39831	0.225804	-6.19259	5.91847e-10	1.19928e-08	ARRB1	B7Z1Q3	green	-7.92108
ENSG00000180611	257.986	2.78684	0.450752	6.18265	6.30326e-10	1.27536e-08	MB21D2	Q8IYB1	red	7.89437
ENSG00000171467	59.3204	-2.44087	0.395039	-6.17882	6.45832e-10	1.30481e-08	ZNF318	Q5VUA4	green	-7.88445
ENSG00000103150	41.7978	-1.81833	0.29452	-6.17389	6.66279e-10	1.34414e-08	MLYCD	O95822	green	-7.87156
ENSG00000141905	116.508	-2.66096	0.431049	-6.17321	6.69156e-10	1.34796e-08	NFIC	B7Z4T6	green	-7.87032
ENSG00000204859	36.1822	-2.37784	0.38526	-6.17204	6.74159e-10	1.35604e-08	ZBTB48	A8K291	green	-7.86773
ENSG00000188596	12.6694	5.50948	0.892691	6.17177	6.75295e-10	1.35633e-08	CFAP54	Q96N23	red	7.86763
ENSG00000163348	115.18	-1.64215	0.266431	-6.16352	7.11465e-10	1.42689e-08	PYGO2	Q5T170	green	-7.84561
ENSG00000174197	77.4468	-1.94089	0.314968	-6.16217	7.17539e-10	1.43697e-08	MGA	B9EGR5	green	-7.84255
ENSG00000135912	79.958	-1.70965	0.27747	-6.16158	7.20236e-10	1.44026e-08	TTLL4	A0A024R424	green	-7.84156
ENSG00000106605	1717.94	1.55949	0.253163	6.16002	7.2734e-10	1.45235e-08	BLVRA	A0A140VJF4	red	7.83793
ENSG00000114648	137.284	-0.989969	0.160716	-6.15974	7.28625e-10	1.4528e-08	KLHL18	A0A024R2T4	gray	-7.8378
ENSG00000067560	9362.83	0.610651	0.0991617	6.15814	7.36059e-10	1.46548e-08	RHOA	A0A024R324	gray	7.83402
ENSG00000106803	973.556	0.985868	0.160149	6.15593	7.46361e-10	1.48384e-08	SEC61B	P60468	gray	7.82861
ENSG00000145901	2519.38	2.11066	0.343047	6.15268	7.61868e-10	1.51247e-08	TNIP1	A0A0A0MRZ4	red	7.82031
ENSG00000102245	152.967	2.48693	0.404241	6.15209	7.64669e-10	1.51365e-08	CD40LG	P29965	red	7.81998
ENSG00000117009	716.556	1.28952	0.209605	6.15216	7.64366e-10	1.51365e-08	KMO	A8K693	red	7.81998
ENSG00000198853	61.8885	-2.4823	0.403591	-6.15053	7.72246e-10	1.52644e-08	RUSC2	Q8N2Y8	green	-7.81632
ENSG00000123728	922.25	1.61702	0.26295	6.14954	7.77091e-10	1.5319e-08	RAP2C	Q9Y3L5	red	7.81477
ENSG00000196352	322.796	1.31529	0.213886	6.14951	7.77244e-10	1.5319e-08	CD55	P08174	red	7.81477
ENSG00000136485	880.743	-0.922175	0.150048	-6.14588	7.95207e-10	1.56505e-08	DCAF7	P61962	gray	-7.80547
ENSG00000013619	41.7158	2.96556	0.482556	6.14551	7.97056e-10	1.56644e-08	MAMLD1	Q13495	red	7.80509
ENSG00000228013	145.26	3.44482	0.560803	6.14265	8.11551e-10	1.59264e-08	IL6R-AS1	NA	red	7.79788
ENSG00000225885	12.6302	3.22632	0.525405	6.14063	8.21938e-10	1.61072e-08	NA	NA	red	7.79298
ENSG00000164674	190.645	1.51528	0.2468	6.1397	8.26789e-10	1.61791e-08	SYTL3	B4E2A9	red	7.79105
ENSG00000186532	34.334	-2.24791	0.366596	-6.13186	8.68593e-10	1.69729e-08	SMYD4	Q8IYR2	green	-7.77024
ENSG00000163602	606.737	1.4552	0.237366	6.13064	8.7527e-10	1.7079e-08	RYBP	Q8N488	red	7.76754
ENSG00000172403	26.1771	3.13124	0.510892	6.12897	8.84492e-10	1.72344e-08	SYNPO2	Q9UMS6	red	7.7636
ENSG00000152213	162.192	-2.03707	0.332768	-6.12161	9.26373e-10	1.80248e-08	ARL11	Q969Q4	green	-7.74413
ENSG00000077721	969.865	0.823066	0.134471	6.12075	9.31343e-10	1.80721e-08	UBE2A	A0A0D9SG71	gray	7.74299
ENSG00000269952	10.659	4.37079	0.714096	6.12074	9.31441e-10	1.80721e-08	NA	NA	red	7.74299
ENSG00000108771	561.413	2.73863	0.447621	6.11818	9.46472e-10	1.83377e-08	DHX58	A0A024R1Y5	red	7.73665
ENSG00000164815	75.352	-1.24882	0.204249	-6.11422	9.70282e-10	1.87725e-08	ORC5	A4D0P7	green	-7.72648
ENSG00000152558	4592.45	1.14348	0.187075	6.11242	9.81287e-10	1.89586e-08	TMEM123	Q8N131	red	7.72219
ENSG00000168769	157.082	1.68066	0.275156	6.10804	1.00864e-09	1.94596e-08	TET2	A0A158SIU0	red	7.71087
ENSG00000006652	75.3129	1.36992	0.224319	6.10704	1.01496e-09	1.95541e-08	IFRD1	A4D0U1	red	7.70876
ENSG00000133069	39.2218	3.17792	0.520709	6.10305	1.04064e-09	2.00207e-08	TMCC2	O75069	red	7.69852
ENSG00000180644	515.463	3.37108	0.552713	6.09915	1.06635e-09	2.04865e-08	PRF1	P14222	red	7.68853
ENSG00000164430	292.012	2.19565	0.36023	6.09512	1.09359e-09	2.09803e-08	CGAS	Q8N884	red	7.67819
ENSG00000157978	162.715	-2.77305	0.455026	-6.09428	1.09933e-09	2.10611e-08	LDLRAP1	B3KR97	green	-7.67652
ENSG00000171492	187.784	-1.52586	0.250596	-6.08891	1.13682e-09	2.17488e-08	LRRC8D	B3KRU1	green	-7.66256
ENSG00000157954	499.446	-0.88428	0.145249	-6.08801	1.14321e-09	2.18405e-08	WIPI2	Q9Y4P8	gray	-7.66074
ENSG00000273320	12.4977	8.29241	1.3629	6.08437	1.16948e-09	2.23114e-08	NA	NA	red	7.65147
ENSG00000255355	9.38873	7.59861	1.24894	6.08405	1.17187e-09	2.23259e-08	NA	NA	red	7.65119
ENSG00000148459	165.702	1.86539	0.306877	6.0786	1.21235e-09	2.30649e-08	PDSS1	Q5T2R2	red	7.63705
ENSG00000160214	144.092	-1.4614	0.24044	-6.07805	1.21654e-09	2.31126e-08	RRP1	P56182	green	-7.63615
ENSG00000137265	691.579	2.94943	0.485829	6.07091	1.27186e-09	2.41301e-08	IRF4	Q15306	red	7.61744
ENSG00000070882	175.911	-1.33766	0.220388	-6.06957	1.28251e-09	2.42985e-08	OSBPL3	Q9H4L5	green	-7.61442
ENSG00000143384	4457.29	0.944959	0.155741	6.06751	1.29907e-09	2.45782e-08	MCL1	A0A087WT64	gray	7.60945
ENSG00000174705	152.781	-2.56819	0.423364	-6.06616	1.31008e-09	2.47524e-08	SH3PXD2B	A1X283	green	-7.60638
ENSG00000105443	248.085	1.07731	0.177798	6.05916	1.36831e-09	2.57814e-08	CYTH2	Q99418	red	7.58869
ENSG00000163600	675.398	2.88522	0.476171	6.05921	1.36793e-09	2.57814e-08	ICOS	Q53QY6	red	7.58869
ENSG00000130202	1409.42	1.71706	0.283468	6.05735	1.38386e-09	2.60385e-08	NECTIN2	Q92692	red	7.58438
ENSG00000197965	1285.54	1.32681	0.219077	6.05637	1.3923e-09	2.61614e-08	MPZL1	O95297	red	7.58234
ENSG00000085978	84.8699	-1.31667	0.217491	-6.05388	1.41399e-09	2.65326e-08	ATG16L1	Q53SV2	green	-7.57622
ENSG00000106524	85.7568	-1.22866	0.203172	-6.04737	1.4723e-09	2.7589e-08	ANKMY2	A0A024R9Z6	green	-7.55926
ENSG00000146776	80.0903	1.69702	0.280652	6.0467	1.47847e-09	2.76668e-08	ATXN7L1	Q9BTQ8	red	7.55804
ENSG00000114019	177.031	7.13552	1.18211	6.03628	1.57706e-09	2.94714e-08	AMOTL2	Q9Y2J4	red	7.5306
ENSG00000170456	56.5535	-1.78879	0.296425	-6.03453	1.59423e-09	2.97518e-08	DENND5B	G3V1S3	green	-7.52649
ENSG00000020256	36.4456	-2.02048	0.335096	-6.02954	1.64428e-09	3.06441e-08	ZFP64	Q9NTW7	green	-7.51365
ENSG00000038274	1156.24	0.888034	0.147293	6.02904	1.64941e-09	3.06979e-08	MAT2B	A0A140VJP2	gray	7.51289
ENSG00000020633	1342.58	1.72667	0.286528	6.02618	1.67884e-09	3.12032e-08	RUNX3	A0A024RAH4	red	7.5058
ENSG00000135679	882.098	0.912393	0.151622	6.01754	1.77087e-09	3.2869e-08	MDM2	A0A0A8KB75	gray	7.48321
ENSG00000248323	17.8963	3.89927	0.648227	6.01528	1.79575e-09	3.32857e-08	LUCAT1	NA	red	7.47774
ENSG00000198142	70.3351	-2.18064	0.362667	-6.01278	1.82371e-09	3.37583e-08	SOWAHC	Q53LP3	green	-7.47162
ENSG00000198585	101.947	-1.41392	0.235167	-6.01242	1.82777e-09	3.37878e-08	NUDT16	Q96DE0	green	-7.47124
ENSG00000181915	322.233	-1.62489	0.270292	-6.01161	1.83688e-09	3.39104e-08	ADO	B3KXN9	green	-7.46967
ENSG00000135164	80.8142	1.07277	0.178493	6.01013	1.85372e-09	3.41752e-08	DMTF1	B3KMJ8	red	7.46629
ENSG00000049246	77.5212	-2.3229	0.386668	-6.00749	1.88423e-09	3.4691e-08	PER3	A0A087WV69	green	-7.45978
ENSG00000163568	191.291	1.77355	0.295254	6.00684	1.89171e-09	3.47821e-08	AIM2	O14862	red	7.45864
ENSG00000164916	70.3958	-1.92194	0.320299	-6.00046	1.96763e-09	3.61294e-08	FOXK1	P85037	green	-7.44214
ENSG00000177706	719.517	-1.36035	0.226742	-5.99956	1.97855e-09	3.62814e-08	FAM20C	Q8IXL6	green	-7.44032
ENSG00000074706	111.84	2.09425	0.349087	5.99922	1.98271e-09	3.6309e-08	IPCEF1	Q8WWN9	red	7.43999
ENSG00000186469	508.074	2.10177	0.350399	5.99823	1.99484e-09	3.64825e-08	GNG2	P59768	red	7.43792
ENSG00000120896	192.193	-2.43386	0.405936	-5.99569	2.02629e-09	3.70082e-08	SORBS3	O60504	green	-7.4317
ENSG00000134215	145.785	-1.63136	0.272139	-5.99457	2.0403e-09	3.72144e-08	VAV3	Q9UKW4	green	-7.42929
ENSG00000155846	68.9085	-3.28071	0.547625	-5.99079	2.08819e-09	3.80373e-08	PPARGC1B	B7ZM40	green	-7.41979
ENSG00000119523	360.405	0.707531	0.118199	5.98593	2.15162e-09	3.91407e-08	ALG2	A0A024R184	gray	7.40737
ENSG00000138617	35.5108	-1.7356	0.290089	-5.98298	2.19092e-09	3.98026e-08	PARP16	Q8N5Y8	green	-7.40009
ENSG00000136688	17.9997	7.56062	1.26433	5.97995	2.23212e-09	4.04975e-08	IL36G	Q9NZH8	red	7.39257
ENSG00000136810	11434.3	1.25379	0.209685	5.97938	2.23987e-09	4.05844e-08	TXN	P10599	red	7.39164
ENSG00000225541	16.2078	4.23327	0.708562	5.97445	2.30866e-09	4.17755e-08	NA	NA	red	7.37908
ENSG00000267034	27.3308	6.22744	1.04282	5.97173	2.3475e-09	4.24223e-08	NA	NA	red	7.37241
ENSG00000138785	174.078	1.00824	0.169083	5.963	2.47643e-09	4.46932e-08	INTS12	A0A024RDK4	red	7.34976
ENSG00000054967	213.321	-1.06538	0.178819	-5.95786	2.55563e-09	4.60618e-08	RELT	A0A024R5N3	green	-7.33666
ENSG00000166793	27.2444	-3.47575	0.583566	-5.95605	2.58402e-09	4.65123e-08	YPEL4	A0A024R4Y8	green	-7.33243
ENSG00000187566	22.1059	-4.26729	0.716622	-5.95473	2.60507e-09	4.68296e-08	NHLRC1	Q6VVB1	green	-7.32948
ENSG00000100292	7319.62	-2.14654	0.360606	-5.95259	2.63931e-09	4.7383e-08	HMOX1	P09601	green	-7.32438
ENSG00000142168	1379.66	0.8174	0.137343	5.95151	2.65685e-09	4.76355e-08	SOD1	P00441	gray	7.32207
ENSG00000125449	55.9042	-1.847	0.310889	-5.94104	2.83219e-09	5.07129e-08	ARMC7	Q9H6L4	green	-7.29488
ENSG00000188886	10.0784	5.53222	0.931456	5.93933	2.86195e-09	5.11788e-08	ASTL	Q6HA08	red	7.29091
ENSG00000166002	477.211	1.07585	0.181237	5.93613	2.91823e-09	5.21172e-08	SMCO4	A0A024R3A3	red	7.28302
ENSG00000171940	152.259	-1.54417	0.260174	-5.93516	2.93558e-09	5.23587e-08	ZNF217	O75362	green	-7.28101
ENSG00000124731	187.654	2.59005	0.436581	5.93257	2.98222e-09	5.31215e-08	TREM1	Q9NP99	red	7.27473
ENSG00000198668	5029.16	0.910223	0.15351	5.92942	3.04005e-09	5.40814e-08	CALM1	B4DJ51	gray	7.26695
ENSG00000072858	33.7632	2.11309	0.356444	5.92826	3.06165e-09	5.4395e-08	SIDT1	Q9NXL6	red	7.26444
ENSG00000102531	503.342	1.41131	0.238181	5.92537	3.11586e-09	5.52863e-08	FNDC3A	A0A024RDT9	red	7.25738
ENSG00000100354	84.1803	-1.90139	0.321001	-5.92331	3.15519e-09	5.59117e-08	TNRC6B	A0A024R1N5	green	-7.2525
ENSG00000136560	1168.02	1.27027	0.214537	5.92096	3.2006e-09	5.66432e-08	TANK	B2R7S3	red	7.24685
ENSG00000040633	358.291	-1.01772	0.171908	-5.92015	3.21651e-09	5.68333e-08	PHF23	Q9BUL5	green	-7.2454
ENSG00000204131	37.3708	-4.91212	0.82977	-5.91986	3.22222e-09	5.68333e-08	NHSL2	A0A0J9YY34	green	-7.2454
ENSG00000275342	38.1263	-2.30173	0.388821	-5.91978	3.22379e-09	5.68333e-08	PRAG1	Q86YV5	green	-7.2454
ENSG00000238057	13.8828	3.07885	0.520291	5.91756	3.26757e-09	5.7531e-08	ZEB2-AS1	NA	red	7.2401
ENSG00000070010	538.663	0.850005	0.143648	5.91728	3.27314e-09	5.75552e-08	UFD1	Q92890	gray	7.23992
ENSG00000177047	5.03289	7.43566	1.25689	5.91594	3.29996e-09	5.79523e-08	IFNW1	P05000	red	7.23693
ENSG00000165219	174.221	-1.275	0.215558	-5.91491	3.32051e-09	5.82386e-08	GAPVD1	Q14C86	green	-7.23479
ENSG00000250742	11.0943	6.91273	1.16884	5.91418	3.33526e-09	5.84226e-08	LINC02381	NA	red	7.23342
ENSG00000159692	340.565	-0.962636	0.162811	-5.9126	3.36754e-09	5.89126e-08	CTBP1	Q13363	gray	-7.22979
ENSG00000183486	885.104	2.21991	0.375747	5.90801	3.4627e-09	6.05001e-08	MX2	P20592	red	7.21824
ENSG00000073050	62.0824	-1.46372	0.247781	-5.9073	3.4777e-09	6.06848e-08	XRCC1	B2RCY5	green	-7.21692
ENSG00000145632	20.3867	2.94505	0.498781	5.9045	3.53721e-09	6.16447e-08	PLK2	A0A087WUH9	red	7.2101
ENSG00000198785	172.388	-2.88216	0.488295	-5.9025	3.58045e-09	6.23189e-08	GRIN3A	Q8TCU5	green	-7.20538
ENSG00000136935	59.855	-1.63532	0.277124	-5.90106	3.61183e-09	6.27853e-08	GOLGA1	A0A024R869	green	-7.20214
ENSG00000178860	793.748	2.87948	0.488337	5.8965	3.7129e-09	6.44605e-08	MSC	O60682	red	7.19071
ENSG00000089060	368.424	-1.41408	0.23991	-5.89422	3.76456e-09	6.52746e-08	SLC8B1	Q6J4K2	green	-7.18526
ENSG00000130695	69.4643	-1.33358	0.226318	-5.8925	3.80386e-09	6.58726e-08	CEP85	Q6P2H3	green	-7.1813
ENSG00000059122	58.8275	-1.74121	0.295588	-5.89068	3.84606e-09	6.63658e-08	FLYWCH1	Q4VC44	green	-7.17806
ENSG00000108700	8790.22	2.78664	0.473057	5.8907	3.84556e-09	6.63658e-08	CCL8	P80075	red	7.17806
ENSG00000147669	478.146	0.889675	0.151032	5.89065	3.84687e-09	6.63658e-08	POLR2K	A0A024R9G0	gray	7.17806
ENSG00000080822	589.681	1.19273	0.2025	5.89001	3.86162e-09	6.65365e-08	CLDND1	Q9NY35	red	7.17694
ENSG00000157800	73.8063	2.1704	0.368545	5.88911	3.88287e-09	6.68185e-08	SLC37A3	Q8NCC5	red	7.1751
ENSG00000099985	501.205	2.79595	0.474859	5.88796	3.90989e-09	6.71991e-08	OSM	B5MCX1	red	7.17264
ENSG00000067082	4583.82	2.0779	0.353499	5.8781	4.15012e-09	7.12385e-08	KLF6	D3GC14	red	7.14728
ENSG00000120549	16.347	2.84182	0.483651	5.87578	4.20867e-09	7.21531e-08	KIAA1217	Q5T5P2	red	7.14175
ENSG00000147027	6.08887	7.09298	1.20995	5.86219	4.5681e-09	7.82173e-08	TMEM47	A0A024RBY7	red	7.1067
ENSG00000150459	1539.95	1.09311	0.186475	5.86195	4.57464e-09	7.82315e-08	SAP18	O00422	red	7.10662
ENSG00000011275	142.568	-1.24369	0.212177	-5.86159	4.58465e-09	7.83048e-08	RNF216	A8K8N1	green	-7.10621
ENSG00000129657	471.856	-1.3026	0.222379	-5.85758	4.69666e-09	8.01181e-08	SEC14L1	A5PLM6	green	-7.09627
ENSG00000169764	1734.09	0.934512	0.159615	5.8548	4.77594e-09	8.13692e-08	UGP2	A0A140VKE1	gray	7.08954
ENSG00000188505	22.6585	4.85515	0.830092	5.84893	4.94738e-09	8.41854e-08	NCCRP1	Q6ZVX7	red	7.07476
ENSG00000173786	1012.68	1.70542	0.291664	5.8472	4.99913e-09	8.49604e-08	CNP	A0A024R1T5	red	7.07078
ENSG00000053747	25.7332	2.17864	0.372641	5.84649	5.02067e-09	8.52207e-08	LAMA3	A0A0A6YYF2	red	7.06945
ENSG00000183307	37.8945	-2.57518	0.440485	-5.84623	5.02851e-09	8.52482e-08	TMEM121B	Q9BXQ6	green	-7.06931
ENSG00000024048	241.09	-1.06763	0.182716	-5.84315	5.12236e-09	8.66247e-08	UBR2	Q8IWV8	green	-7.06236
ENSG00000184545	22.693	2.60458	0.445747	5.84317	5.12158e-09	8.66247e-08	DUSP8	Q13202	red	7.06236
ENSG00000184574	48.9079	-3.53816	0.605658	-5.84184	5.16274e-09	8.72e-08	LPAR5	Q5KU18	green	-7.05948
ENSG00000227145	16.9153	3.59037	0.614922	5.83874	5.25956e-09	8.87259e-08	IL21-AS1	NA	red	7.05195
ENSG00000135624	1140.8	0.673698	0.115429	5.83645	5.33243e-09	8.98445e-08	CCT7	Q99832	gray	7.04651
ENSG00000108654	2365.2	0.62124	0.106476	5.83456	5.39323e-09	9.06509e-08	DDX5	P17844	gray	7.04263
ENSG00000140519	29.3556	5.35089	0.917105	5.83455	5.39352e-09	9.06509e-08	RHCG	Q9UBD6	red	7.04263
ENSG00000178397	143.462	-1.74748	0.299563	-5.83342	5.43016e-09	9.11549e-08	FAM220A	Q7Z4H9	green	-7.04022
ENSG00000164023	176.294	2.31095	0.396425	5.82949	5.55985e-09	9.32176e-08	SGMS2	A0A024RDH4	red	7.0305
ENSG00000164548	398.759	1.23124	0.211252	5.8283	5.59932e-09	9.37647e-08	TRA2A	Q13595	red	7.02796
ENSG00000145780	651.856	1.3169	0.226124	5.82378	5.75306e-09	9.62215e-08	FEM1C	Q96JP0	red	7.01673
ENSG00000144711	278.674	-1.45871	0.250648	-5.81975	5.89372e-09	9.84539e-08	IQSEC1	A0A087WWK8	green	-7.00677
ENSG00000141446	64.9544	-1.43147	0.246315	-5.81155	6.18972e-09	1.03273e-07	ESCO1	A0A024RC19	green	-6.98601
ENSG00000070831	6078.63	0.740259	0.127383	5.8113	6.19902e-09	1.03302e-07	CDC42	A0A024RAE4	gray	6.98589
ENSG00000228791	9.44948	5.56364	0.958184	5.80644	6.38152e-09	1.06214e-07	NA	NA	red	6.97382
ENSG00000162236	449.296	1.32678	0.228524	5.80585	6.40421e-09	1.06462e-07	STX5	Q13190	red	6.9728
ENSG00000100722	148.599	-1.10104	0.189832	-5.80008	6.62825e-09	1.10053e-07	ZC3H14	Q6PJT7	green	-6.9584
ENSG00000126003	273.773	1.59204	0.274635	5.79691	6.75478e-09	1.12018e-07	PLAGL2	Q9UPG8	red	6.95071
ENSG00000180011	172.419	-1.34391	0.231963	-5.79365	6.88727e-09	1.13939e-07	ZADH2	Q8N4Q0	green	-6.94333
ENSG00000277791	1666.63	0.810218	0.139845	5.79369	6.88559e-09	1.13939e-07	PSMB3	P49720	gray	6.94333
ENSG00000168159	378.11	-0.788212	0.136075	-5.79248	6.93537e-09	1.14597e-07	RNF187	Q5TA31	gray	-6.94083
ENSG00000141506	900.915	1.62359	0.280331	5.79169	6.96805e-09	1.14722e-07	PIK3R5	L7RT34	red	6.94036
ENSG00000150457	169.805	1.20993	0.208898	5.79194	6.95766e-09	1.14722e-07	LATS2	A0A024RDM3	red	6.94036
ENSG00000226137	62.3901	-2.56272	0.442468	-5.79187	6.96085e-09	1.14722e-07	BAIAP2-DT	NA	green	-6.94036
ENSG00000185262	467.305	1.53581	0.265223	5.79063	7.01249e-09	1.15315e-07	UBALD2	Q8IYN6	red	6.93812
ENSG00000265975	19.0781	2.18967	0.37856	5.78422	7.28511e-09	1.19654e-07	NA	NA	red	6.92207
ENSG00000116288	1903.38	0.825669	0.142805	5.78179	7.39081e-09	1.21245e-07	PARK7	Q99497	gray	6.91634
ENSG00000167074	59.1695	-2.71261	0.46928	-5.78036	7.45418e-09	1.22138e-07	TEF	Q10587	green	-6.91315
ENSG00000101199	170.876	-0.957277	0.165625	-5.77977	7.48028e-09	1.22419e-07	ARFGAP1	Q8N6T3	gray	-6.91215
ENSG00000154832	85.8919	-1.31737	0.228095	-5.77555	7.67042e-09	1.25381e-07	CXXC1	Q9P0U4	green	-6.90177
ENSG00000017483	134.075	2.56078	0.443668	5.77185	7.84074e-09	1.28013e-07	SLC38A5	A0A024QYY0	red	6.89275
ENSG00000181481	309.107	-1.4411	0.249802	-5.76895	7.97671e-09	1.30077e-07	RNF135	Q8IUD6	green	-6.8858
ENSG00000078902	582.727	-1.10324	0.1913	-5.76707	8.06614e-09	1.31379e-07	TOLLIP	B3KR28	green	-6.88147
ENSG00000103111	282.149	-0.822452	0.142622	-5.76666	8.0857e-09	1.31542e-07	MON1B	B4DKA0	gray	-6.88094
ENSG00000253557	20.1832	7.2466	1.25691	5.76539	8.14685e-09	1.32379e-07	NA	NA	red	6.87818
ENSG00000105662	23.4586	-2.85107	0.494648	-5.76384	8.22217e-09	1.33445e-07	CRTC1	Q6UUV9	green	-6.8747
ENSG00000169714	2488.86	-0.811676	0.140851	-5.76267	8.27952e-09	1.34216e-07	CNBP	P62633	gray	-6.87219
ENSG00000189266	1042.49	0.935604	0.162392	5.7614	8.34166e-09	1.35064e-07	PNRC2	A0A024RAC2	gray	6.86946
ENSG00000143398	465.633	0.846694	0.147088	5.75636	8.59453e-09	1.3883e-07	PIP5K1A	Q99755	gray	6.85752
ENSG00000180543	28.9602	-1.80234	0.313096	-5.7565	8.5876e-09	1.3883e-07	TSPYL5	Q86VY4	green	-6.85752
ENSG00000177302	90.9054	-1.48953	0.258972	-5.75171	8.83475e-09	1.42542e-07	TOP3A	Q13472	green	-6.84606
ENSG00000133789	697.042	-1.26747	0.220441	-5.7497	8.94017e-09	1.44073e-07	SWAP70	B3KUB9	green	-6.84142
ENSG00000173039	1089.94	1.98114	0.344605	5.74903	8.97543e-09	1.44472e-07	RELA	Q04206	red	6.84022
ENSG00000130772	64.4877	-1.267	0.22061	-5.74317	9.29206e-09	1.49393e-07	MED18	Q9BUE0	green	-6.82567
ENSG00000186188	31.3057	-3.17963	0.553669	-5.74283	9.31079e-09	1.49518e-07	FFAR4	B4DWG6	green	-6.82531
ENSG00000170385	1643.68	-2.40673	0.419136	-5.74211	9.35045e-09	1.49979e-07	SLC30A1	Q9Y6M5	green	-6.82397
ENSG00000109445	246.724	-0.93455	0.162859	-5.73839	9.55792e-09	1.53128e-07	ZNF330	B4DFG9	gray	-6.81495
ENSG00000126767	633.528	1.34409	0.234283	5.73704	9.6345e-09	1.54174e-07	ELK1	A0A024R1A7	red	6.81199
ENSG00000125772	385.089	-1.47116	0.25661	-5.73308	9.8621e-09	1.57633e-07	GPCPD1	Q9NPB8	green	-6.80235
ENSG00000107789	129.09	-1.38058	0.240899	-5.73093	9.98821e-09	1.59462e-07	MINPP1	Q9UNW1	green	-6.79734
ENSG00000120217	3544.28	1.70183	0.297066	5.72879	1.01152e-08	1.61302e-07	CD274	Q0GN75	red	6.79236
ENSG00000144560	159.453	-1.24026	0.216518	-5.72823	1.01485e-08	1.61644e-07	VGLL4	G5E9M7	green	-6.79144
ENSG00000169499	861.183	-1.0591	0.184914	-5.72753	1.01906e-08	1.62127e-07	PLEKHA2	A8K727	green	-6.79015
ENSG00000177200	190.314	-1.38282	0.241458	-5.72695	1.02253e-08	1.6249e-07	CHD9	Q3L8U1	green	-6.78917
ENSG00000109618	95.9368	-1.19594	0.208963	-5.72323	1.0452e-08	1.65899e-07	SEPSECS	Q9HD40	green	-6.78016
ENSG00000040487	149.652	-2.23161	0.390257	-5.71831	1.07588e-08	1.70571e-07	PQLC2	A0A024RA97	green	-6.76809
ENSG00000104980	84.8405	-1.43283	0.250634	-5.71683	1.08527e-08	1.71861e-07	TIMM44	O43615	green	-6.76482
ENSG00000115520	493.44	0.84869	0.148572	5.71231	1.11453e-08	1.76291e-07	COQ10B	B8ZZX2	gray	6.75377
ENSG00000150347	491.882	1.6844	0.294884	5.71206	1.11614e-08	1.76342e-07	ARID5B	Q14865	red	6.75364
ENSG00000134852	124.655	-1.37573	0.240886	-5.71114	1.12223e-08	1.771e-07	CLOCK	O15516	green	-6.75178
ENSG00000072364	908.179	1.38047	0.24179	5.70938	1.13387e-08	1.78731e-07	AFF4	Q9UHB7	red	6.7478
ENSG00000179388	38.7773	2.4865	0.435997	5.70301	1.17709e-08	1.85331e-07	EGR3	B4DH80	red	6.73205
ENSG00000163946	266.548	-1.33357	0.233881	-5.70189	1.18483e-08	1.86335e-07	TASOR	Q9UK61	green	-6.7297
ENSG00000185947	686.7	1.24938	0.219175	5.70038	1.19541e-08	1.87783e-07	ZNF267	Q14586	red	6.72634
ENSG00000164169	63.4102	-1.63916	0.287764	-5.69621	1.22502e-08	1.91995e-07	PRMT9	Q6P2P2	green	-6.71671
ENSG00000258738	41.6979	1.84828	0.324475	5.69622	1.22496e-08	1.91995e-07	LOC112268124	NA	red	6.71671
ENSG00000140795	20.0598	5.67549	0.996585	5.69494	1.23418e-08	1.93209e-07	MYLK3	Q32MK0	red	6.71397
ENSG00000123342	840.222	2.44594	0.429671	5.69257	1.25139e-08	1.9568e-07	MMP19	Q99542	red	6.70845
ENSG00000108733	28.2363	-1.82381	0.320466	-5.69113	1.26205e-08	1.97121e-07	PEX12	O00623	green	-6.70527
ENSG00000139350	243.705	1.71055	0.300969	5.68348	1.31983e-08	2.05912e-07	NEDD1	A8K1Z3	red	6.68632
ENSG00000180346	29.85	-2.86827	0.505166	-5.67789	1.3637e-08	2.12513e-07	TIGD2	B3KNK0	green	-6.67261
ENSG00000160683	145.452	2.56614	0.452662	5.669	1.43633e-08	2.23578e-07	CXCR5	A0N0R2	red	6.65057
ENSG00000121060	759.992	1.34707	0.237666	5.66792	1.4454e-08	2.24734e-07	TRIM25	Q14258	red	6.64833
ENSG00000258153	9.23184	7.40086	1.30746	5.6605	1.50936e-08	2.34413e-07	NA	NA	red	6.63002
ENSG00000204371	71.7975	-1.66047	0.293554	-5.65643	1.54552e-08	2.39757e-07	EHMT2	A2ABF8	green	-6.62023
ENSG00000125843	91.3664	-1.00774	0.178211	-5.65475	1.56074e-08	2.41844e-07	AP5S1	Q9NUS5	green	-6.61646
ENSG00000134453	557.015	1.12106	0.198388	5.65085	1.59654e-08	2.47113e-07	RBM17	Q5W009	red	6.60711
ENSG00000136720	98.0782	-1.51454	0.268204	-5.64697	1.633e-08	2.52186e-07	HS6ST1	O60243	green	-6.59828
ENSG00000168389	168.613	2.35022	0.416178	5.64716	1.63122e-08	2.52186e-07	MFSD2A	Q71RE4	red	6.59828
ENSG00000221869	467.143	3.19435	0.565834	5.64538	1.64817e-08	2.54241e-07	CEBPD	P49716	red	6.59475
ENSG00000164654	196.386	-1.13054	0.200273	-5.64502	1.65163e-08	2.54488e-07	MIOS	A0A024RA24	green	-6.59433
ENSG00000184489	50.1293	2.0709	0.366896	5.64438	1.65774e-08	2.55142e-07	PTP4A3	O75365	red	6.59322
ENSG00000176903	285.815	-1.21332	0.214986	-5.64372	1.66412e-08	2.55838e-07	PNMA1	Q8ND90	green	-6.59203
ENSG00000157870	261.454	-1.73462	0.307604	-5.63915	1.70893e-08	2.62431e-07	PRXL2B	A0A0A0MT35	green	-6.58098
ENSG00000198382	130.264	-1.04083	0.184864	-5.63025	1.79947e-08	2.76027e-07	UVRAG	Q9P2Y5	green	-6.55905
ENSG00000126903	129.023	-1.03316	0.183573	-5.62804	1.82271e-08	2.79278e-07	SLC10A3	P09131	green	-6.55396
ENSG00000138495	263.872	1.18598	0.210757	5.62726	1.83095e-08	2.80228e-07	COX17	Q14061	red	6.55249
ENSG00000179021	873.844	1.10215	0.195943	5.62488	1.85641e-08	2.83806e-07	C3orf38	Q5JPI3	red	6.54698
ENSG00000105281	479.944	-1.11931	0.199211	-5.61872	1.92375e-08	2.93582e-07	SLC1A5	Q15758	green	-6.53227
ENSG00000165694	11.2676	7.12464	1.26804	5.61864	1.92464e-08	2.93582e-07	FRMD7	Q6ZUT3	red	6.53227
ENSG00000130193	57.4715	-1.94107	0.345882	-5.61195	2.00058e-08	3.04827e-07	THEM6	Q8WUY1	green	-6.51595
ENSG00000127318	23.1522	7.36109	1.31348	5.60426	2.09147e-08	3.17854e-07	IL22	Q9GZX6	red	6.49777
ENSG00000141582	127.296	1.92842	0.344107	5.60413	2.09304e-08	3.17854e-07	CBX4	A0A0S2Z5B2	red	6.49777
ENSG00000154642	318.626	2.06605	0.368649	5.60438	2.09e-08	3.17854e-07	C21orf91	Q68DA1	red	6.49777
ENSG00000196544	117.818	-1.37243	0.244999	-5.60177	2.12177e-08	3.2186e-07	BORCS6	Q96GS4	green	-6.49233
ENSG00000176396	130.668	1.45692	0.260146	5.60037	2.1389e-08	3.241e-07	EID2	Q8N6I1	red	6.48932
ENSG00000152242	219.744	1.02351	0.182846	5.59769	2.17229e-08	3.28661e-07	C18orf25	Q96B23	red	6.48325
ENSG00000273117	27.9611	2.40177	0.429075	5.59757	2.1738e-08	3.28661e-07	NA	NA	red	6.48325
ENSG00000241878	182.095	-1.21572	0.217286	-5.59503	2.20583e-08	3.33137e-07	PISD	Q9UG56	green	-6.47738
ENSG00000161011	4341.19	-0.913039	0.163236	-5.59338	2.22691e-08	3.3595e-07	SQSTM1	Q13501	gray	-6.47373
ENSG00000059758	343.621	1.09536	0.19584	5.59316	2.22973e-08	3.35993e-07	CDK17	Q00537	red	6.47367
ENSG00000168906	1132.37	1.12792	0.201666	5.59298	2.2321e-08	3.35993e-07	MAT2A	A0A140VJP5	red	6.47367
ENSG00000095059	166.884	0.839289	0.150088	5.59199	2.24481e-08	3.37535e-07	DHPS	P49366	gray	6.47168
ENSG00000172738	195.489	2.61226	0.467162	5.59177	2.24769e-08	3.37597e-07	TMEM217	Q8N7C4	red	6.4716
ENSG00000012963	387.043	-0.802979	0.143703	-5.58776	2.30021e-08	3.45107e-07	UBR7	Q8N806	gray	-6.46205
ENSG00000183765	46.9657	1.39591	0.250053	5.58245	2.3716e-08	3.55429e-07	CHEK2	O96017	red	6.44925
ENSG00000158006	137.49	-1.27309	0.228104	-5.58117	2.38901e-08	3.5755e-07	PAFAH2	Q99487	green	-6.44666
ENSG00000183621	220.755	-1.17028	0.209689	-5.58103	2.39097e-08	3.5755e-07	ZNF438	Q7Z4V0	green	-6.44666
ENSG00000187713	179.946	-0.985893	0.176719	-5.57888	2.42079e-08	3.61614e-07	TMEM203	Q969S6	gray	-6.44176
ENSG00000164048	41.3859	-2.20877	0.396058	-5.57688	2.44876e-08	3.65393e-07	ZNF589	Q86UQ0	green	-6.43724
ENSG00000090263	241.661	0.852697	0.152956	5.57478	2.47847e-08	3.69424e-07	MRPS33	A4D1T3	gray	6.43248
ENSG00000172602	46.0004	3.97632	0.713508	5.57291	2.50513e-08	3.72992e-07	RND1	Q92730	red	6.4283
ENSG00000141385	463.203	-0.857283	0.15386	-5.57185	2.52045e-08	3.74866e-07	AFG3L2	Q8TA92	gray	-6.42612
ENSG00000196290	73.9141	-1.29622	0.232919	-5.5651	2.62006e-08	3.89258e-07	NIF3L1	A0A024R3V7	green	-6.40976
ENSG00000120526	162.484	1.18184	0.212429	5.56348	2.64453e-08	3.92191e-07	NUDCD1	Q96RS6	red	6.4065
ENSG00000179431	27.8659	3.33431	0.599329	5.56341	2.64553e-08	3.92191e-07	FJX1	Q86VR8	red	6.4065
ENSG00000173456	119.224	-0.953819	0.171517	-5.56108	2.68104e-08	3.97026e-07	RNF26	Q9BY78	gray	-6.40118
ENSG00000135924	185.288	-1.04131	0.187329	-5.55874	2.71724e-08	4.01951e-07	DNAJB2	P25686	green	-6.39583
ENSG00000161277	19.5412	-2.93578	0.528186	-5.55824	2.72513e-08	4.02646e-07	THAP8	H9CWI5	green	-6.39508
ENSG00000169895	360.319	0.669324	0.120428	5.55788	2.73075e-08	4.02646e-07	SYAP1	Q96A49	gray	6.39508
ENSG00000205356	91.127	-1.57401	0.283202	-5.55791	2.73021e-08	4.02646e-07	TECPR1	Q7Z6L1	green	-6.39508
ENSG00000170340	1812.86	1.21613	0.21884	5.55717	2.74183e-08	4.03845e-07	B3GNT2	Q9NY97	red	6.39378
ENSG00000108854	245.084	-0.955152	0.17193	-5.55546	2.76874e-08	4.07371e-07	SMURF2	Q96DE7	gray	-6.39001
ENSG00000077150	721.338	1.53135	0.275761	5.55319	2.80508e-08	4.12274e-07	NFKB2	Q00653	red	6.38481
ENSG00000121577	10.5953	3.32973	0.599629	5.55298	2.80846e-08	4.12329e-07	POPDC2	Q9HBU9	red	6.38476
ENSG00000104221	57.4163	-1.58068	0.284735	-5.5514	2.83391e-08	4.14731e-07	BRF2	Q9HAW0	green	-6.38223
ENSG00000135823	263.954	-1.25161	0.225453	-5.55156	2.83136e-08	4.14731e-07	STX6	O43752	green	-6.38223
ENSG00000198113	299.563	-1.1381	0.205003	-5.55162	2.83028e-08	4.14731e-07	TOR4A	Q9NXH8	green	-6.38223
ENSG00000236287	81.2937	-1.59628	0.287843	-5.54567	2.92824e-08	4.28079e-07	ZBED5	Q49AG3	green	-6.36848
ENSG00000197562	35.4583	-1.89069	0.340955	-5.54529	2.93471e-08	4.28567e-07	RAB40C	Q96S21	green	-6.36798
ENSG00000117408	171.971	-0.990007	0.178565	-5.54425	2.95223e-08	4.30667e-07	IPO13	O94829	gray	-6.36586
ENSG00000152492	736.762	1.01355	0.182934	5.54052	3.0157e-08	4.38991e-07	CCDC50	Q8IVM0	red	6.35754
ENSG00000198925	198.502	-1.26468	0.228254	-5.54064	3.01365e-08	4.38991e-07	ATG9A	A0A024R438	green	-6.35754
ENSG00000271474	8.571	3.8167	0.689471	5.5357	3.0999e-08	4.50769e-07	NA	NA	red	6.34605
ENSG00000197872	586.129	1.76217	0.318404	5.5344	3.12304e-08	4.53652e-07	FAM49A	Q9H0Q0	red	6.34328
ENSG00000008130	667.082	-0.922217	0.166667	-5.53329	3.14286e-08	4.56048e-07	NADK	A0A024R058	gray	-6.34099
ENSG00000162614	52.0632	3.309	0.598073	5.53277	3.15206e-08	4.56899e-07	NEXN	B4DDI0	red	6.34018
ENSG00000172375	128.671	-1.27562	0.230649	-5.53056	3.19211e-08	4.61728e-07	C2CD2L	O14523	green	-6.33561
ENSG00000187210	228.669	-2.2388	0.404805	-5.53056	3.19212e-08	4.61728e-07	GCNT1	Q02742	green	-6.33561
ENSG00000122390	189.937	-1.08936	0.196983	-5.53025	3.19776e-08	4.62056e-07	NAA60	Q9H7X0	green	-6.33531
ENSG00000217128	208.69	-0.987862	0.178661	-5.52927	3.21569e-08	4.64158e-07	FNIP1	Q8TF40	gray	-6.33333
ENSG00000064419	364.701	-0.770851	0.139495	-5.526	3.27615e-08	4.72386e-07	TNPO3	B3KMX1	gray	-6.3257
ENSG00000154822	146.584	-1.26077	0.22819	-5.52508	3.29337e-08	4.7437e-07	PLCL2	Q9UPR0	green	-6.32388
ENSG00000125703	96.3411	-1.81123	0.327868	-5.52425	3.30903e-08	4.76125e-07	ATG4C	Q96DT6	green	-6.32228
ENSG00000233038	53.2517	-2.42722	0.439411	-5.52381	3.31723e-08	4.76804e-07	NA	NA	green	-6.32166
ENSG00000173660	1642.65	1.06159	0.19238	5.51819	3.42514e-08	4.91798e-07	UQCRH	Q567R0	red	6.30821
ENSG00000198231	265.778	-0.880433	0.159705	-5.51287	3.53033e-08	5.06371e-07	DDX42	Q86XP3	gray	-6.29553
ENSG00000101773	263.392	1.44376	0.261954	5.51148	3.5583e-08	5.09849e-07	RBBP8	A0A024RC34	red	6.29256
ENSG00000177721	67.1495	3.34717	0.607344	5.51115	3.56488e-08	5.10258e-07	ANXA2R	Q3ZCQ2	red	6.29221
ENSG00000108219	1384.62	1.40466	0.255174	5.50472	3.69748e-08	5.28685e-07	TSPAN14	Q8NG11	red	6.2768
ENSG00000254612	19.9944	2.06246	0.375106	5.49834	3.83374e-08	5.47598e-07	NA	NA	red	6.26154
ENSG00000138061	7096.73	-1.38184	0.251666	-5.49076	4.00218e-08	5.71061e-07	CYP1B1	Q16678	green	-6.24332
ENSG00000198055	353.327	-1.32091	0.240616	-5.48969	4.02639e-08	5.73918e-07	GRK6	P43250	green	-6.24115
ENSG00000105889	42.7687	2.3994	0.437135	5.48892	4.04406e-08	5.75837e-07	STEAP1B	Q6NZ63	red	6.2397
ENSG00000185215	4162.29	1.87018	0.340767	5.48814	4.0619e-08	5.77777e-07	TNFAIP2	Q03169	red	6.23824
ENSG00000125352	98.6696	-1.30019	0.236935	-5.48755	4.07535e-08	5.7858e-07	RNF113A	O15541	green	-6.23764
ENSG00000260231	233.257	2.99542	0.545859	5.48753	4.076e-08	5.7858e-07	KDM7A-DT	NA	red	6.23764
ENSG00000163171	139.43	2.20514	0.402137	5.48355	4.16877e-08	5.91137e-07	CDC42EP3	Q9UKI2	red	6.22831
ENSG00000117586	225.209	2.53232	0.462108	5.47993	4.255e-08	6.0274e-07	TNFSF4	P23510	red	6.21987
ENSG00000177889	1272.61	0.704674	0.128694	5.47557	4.36102e-08	6.1712e-07	UBE2N	P61088	gray	6.20963
ENSG00000158604	780.186	0.832911	0.152139	5.47468	4.38308e-08	6.19603e-07	TMED4	Q7Z7H5	gray	6.20789
ENSG00000174516	22.6245	-2.27959	0.416643	-5.47132	4.46685e-08	6.30793e-07	PELI3	A0A024R5I2	green	-6.20011
ENSG00000155275	48.056	1.30643	0.238824	5.47026	4.49364e-08	6.33922e-07	TRMT44	Q8IYL2	red	6.19796
ENSG00000117560	100.298	2.69359	0.492581	5.46832	4.54311e-08	6.40242e-07	FASLG	P48023	red	6.19366
ENSG00000065883	129.41	-1.28917	0.235772	-5.46786	4.55511e-08	6.41273e-07	CDK13	A0A024RA85	green	-6.19296
ENSG00000266962	51.8672	-1.41506	0.258949	-5.4646	4.63952e-08	6.52486e-07	LOC108783654	NA	green	-6.18543
ENSG00000215717	453.655	-0.633398	0.115926	-5.46382	4.65984e-08	6.54672e-07	TMEM167B	Q9NRX6	gray	-6.18398
ENSG00000121690	21.4121	3.25477	0.596356	5.45777	4.82152e-08	6.76692e-07	DEPDC7	Q96QD5	red	6.16961
ENSG00000156500	37.3295	1.79501	0.329086	5.45453	4.91022e-08	6.88436e-07	FAM122C	Q6P4D5	red	6.16214
ENSG00000132357	167.741	-1.32595	0.243104	-5.45425	4.91794e-08	6.88814e-07	CARD6	Q9BX69	green	-6.1619
ENSG00000016864	83.7581	-1.26406	0.231855	-5.45191	4.98311e-08	6.97229e-07	GLT8D1	A0A024R313	green	-6.15662
ENSG00000101138	155.015	-1.01356	0.186092	-5.44655	5.13562e-08	7.17834e-07	CSTF1	Q05048	green	-6.14398
ENSG00000198740	62.9033	-1.84723	0.339375	-5.44304	5.23789e-08	7.31382e-07	ZNF652	A8K9F2	green	-6.13586
ENSG00000167987	273.238	-1.12159	0.206188	-5.43964	5.33869e-08	7.44698e-07	VPS37C	A5D8V6	green	-6.12802
ENSG00000156030	97.0349	-1.76486	0.324538	-5.43807	5.38599e-08	7.50532e-07	ELMSAN1	A0A024R689	green	-6.12463
ENSG00000146535	767.259	-1.0263	0.188874	-5.43376	5.51776e-08	7.68112e-07	GNA12	E9PC54	green	-6.11458
ENSG00000065518	948.851	0.914225	0.16826	5.4334	5.52917e-08	7.6892e-07	NDUFB4	O95168	gray	6.11412
ENSG00000147457	307.8	-0.775745	0.142834	-5.43111	5.60061e-08	7.78064e-07	CHMP7	B3KMN6	gray	-6.10898
ENSG00000140961	51.9959	-2.1078	0.388125	-5.43073	5.61242e-08	7.78915e-07	OSGIN1	Q9UJX0	green	-6.10851
ENSG00000164111	6545.62	0.610794	0.112528	5.4279	5.70205e-08	7.90553e-07	ANXA5	P08758	gray	6.10207
ENSG00000157557	538.539	2.39159	0.440701	5.42679	5.73763e-08	7.94682e-07	ETS2	P15036	red	6.09981
ENSG00000152784	31.5877	2.0183	0.37193	5.42655	5.74529e-08	7.9494e-07	PRDM8	A0A024RDC4	red	6.09967
ENSG00000257702	44.5473	-2.05598	0.379141	-5.42273	5.86946e-08	8.113e-07	LBX2-AS1	NA	green	-6.09082
ENSG00000105516	46.6977	-2.69528	0.497328	-5.41953	5.97557e-08	8.25134e-07	DBP	Q10586	green	-6.08348
ENSG00000146674	10.7102	3.73472	0.689476	5.41674	6.06939e-08	8.37246e-07	IGFBP3	B3KPF0	red	6.07715
ENSG00000153898	358.44	1.81672	0.33555	5.41416	6.15761e-08	8.48561e-07	MCOLN2	Q8IZK6	red	6.07132
ENSG00000158470	3136.2	1.37076	0.253193	5.41388	6.16726e-08	8.49036e-07	B4GALT5	O43286	red	6.07107
ENSG00000143970	192.238	-1.0516	0.194328	-5.41146	6.25144e-08	8.59761e-07	ASXL2	Q76L83	green	-6.06562
ENSG00000050628	13.0036	5.2769	0.975522	5.40932	6.32661e-08	8.69227e-07	PTGER3	P43115	red	6.06087
ENSG00000122861	548.142	-3.23693	0.598509	-5.40832	6.36186e-08	8.73194e-07	PLAU	P00749	green	-6.05889
ENSG00000181773	8.79527	3.50192	0.647767	5.40615	6.4393e-08	8.82938e-07	GPR3	F1DAM5	red	6.05407
ENSG00000198246	517.506	-2.64076	0.488564	-5.40514	6.47563e-08	8.86146e-07	SLC29A3	Q9BZD2	green	-6.05249
ENSG00000266698	6.74813	7.02682	1.30002	5.40517	6.47465e-08	8.86146e-07	MIR3945	NA	red	6.05249
ENSG00000213853	15.9924	3.67624	0.680309	5.40378	6.52506e-08	8.92019e-07	EMP2	P54851	red	6.04963
ENSG00000115594	213.22	2.5316	0.468637	5.40205	6.58833e-08	8.9977e-07	IL1R1	P14778	red	6.04587
ENSG00000100023	90.852	-1.32574	0.245432	-5.40165	6.60307e-08	9.00885e-07	PPIL2	A0A024R1C1	green	-6.04533
ENSG00000228223	32.2607	-1.78705	0.330906	-5.40047	6.64667e-08	9.05931e-07	HCG11	NA	green	-6.0429
ENSG00000196569	15.9857	2.7324	0.505994	5.40006	6.66204e-08	9.07123e-07	LAMA2	P24043	red	6.04233
ENSG00000167674	125.504	-1.22498	0.226911	-5.39852	6.71937e-08	9.14022e-07	HDGFL2	Q7Z4V5	green	-6.03904
ENSG00000130803	192.458	-1.00823	0.186814	-5.39695	6.77832e-08	9.21126e-07	ZNF317	A0A024R775	green	-6.03568
ENSG00000180448	315.243	-1.32132	0.244987	-5.39344	6.91206e-08	9.38368e-07	ARHGAP45	Q92619	green	-6.02763
ENSG00000130382	81.4803	-1.89754	0.351953	-5.39146	6.98861e-08	9.47822e-07	MLLT1	Q03111	green	-6.02327
ENSG00000128463	618.11	0.914268	0.169652	5.38907	7.08218e-08	9.59562e-07	EMC4	A0A0S2Z598	gray	6.01793
ENSG00000122674	158.045	1.28187	0.237882	5.38866	7.09854e-08	9.60828e-07	CCZ1	P86790	red	6.01735
ENSG00000183726	2629.47	0.876368	0.162693	5.38663	7.17896e-08	9.70753e-07	TMEM50A	O95807	gray	6.01289
ENSG00000011007	333.256	-0.834187	0.155005	-5.38167	7.37994e-08	9.96947e-07	ELOA	Q14241	gray	-6.00133
ENSG00000148483	67.0983	1.9519	0.362924	5.37825	7.52125e-08	1.01504e-06	TMEM236	Q5W0B7	red	5.99352
ENSG00000157514	223.018	-2.19557	0.408281	-5.37761	7.54828e-08	1.01768e-06	TSC22D3	Q5JRJ2	green	-5.99239
ENSG00000113594	8.26613	7.31398	1.36106	5.37375	7.71146e-08	1.03866e-06	LIFR	A8K1Z4	red	5.98353
ENSG00000125871	179.193	-1.24205	0.231197	-5.37226	7.77547e-08	1.04625e-06	MGME1	Q9BQP7	green	-5.98036
ENSG00000089876	150.085	-1.20235	0.223849	-5.37125	7.81933e-08	1.05112e-06	DHX32	Q7L7V1	green	-5.97835
ENSG00000204611	40.513	-1.88957	0.351899	-5.36964	7.88936e-08	1.05858e-06	ZNF616	Q08AN1	green	-5.97527
ENSG00000267727	9.81923	-5.95214	1.10848	-5.36962	7.89031e-08	1.05858e-06	NA	NA	green	-5.97527
ENSG00000126107	153.615	-1.36171	0.253878	-5.36365	8.1557e-08	1.09312e-06	HECTD3	A1A4G1	green	-5.96133
ENSG00000214894	86.2414	7.52271	1.40294	5.3621	8.22614e-08	1.10148e-06	LINC00243	NA	red	5.95802
ENSG00000021355	2324.01	1.28359	0.239489	5.35969	8.33632e-08	1.11515e-06	SERPINB1	P30740	red	5.95267
ENSG00000136997	140.737	1.99266	0.372185	5.35396	8.60484e-08	1.14994e-06	MYC	A0A087WVR4	red	5.93932
ENSG00000152315	122.592	-1.29502	0.241895	-5.35365	8.6199e-08	1.15083e-06	KCNK13	Q9HB14	green	-5.93899
ENSG00000164683	28.0093	3.96393	0.740763	5.35114	8.74025e-08	1.16576e-06	HEY1	Q9Y5J3	red	5.93339
ENSG00000158714	1406.8	-1.16607	0.217935	-5.35056	8.76847e-08	1.16839e-06	SLAMF8	Q9P0V8	green	-5.93241
ENSG00000173011	202.067	-0.953445	0.178216	-5.34994	8.79836e-08	1.17123e-06	TADA2B	Q86TJ2	gray	-5.93136
ENSG00000212978	51.7514	-1.30723	0.244449	-5.34765	8.91039e-08	1.185e-06	LOC339803	NA	green	-5.92628
ENSG00000171302	586.987	0.600865	0.112476	5.34215	9.18506e-08	1.22034e-06	CANT1	A0A024R8U8	gray	5.91352
ENSG00000111860	67.5412	1.65182	0.309333	5.33994	9.29781e-08	1.23412e-06	CEP85L	Q3ZCQ5	red	5.90864
ENSG00000188986	192.631	-0.749704	0.140437	-5.33836	9.37908e-08	1.2437e-06	NELFB	Q8WX92	gray	-5.90528
ENSG00000196262	7323.04	0.852904	0.159776	5.33812	9.39163e-08	1.24416e-06	PPIA	P62937	gray	5.90512
ENSG00000151090	79.4895	2.92004	0.547278	5.33556	9.52484e-08	1.26059e-06	THRB	F1D8N7	red	5.89943
ENSG00000111913	128.773	1.74679	0.327421	5.33501	9.55413e-08	1.26325e-06	RIPOR2	B7Z5J9	red	5.89851
ENSG00000198324	79.8637	-2.30572	0.432279	-5.33388	9.61361e-08	1.26989e-06	PHETA1	Q8N4B1	green	-5.89624
ENSG00000130589	623.311	2.51805	0.472103	5.33368	9.6243e-08	1.27007e-06	HELZ2	Q9BYK8	red	5.89617
ENSG00000164086	73.8395	-1.86621	0.35006	-5.33111	9.76147e-08	1.28694e-06	DUSP7	Q16829	green	-5.89044
ENSG00000178573	292.769	-1.62418	0.304675	-5.33087	9.77428e-08	1.28739e-06	MAF	O75444	green	-5.89029
ENSG00000173153	208.826	-1.09024	0.204599	-5.32865	9.89456e-08	1.30198e-06	ESRRA	P11474	green	-5.8854
ENSG00000183665	52.6526	-1.38852	0.260665	-5.32684	9.99371e-08	1.31376e-06	TRMT12	Q53H54	green	-5.88148
ENSG00000107951	105.441	-1.04865	0.196901	-5.32578	1.0052e-07	1.32016e-06	MTPAP	Q9NVV4	green	-5.87937
ENSG00000156983	74.0092	-1.43656	0.270241	-5.31584	1.06168e-07	1.393e-06	BRPF1	P55201	green	-5.85605
ENSG00000143514	276.63	1.37374	0.258533	5.31362	1.07471e-07	1.40874e-06	TP53BP2	Q13625	red	5.85117
ENSG00000052795	2005.97	1.2933	0.243418	5.31308	1.07788e-07	1.41155e-06	FNIP2	Q9P278	red	5.8503
ENSG00000115866	663.728	0.636108	0.119746	5.31215	1.08341e-07	1.41743e-06	DARS	P14868	gray	5.8485
ENSG00000099251	14.3602	6.09126	1.14696	5.31079	1.09151e-07	1.42667e-06	HSD17B7P2	NA	red	5.84568
ENSG00000169184	20.9415	3.17917	0.598707	5.31006	1.09591e-07	1.43106e-06	MN1	A0A024R1C3	red	5.84434
ENSG00000175938	113.004	-2.20158	0.41468	-5.3091	1.10167e-07	1.4372e-06	ORAI3	A0A024QZA7	green	-5.84248
ENSG00000029725	378.158	-0.927519	0.17473	-5.30829	1.10657e-07	1.44223e-06	RABEP1	Q15276	gray	-5.84097
ENSG00000067064	1795.06	1.23225	0.232248	5.30575	1.12208e-07	1.45967e-06	IDI1	Q13907	red	5.83575
ENSG00000126561	1459.11	1.52843	0.288062	5.30592	1.12104e-07	1.45967e-06	STAT5A	A8K6I5	red	5.83575
ENSG00000092148	236.641	-1.43678	0.270911	-5.30351	1.13598e-07	1.47634e-06	HECTD1	Q9ULT8	green	-5.83081
ENSG00000139531	72.2211	-1.70394	0.321306	-5.30317	1.13807e-07	1.47765e-06	SUOX	A0A024RB79	green	-5.83043
ENSG00000279762	8.91393	5.58162	1.05301	5.30065	1.15394e-07	1.49685e-06	NA	NA	red	5.82482
ENSG00000114023	388.666	0.794652	0.14999	5.29802	1.17065e-07	1.51618e-06	FAM162A	Q96A26	gray	5.81925
ENSG00000159082	65.0563	-1.87158	0.353265	-5.29796	1.17106e-07	1.51618e-06	SYNJ1	O43426	green	-5.81925
ENSG00000185686	13.1747	4.21985	0.796619	5.2972	1.17591e-07	1.52102e-06	PRAME	A0A024R1E6	red	5.81786
ENSG00000081870	213.496	0.937379	0.177142	5.29167	1.21204e-07	1.56627e-06	HSPB11	Q9Y547	gray	5.80513
ENSG00000270607	14.181	5.21233	0.985105	5.29114	1.21558e-07	1.56937e-06	NA	NA	red	5.80428
ENSG00000113263	273.038	1.73032	0.327061	5.29053	1.21962e-07	1.57311e-06	ITK	Q08881	red	5.80324
ENSG00000103966	1065.1	1.26523	0.239248	5.28834	1.2343e-07	1.59055e-06	EHD4	A0A024R9N6	red	5.79845
ENSG00000148396	194.015	-1.69681	0.32099	-5.28616	1.24908e-07	1.60807e-06	SEC16A	F1T0I1	green	-5.7937
ENSG00000115649	265.823	-1.16654	0.220762	-5.28417	1.26279e-07	1.6242e-06	CNPPD1	A0A024R432	green	-5.78936
ENSG00000140332	195.241	-1.97423	0.373648	-5.28366	1.26628e-07	1.62564e-06	TLE3	Q04726	green	-5.78898
ENSG00000148926	1300.02	2.92716	0.553995	5.28373	1.26578e-07	1.62564e-06	ADM	P35318	red	5.78898
ENSG00000171469	171.653	-1.37739	0.260713	-5.28317	1.26966e-07	1.62845e-06	ZNF561	A8KAD9	green	-5.78823
ENSG00000068028	64.643	-1.24136	0.234975	-5.28295	1.27121e-07	1.62891e-06	RASSF1	Q9NS23	green	-5.7881
ENSG00000034677	768.53	1.39656	0.264418	5.28164	1.28033e-07	1.63906e-06	RNF19A	Q9NV58	red	5.7854
ENSG00000111716	2909.59	0.539383	0.102144	5.28061	1.28753e-07	1.64674e-06	LDHB	P07195	gray	5.78337
ENSG00000145569	320.846	-1.69603	0.321307	-5.27853	1.30221e-07	1.66396e-06	OTULINL	Q9NUU6	green	-5.77886
ENSG00000122691	8.32113	6.10408	1.1583	5.26984	1.36543e-07	1.74312e-06	TWIST1	Q15672	red	5.75867
ENSG00000139926	25.0387	2.27541	0.431871	5.26872	1.37381e-07	1.75218e-06	FRMD6	Q96NE9	red	5.75642
ENSG00000177917	181.565	1.17801	0.223736	5.26519	1.40048e-07	1.78453e-06	ARL6IP6	B3KMZ5	red	5.74848
ENSG00000185650	971.75	1.52927	0.290505	5.26418	1.40814e-07	1.79263e-06	ZFP36L1	A0A024R658	red	5.74651
ENSG00000138685	10.9811	4.97139	0.944601	5.26296	1.41758e-07	1.79984e-06	FGF2	A0A087WUF6	red	5.74477
ENSG00000171631	108.747	-2.82088	0.535977	-5.26306	1.41677e-07	1.79984e-06	P2RY6	A0A024R5I9	green	-5.74477
ENSG00000246082	26.0085	-2.37866	0.451964	-5.26293	1.41775e-07	1.79984e-06	NUDT16P1	NA	green	-5.74477
ENSG00000149257	80.8386	-1.48818	0.282815	-5.26203	1.4247e-07	1.80699e-06	SERPINH1	A0A024R5K8	green	-5.74304
ENSG00000118292	757.58	1.19612	0.227382	5.26039	1.43751e-07	1.82155e-06	C1orf54	Q8WWF1	red	5.73956
ENSG00000173812	5703.97	1.40015	0.266403	5.25576	1.47415e-07	1.86625e-06	EIF1	P41567	red	5.72903
ENSG00000242247	675.463	1.02475	0.195106	5.25227	1.50233e-07	1.90017e-06	ARFGAP3	Q9NP61	red	5.72121
ENSG00000157184	213.489	-1.16773	0.222345	-5.2519	1.50536e-07	1.90225e-06	CPT2	A0A140VK13	green	-5.72073
ENSG00000164949	335.482	3.41336	0.649955	5.25169	1.5071e-07	1.9027e-06	GEM	A0A024R9F5	red	5.72063
ENSG00000163121	85.7318	2.11541	0.402822	5.25149	1.50877e-07	1.90306e-06	NEURL3	Q96EH8	red	5.72055
ENSG00000120337	82.2033	2.72823	0.519639	5.25024	1.51902e-07	1.91422e-06	TNFSF18	A0A0U5JXL4	red	5.71801
ENSG00000171488	264.177	-1.70386	0.324679	-5.24782	1.53912e-07	1.93777e-06	LRRC8C	Q8TDW0	green	-5.7127
ENSG00000063854	348.664	0.833271	0.158899	5.24402	1.57112e-07	1.97623e-06	HAGH	Q16775	gray	5.70416
ENSG00000166987	46.8071	-1.82392	0.348003	-5.24111	1.59617e-07	2.0059e-06	MBD6	A0A024RBA3	green	-5.69769
ENSG00000165312	339.527	2.02577	0.386559	5.24052	1.60122e-07	2.0104e-06	OTUD1	Q5VV17	red	5.69672
ENSG00000240972	214.208	1.20494	0.230037	5.23803	1.62299e-07	2.03588e-06	MIF	I4AY87	red	5.69125
ENSG00000187513	10.6183	7.40625	1.41507	5.23383	1.66032e-07	2.08079e-06	GJA4	P35212	red	5.68177
ENSG00000215271	175.126	-0.959893	0.183459	-5.23218	1.6752e-07	2.09752e-06	HOMEZ	Q8IX15	gray	-5.67829
ENSG00000085831	13.5317	3.4763	0.664813	5.22899	1.70439e-07	2.13212e-06	TTC39A	A0A140VJY6	red	5.67119
ENSG00000115211	113.842	-0.926047	0.177124	-5.22824	1.71129e-07	2.1388e-06	EIF2B4	Q9UI10	gray	-5.66983
ENSG00000130813	308.024	1.19728	0.22909	5.22623	1.72999e-07	2.1602e-06	SHFL	Q9NUL5	red	5.66551
ENSG00000102317	4507	1.01782	0.194797	5.22504	1.7412e-07	2.17222e-06	RBM3	A0A024QYX3	red	5.6631
ENSG00000133818	43.9588	1.70939	0.327208	5.22416	1.74943e-07	2.1805e-06	RRAS2	P62070	red	5.66144
ENSG00000101452	37.324	-1.6568	0.317182	-5.2235	1.75576e-07	2.1864e-06	DHX35	Q9H5Z1	green	-5.66027
ENSG00000174946	236.926	2.86408	0.548366	5.22294	1.76105e-07	2.19099e-06	GPR171	O14626	red	5.65936
ENSG00000131323	308.492	-0.889114	0.170238	-5.22277	1.76271e-07	2.19107e-06	TRAF3	Q13114	gray	-5.65934
ENSG00000276293	217.72	-1.11287	0.213095	-5.22242	1.76604e-07	2.19322e-06	PIP4K2B	P78356	green	-5.65892
ENSG00000157107	426.968	-1.67166	0.320138	-5.22167	1.77315e-07	2.20006e-06	FCHO2	Q0JRZ9	green	-5.65757
ENSG00000132846	29.015	-3.68286	0.705646	-5.21913	1.79764e-07	2.22843e-06	ZBED3	Q96IU2	green	-5.652
ENSG00000158161	136.673	-0.997978	0.191246	-5.2183	1.80568e-07	2.23637e-06	EYA3	Q99504	gray	-5.65046
ENSG00000066336	1732.33	-1.10045	0.211119	-5.21244	1.86373e-07	2.30523e-06	SPI1	P17947	green	-5.63729
ENSG00000083223	144.258	-1.12519	0.21587	-5.21235	1.86465e-07	2.30523e-06	TUT7	Q5VYS8	green	-5.63729
ENSG00000160877	445.495	-1.22438	0.234912	-5.21208	1.86736e-07	2.30651e-06	NACC1	A0A024R7E0	green	-5.63705
ENSG00000113812	176.601	-0.823385	0.158053	-5.20956	1.8929e-07	2.33594e-06	ACTR8	Q9H981	gray	-5.63154
ENSG00000080298	24.2888	2.02265	0.388331	5.20856	1.90311e-07	2.34642e-06	RFX3	P48380	red	5.62959
ENSG00000170468	101.285	-1.13012	0.217015	-5.20757	1.91327e-07	2.35683e-06	RIOX1	Q9H6W3	green	-5.62767
ENSG00000100902	178.669	1.44222	0.276985	5.20685	1.92071e-07	2.36388e-06	PSMA6	P60900	red	5.62638
ENSG00000250508	12.7847	4.1577	0.79881	5.20487	1.94131e-07	2.38708e-06	LINC02701	NA	red	5.62213
ENSG00000130755	1199.38	0.971642	0.186722	5.20367	1.95392e-07	2.40044e-06	GMFG	M0R1D2	gray	5.61971
ENSG00000100209	97.964	1.45576	0.279941	5.20023	1.99043e-07	2.44309e-06	HSCB	B0QYH2	red	5.61206
ENSG00000125726	68.8121	2.12497	0.408735	5.19889	2.00477e-07	2.45629e-06	CD70	A0A0U5JA32	red	5.60972
ENSG00000153707	5.74209	6.03829	1.16142	5.19906	2.00301e-07	2.45629e-06	PTPRD	Q59H90	red	5.60972
ENSG00000282608	189.699	-5.56755	1.07103	-5.1983	2.01117e-07	2.46193e-06	ADORA3	P0DMS8	green	-5.60872
ENSG00000134057	362.064	1.85635	0.357139	5.19784	2.0162e-07	2.46588e-06	CCNB1	P14635	red	5.60803
ENSG00000073712	35.4399	2.84188	0.547086	5.19457	2.05195e-07	2.50737e-06	FERMT2	Q96AC1	red	5.60078
ENSG00000168246	408.647	1.15392	0.22222	5.19271	2.07258e-07	2.53032e-06	UBTD2	B3KMW8	red	5.59683
ENSG00000084070	1856.5	1.29467	0.249349	5.19221	2.07818e-07	2.53333e-06	SMAP2	Q8WU79	red	5.59631
ENSG00000134262	75.5258	-1.18826	0.228856	-5.19215	2.07874e-07	2.53333e-06	AP4B1	A0A024R0D2	green	-5.59631
ENSG00000163081	8.54923	7.33462	1.41307	5.19055	2.0967e-07	2.55294e-06	CCDC140	Q96MF4	red	5.59296
ENSG00000130766	175.578	1.1568	0.223014	5.1871	2.13592e-07	2.59839e-06	SESN2	P58004	red	5.5853
ENSG00000105722	89.7461	-1.02674	0.197959	-5.18661	2.14158e-07	2.60296e-06	ERF	P50548	green	-5.58453
ENSG00000106003	267.251	1.30017	0.250918	5.18164	2.19944e-07	2.67092e-06	LFNG	Q8NES3	red	5.57334
ENSG00000040933	130.803	-1.48825	0.287326	-5.17966	2.22297e-07	2.69709e-06	INPP4A	Q96PE3	green	-5.5691
ENSG00000090339	4725.99	1.79674	0.346925	5.17905	2.23013e-07	2.70339e-06	ICAM1	P05362	red	5.56809
ENSG00000008869	48.5175	-1.89181	0.3653	-5.17878	2.23344e-07	2.70501e-06	HEATR5B	Q9P2D3	green	-5.56783
ENSG00000144837	23.585	2.73021	0.52766	5.17419	2.28908e-07	2.76994e-06	PLA1A	Q53H76	red	5.55753
ENSG00000248092	51.3636	-1.22229	0.236331	-5.17193	2.31691e-07	2.80115e-06	NA	NA	green	-5.55266
ENSG00000100099	113.249	-1.39175	0.269106	-5.17174	2.3192e-07	2.80145e-06	HPS4	A8K2E6	green	-5.55262
ENSG00000123427	196.394	1.47332	0.284944	5.17055	2.33403e-07	2.81687e-06	EEF1AKMT3	Q96AZ1	red	5.55023
ENSG00000250929	75.9475	2.51766	0.487058	5.16913	2.35189e-07	2.83594e-06	NA	NA	red	5.5473
ENSG00000148053	28.5344	3.02565	0.585809	5.1649	2.4057e-07	2.89826e-06	NTRK2	Q16620	red	5.53786
ENSG00000144566	792.546	0.7621	0.147636	5.16201	2.44306e-07	2.94069e-06	RAB5A	P20339	gray	5.53155
ENSG00000257027	35.1806	1.69109	0.327649	5.16129	2.45259e-07	2.94956e-06	NA	NA	red	5.53024
ENSG00000204099	15.37	3.37162	0.653578	5.15871	2.48658e-07	2.98782e-06	NEU4	B3KR54	red	5.52465
ENSG00000134716	4.97349	6.08969	1.18118	5.1556	2.52814e-07	3.0351e-06	CYP2J2	P51589	red	5.51783
ENSG00000114331	385.239	-1.15304	0.2237	-5.1544	2.54439e-07	3.05193e-06	ACAP2	Q15057	green	-5.51543
ENSG00000142507	1100.52	0.852844	0.165469	5.15409	2.54866e-07	3.05438e-06	PSMB6	A0A087X2I4	gray	5.51508
ENSG00000167460	6271.66	0.726711	0.141034	5.15274	2.5671e-07	3.07379e-06	TPM4	P67936	gray	5.51233
ENSG00000115919	2130.26	0.994781	0.193139	5.1506	2.59657e-07	3.10636e-06	KYNU	Q16719	gray	5.50775
ENSG00000170860	544.758	0.788167	0.153032	5.15035	2.60003e-07	3.10779e-06	LSM3	P62310	gray	5.50755
ENSG00000160606	20.1574	2.25615	0.438092	5.14995	2.60553e-07	3.11164e-06	TLCD1	Q96CP7	red	5.50701
ENSG00000163389	231.304	1.1672	0.2267	5.14866	2.62354e-07	3.13043e-06	POGLUT1	Q8NBL1	red	5.5044
ENSG00000137193	2051.91	1.90091	0.36923	5.14831	2.6284e-07	3.13349e-06	PIM1	P11309	red	5.50397
ENSG00000135439	50.0236	-1.60162	0.311127	-5.14781	2.63549e-07	3.13922e-06	AGAP2	F8VVT9	green	-5.50318
ENSG00000180828	5.37161	5.87535	1.1414	5.14747	2.64022e-07	3.14211e-06	BHLHE22	B4DF88	red	5.50278
ENSG00000155506	372.607	-1.69912	0.330133	-5.14676	2.65021e-07	3.15127e-06	LARP1	Q6PKG0	green	-5.50151
ENSG00000141449	4.30574	6.3937	1.24303	5.14363	2.69485e-07	3.20157e-06	GREB1L	Q9C091	red	5.49464
ENSG00000198837	152.359	-1.30925	0.25456	-5.14321	2.70085e-07	3.20592e-06	DENND4B	O75064	green	-5.49405
ENSG00000138606	66.2093	3.12914	0.608622	5.14135	2.72774e-07	3.23503e-06	SHF	B3KTY1	red	5.49012
ENSG00000111335	2471.41	1.65842	0.322952	5.1352	2.81843e-07	3.33969e-06	OAS2	P29728	red	5.47629
ENSG00000138279	1484.17	0.534049	0.104077	5.13129	2.87764e-07	3.40691e-06	ANXA7	P20073	gray	5.46764
ENSG00000134153	1143.33	0.804532	0.156799	5.13097	2.88259e-07	3.40982e-06	EMC7	Q9NPA0	gray	5.46727
ENSG00000125731	20.5434	1.99085	0.388037	5.13057	2.88864e-07	3.41403e-06	SH2D3A	A8K2M8	red	5.46673
ENSG00000082641	689.351	-1.17848	0.229833	-5.12756	2.93523e-07	3.4661e-06	NFE2L1	J9JIE5	green	-5.46016
ENSG00000108106	302.811	1.2335	0.240694	5.12479	2.97876e-07	3.51212e-06	UBE2S	Q16763	red	5.45443
ENSG00000115607	83.4326	2.83954	0.554084	5.12475	2.97933e-07	3.51212e-06	IL18RAP	O95256	red	5.45443
ENSG00000185278	40.3451	-1.63977	0.320045	-5.12358	2.99786e-07	3.53093e-06	ZBTB37	B7Z7Z4	green	-5.45211
ENSG00000022567	63.676	-1.97401	0.385311	-5.12316	3.0045e-07	3.53571e-06	SLC45A4	Q5BKX6	green	-5.45152
ENSG00000189369	34.7325	-1.71185	0.334265	-5.12124	3.03526e-07	3.56885e-06	GSPT2	Q8IYD1	green	-5.44747
ENSG00000175662	76.0197	-1.96702	0.384183	-5.12001	3.05515e-07	3.58914e-06	TOM1L2	Q6ZVM7	green	-5.44501
ENSG00000151702	213.745	-1.3823	0.270177	-5.11625	3.11668e-07	3.65592e-06	FLI1	A0A024R3N6	green	-5.437
ENSG00000172819	38.1339	-1.75464	0.342956	-5.11621	3.11733e-07	3.65592e-06	RARG	A8K3H3	green	-5.437
ENSG00000103549	232.403	-1.20514	0.235659	-5.1139	3.15566e-07	3.69771e-06	RNF40	A8K6K1	green	-5.43207
ENSG00000163162	1422.92	0.95046	0.185955	5.11122	3.20078e-07	3.74505e-06	RNF149	Q8NC42	gray	5.42654
ENSG00000165891	34.3018	2.74004	0.536088	5.11118	3.20153e-07	3.74505e-06	E2F7	Q96AV8	red	5.42654
ENSG00000075131	60.3984	1.59304	0.311703	5.11074	3.20892e-07	3.75049e-06	TIPIN	B4DRF3	red	5.42591
ENSG00000114251	199.867	2.74318	0.536856	5.10972	3.2264e-07	3.76771e-06	WNT5A	A0A024R316	red	5.42392
ENSG00000163961	64.6701	-1.30753	0.255903	-5.10948	3.23042e-07	3.76919e-06	RNF168	Q8IYW5	green	-5.42375
ENSG00000127184	2426.25	0.987037	0.193245	5.10769	3.26128e-07	3.80196e-06	COX7C	P15954	gray	5.41999
ENSG00000140830	137.622	1.23482	0.242103	5.10039	3.38954e-07	3.94812e-06	TXNL4B	Q9NX01	red	5.40361
ENSG00000140577	209.825	-0.978631	0.191884	-5.10013	3.39424e-07	3.95024e-06	CRTC3	Q6UUV7	gray	-5.40338
ENSG00000011021	36.2759	-1.94332	0.381216	-5.09769	3.43821e-07	3.99801e-06	CLCN6	P51797	green	-5.39816
ENSG00000131381	107.298	-1.16907	0.229543	-5.09301	3.52429e-07	4.09464e-06	RBSN	A0A024R2H4	green	-5.38778
ENSG00000230641	5.3683	6.67907	1.31193	5.09101	3.56162e-07	4.1345e-06	NA	NA	red	5.38358
ENSG00000142544	23.4152	-1.98935	0.391109	-5.08645	3.64833e-07	4.23156e-06	CTU1	Q7Z7A3	green	-5.3735
ENSG00000265241	609.968	0.775267	0.152458	5.0851	3.6743e-07	4.25808e-06	RBM8A	A0A023T787	gray	5.37079
ENSG00000125447	112.616	-1.5036	0.295718	-5.08458	3.68445e-07	4.26624e-06	GGA3	Q9NZ52	green	-5.36995
ENSG00000136634	93.0519	3.91218	0.769519	5.08392	3.69721e-07	4.27739e-06	IL10	P22301	red	5.36882
ENSG00000183718	32.2116	-1.6748	0.329482	-5.08312	3.71279e-07	4.2918e-06	TRIM52	L0CQ38	green	-5.36736
ENSG00000205808	40.9109	-1.95454	0.384713	-5.08051	3.76416e-07	4.34751e-06	PLPP6	Q8IY26	green	-5.36176
ENSG00000270170	56.2076	-1.41499	0.278533	-5.08015	3.77143e-07	4.35224e-06	NCBP2AS2	NA	green	-5.36129
ENSG00000159352	745.105	0.626596	0.123359	5.07944	3.78553e-07	4.36483e-06	PSMD4	Q5VWC4	gray	5.36003
ENSG00000180787	20.9642	-1.9494	0.384128	-5.07488	3.87749e-07	4.4671e-06	ZFP3	Q96NJ6	green	-5.34997
ENSG00000106070	166.557	2.71572	0.535477	5.07159	3.94513e-07	4.54121e-06	GRB10	Q13322	red	5.34283
ENSG00000035403	248.163	-1.62681	0.320957	-5.06863	4.00699e-07	4.60854e-06	VCL	A0A024QZN4	green	-5.33644
ENSG00000123643	498.054	-1.8643	0.368089	-5.0648	4.08823e-07	4.69804e-06	SLC36A1	Q7Z2H8	green	-5.32808
ENSG00000165801	86.1444	-2.12673	0.420019	-5.06343	4.11785e-07	4.72811e-06	ARHGEF40	Q8TER5	green	-5.32531
ENSG00000112695	2111.83	1.12473	0.22214	5.06314	4.12404e-07	4.73124e-06	COX7A2	H0UI06	red	5.32502
ENSG00000095739	181.466	4.25502	0.840639	5.06165	4.1564e-07	4.76439e-06	BAMBI	Q13145	red	5.32199
ENSG00000180628	1081.41	0.801074	0.158294	5.06068	4.17772e-07	4.78481e-06	PCGF5	Q86SE9	gray	5.32014
ENSG00000099860	204.038	1.89455	0.37438	5.06051	4.18141e-07	4.78504e-06	GADD45B	O75293	red	5.32011
ENSG00000182810	101.341	-1.37415	0.27169	-5.05779	4.24138e-07	4.84961e-06	DDX28	Q9NUL7	green	-5.31429
ENSG00000204103	1244.17	-2.07776	0.410923	-5.05631	4.27447e-07	4.88338e-06	MAFB	Q9Y5Q3	green	-5.31128
ENSG00000198373	256.291	-0.983906	0.194679	-5.05398	4.32687e-07	4.93912e-06	WWP2	B4DHF6	gray	-5.30635
ENSG00000213719	6337.25	1.07239	0.212256	5.05234	4.36428e-07	4.97768e-06	CLIC1	O00299	red	5.30297
ENSG00000123737	196.653	1.29731	0.256821	5.05142	4.38545e-07	4.99767e-06	EXOSC9	Q06265	red	5.30123
ENSG00000116711	248.013	1.4477	0.286714	5.04928	4.43475e-07	5.04965e-06	PLA2G4A	B4DZI4	red	5.29674
ENSG00000157617	33.1908	-1.90109	0.376582	-5.04827	4.45819e-07	5.07211e-06	C2CD2	Q9Y426	green	-5.29481
ENSG00000262001	12.3246	4.63299	0.918234	5.04555	4.52219e-07	5.14066e-06	NA	NA	red	5.28898
ENSG00000116701	6623.38	1.11527	0.221062	5.04505	4.53403e-07	5.14984e-06	NCF2	A0A0S2Z457	red	5.28821
ENSG00000205413	374.927	1.66246	0.329744	5.04168	4.61461e-07	5.23702e-06	SAMD9	Q5K651	red	5.28092
ENSG00000233237	6.19389	6.82045	1.35328	5.03994	4.65686e-07	5.2806e-06	LINC00472	NA	red	5.27732
ENSG00000092203	621.827	0.915231	0.181675	5.03772	4.711e-07	5.33758e-06	TOX4	O94842	gray	5.27266
ENSG00000008118	70.8848	3.25717	0.647112	5.03339	4.81876e-07	5.45515e-06	CAMK1G	Q96NX5	red	5.26319
ENSG00000077420	219.757	-1.75858	0.349449	-5.03244	4.84271e-07	5.47774e-06	APBB1IP	Q7Z5R6	green	-5.2614
ENSG00000103257	1318.27	1.60586	0.319359	5.02838	4.94643e-07	5.59045e-06	SLC7A5	Q01650	red	5.25255
ENSG00000117625	73.7291	-1.1644	0.231591	-5.02785	4.96019e-07	5.60137e-06	RCOR3	Q9P2K3	green	-5.25171
ENSG00000104368	33.1108	2.34421	0.466315	5.0271	4.97941e-07	5.61845e-06	PLAT	P00750	red	5.25038
ENSG00000277969	50.2556	1.96293	0.390517	5.02649	4.99545e-07	5.63191e-06	NA	NA	red	5.24934
ENSG00000114784	801.668	1.3093	0.26059	5.02436	5.05114e-07	5.69001e-06	EIF1B	O60739	red	5.24489
ENSG00000149115	57.541	-2.68723	0.534981	-5.02304	5.08589e-07	5.72444e-06	TNKS1BP1	A0A024R542	green	-5.24227
ENSG00000127804	80.5029	-1.24824	0.24865	-5.02008	5.16512e-07	5.80885e-06	METTL16	Q86W50	green	-5.23591
ENSG00000140740	1953.23	0.744119	0.14827	5.01866	5.20327e-07	5.84696e-06	UQCRC2	P22695	gray	5.23307
ENSG00000134321	13730.6	2.35022	0.4684	5.01754	5.23377e-07	5.87159e-06	RSAD2	Q8WXG1	red	5.23124
ENSG00000157601	3509.6	1.88913	0.3765	5.01761	5.23175e-07	5.87159e-06	MX1	P20591	red	5.23124
ENSG00000143761	4152.87	0.473035	0.0942958	5.0165	5.2621e-07	5.89855e-06	ARF1	A0A024R3Q3	gray	5.22925
ENSG00000169245	31002.1	2.9009	0.578326	5.01603	5.27502e-07	5.90819e-06	CXCL10	A0A024RDA4	red	5.22855
ENSG00000254531	26.6292	3.79858	0.757692	5.01335	5.34898e-07	5.98613e-06	FLJ20021	NA	red	5.22285
ENSG00000138386	277.197	1.2265	0.244657	5.01313	5.3552e-07	5.98821e-06	NAB1	A8K8T1	red	5.2227
ENSG00000178202	192.127	1.39462	0.278277	5.01162	5.39731e-07	6.03038e-06	POGLUT3	A0A024R3C4	red	5.21966
ENSG00000139132	181.464	-1.58299	0.316405	-5.00305	5.64313e-07	6.29988e-06	FGD4	B7Z8F9	green	-5.20067
ENSG00000186575	179.051	-0.820434	0.164015	-5.00218	5.66851e-07	6.32307e-06	NF2	A0A024R1J8	gray	-5.19907
ENSG00000120533	644.4	1.10345	0.221006	4.99286	5.94927e-07	6.63085e-06	ENY2	Q9NPA8	red	5.17843
ENSG00000136147	469.63	1.21743	0.243856	4.9924	5.96348e-07	6.64128e-06	PHF11	B4DDL5	red	5.17775
ENSG00000131375	133.398	-1.01205	0.202835	-4.98954	6.05217e-07	6.73458e-06	CAPN7	Q7Z479	green	-5.17169
ENSG00000111196	89.3088	1.08232	0.217023	4.98711	6.12885e-07	6.81437e-06	MAGOHB	F5H6P7	red	5.16657
ENSG00000059145	32.4947	-1.57837	0.316631	-4.98488	6.20004e-07	6.88793e-06	UNKL	Q9H9P5	green	-5.16191
ENSG00000078674	220.847	-1.3777	0.27649	-4.98281	6.26677e-07	6.95642e-06	PCM1	B9EIS5	green	-5.15761
ENSG00000112561	296.932	-1.59206	0.319535	-4.98244	6.27866e-07	6.96397e-06	TFEB	B0QYS6	green	-5.15714
ENSG00000041988	101.52	1.51505	0.304126	4.98164	6.30462e-07	6.98711e-06	THAP3	Q8WTV1	red	5.1557
ENSG00000005812	766.833	0.969735	0.194806	4.97796	6.42571e-07	7.09262e-06	FBXL3	Q9UKT7	gray	5.14919
ENSG00000101265	973.515	-1.63289	0.328021	-4.978	6.42452e-07	7.09262e-06	RASSF2	P50749	green	-5.14919
ENSG00000135365	59.0025	-1.77778	0.3571	-4.97837	6.41211e-07	7.09262e-06	PHF21A	Q96BD5	green	-5.14919
ENSG00000158863	68.5946	-1.42119	0.285479	-4.97826	6.4158e-07	7.09262e-06	FAM160B2	Q86V87	green	-5.14919
ENSG00000167491	217.971	-1.5534	0.31202	-4.97852	6.40729e-07	7.09262e-06	GATAD2A	A0A024R7M6	green	-5.14919
ENSG00000185043	706.804	0.768802	0.154456	4.9775	6.44117e-07	7.10396e-06	CIB1	Q99828	gray	5.1485
ENSG00000172172	436.48	0.867257	0.174277	4.97632	6.48039e-07	7.14147e-06	MRPL13	Q9BYD1	gray	5.14621
ENSG00000141034	120.306	-1.16937	0.235088	-4.97419	6.55224e-07	7.21484e-06	GID4	B3KXL6	green	-5.14177
ENSG00000153485	394.628	-1.77727	0.357364	-4.97326	6.58364e-07	7.24359e-06	TMEM251	Q8N6I4	green	-5.14005
ENSG00000163660	93.8462	1.37818	0.277192	4.97196	6.62803e-07	7.28658e-06	CCNL1	Q9UK58	red	5.13748
ENSG00000173163	272.5	0.826705	0.166314	4.97075	6.66947e-07	7.32626e-06	COMMD1	Q8N668	gray	5.13512
ENSG00000125835	808.285	0.78815	0.158592	4.96967	6.70657e-07	7.3611e-06	SNRPB	P14678	gray	5.13306
ENSG00000254087	4155.42	0.99555	0.200332	4.9695	6.71251e-07	7.36173e-06	LYN	P07948	gray	5.13302
ENSG00000164715	34.6822	-1.80365	0.36302	-4.96845	6.74888e-07	7.39569e-06	LMTK2	Q8IWU2	green	-5.13102
ENSG00000100387	928.241	1.04436	0.21021	4.96818	6.75854e-07	7.39645e-06	RBX1	P62877	red	5.13098
ENSG00000136141	482.304	1.61383	0.324837	4.96812	6.76037e-07	7.39645e-06	LRCH1	Q9Y2L9	red	5.13098
ENSG00000275066	228.187	-1.12561	0.226587	-4.96769	6.77545e-07	7.40703e-06	SYNRG	Q9UMZ2	green	-5.13036
ENSG00000166579	425.818	1.04558	0.21052	4.96663	6.81255e-07	7.44165e-06	NDEL1	Q9GZM8	red	5.12833
ENSG00000180263	127.96	-1.84701	0.371939	-4.96591	6.83801e-07	7.46352e-06	FGD6	Q6ZV73	green	-5.12706
ENSG00000198824	108.563	-1.13786	0.229178	-4.96494	6.87236e-07	7.49503e-06	CHAMP1	Q96JM3	green	-5.12523
ENSG00000177565	415.507	-1.26015	0.253874	-4.96367	6.91741e-07	7.53816e-06	TBL1XR1	Q9BZK7	green	-5.12273
ENSG00000106723	560.433	-1.42297	0.286834	-4.96094	7.01524e-07	7.63263e-06	SPIN1	A0A024R297	green	-5.11733
ENSG00000182782	307.772	2.80862	0.56613	4.96108	7.01029e-07	7.63263e-06	HCAR2	Q8TDS4	red	5.11733
ENSG00000159322	1339.53	0.868891	0.175242	4.95823	7.11401e-07	7.73395e-06	ADPGK	Q9BRR6	gray	5.1116
ENSG00000111229	3893.7	0.71058	0.143357	4.95672	7.16938e-07	7.78796e-06	ARPC3	O15145	gray	5.10858
ENSG00000130475	28.6143	-2.0398	0.411718	-4.95437	7.2566e-07	7.87646e-06	FCHO1	A0A0C3SFZ9	green	-5.10367
ENSG00000034152	1100.54	1.72523	0.348466	4.95092	7.3862e-07	8.01078e-06	MAP2K3	P46734	red	5.09633
ENSG00000153561	254.976	-1.05636	0.2134	-4.95015	7.41557e-07	8.03627e-06	RMND5A	Q9H871	green	-5.09495
ENSG00000118046	139.659	-0.986536	0.199332	-4.9492	7.45196e-07	8.06933e-06	STK11	A0A0S2Z4D1	gray	-5.09316
ENSG00000055211	488.439	0.64008	0.129338	4.94887	7.46451e-07	8.07652e-06	GINM1	Q9NU53	gray	5.09278
ENSG00000011243	70.6967	-1.12036	0.226462	-4.94724	7.52725e-07	8.13798e-06	AKAP8L	Q9ULX6	green	-5.08948
ENSG00000143748	60.5817	-1.15654	0.233783	-4.94708	7.53339e-07	8.1382e-06	NVL	O15381	green	-5.08947
ENSG00000154945	284.91	-0.816332	0.165113	-4.9441	7.64978e-07	8.25742e-06	ANKRD40	A8IK34	gray	-5.08316
ENSG00000073861	229.368	1.6501	0.333808	4.94325	7.68304e-07	8.2868e-06	TBX21	Q9UL17	red	5.08161
ENSG00000108691	5776.75	1.82013	0.368239	4.94281	7.7005e-07	8.29909e-06	CCL2	P13500	red	5.08097
ENSG00000082258	140.076	1.08567	0.21978	4.9398	7.82032e-07	8.4216e-06	CCNT2	B4DH21	red	5.07461
ENSG00000165156	197.829	-1.157	0.234307	-4.93796	7.89448e-07	8.49478e-06	ZHX1	A0A024R9F1	green	-5.07085
ENSG00000055070	2283.94	0.624968	0.126569	4.93777	7.90218e-07	8.49639e-06	SZRD1	Q7Z422	gray	5.07077
ENSG00000256594	56.2898	1.90748	0.386362	4.93704	7.93166e-07	8.52141e-06	LOC374443	NA	red	5.06949
ENSG00000114098	317.567	0.826123	0.167398	4.93509	8.01159e-07	8.60052e-06	ARMC8	B7Z637	gray	5.06548
ENSG00000197892	132.655	-1.55847	0.315861	-4.93403	8.05498e-07	8.64034e-06	KIF13B	Q9NQT8	green	-5.06347
ENSG00000105559	10.0271	3.11116	0.630642	4.93333	8.08397e-07	8.66465e-06	PLEKHA4	Q9H4M7	red	5.06225
ENSG00000134982	59.3377	-1.81783	0.368514	-4.93285	8.10381e-07	8.67912e-06	APC	P25054	green	-5.06152
ENSG00000125735	100.138	-2.61937	0.531495	-4.9283	8.29488e-07	8.87661e-06	TNFSF14	O43557	green	-5.05175
ENSG00000125741	62.7856	-1.48202	0.300725	-4.92815	8.30117e-07	8.87661e-06	OPA3	Q9H6K4	green	-5.05175
ENSG00000072163	26.1782	2.16754	0.440102	4.92509	8.43204e-07	9.00952e-06	LIMS2	B3KNZ3	red	5.0453
ENSG00000136153	17.9785	2.08038	0.422577	4.92307	8.5198e-07	9.0962e-06	LMO7	F8J2B5	red	5.04114
ENSG00000132432	468.879	0.975521	0.198299	4.91944	8.67917e-07	9.25913e-06	SEC61G	A0A024QYZ0	gray	5.03343
ENSG00000182986	30.2173	-1.70327	0.346262	-4.91902	8.69797e-07	9.27197e-06	ZNF320	A2RRD8	green	-5.03283
ENSG00000133401	3.79382	6.05261	1.23084	4.91745	8.7679e-07	9.33925e-06	PDZD2	A0A024RE15	red	5.02969
ENSG00000108395	114.086	-1.34394	0.273407	-4.91553	8.85421e-07	9.42385e-06	TRIM37	O94972	green	-5.02577
ENSG00000166912	192.945	-0.870264	0.177075	-4.91468	8.8929e-07	9.45768e-06	MTMR10	Q9NXD2	gray	-5.02422
ENSG00000184602	1669.93	1.71973	0.349931	4.91448	8.90189e-07	9.45989e-06	SNN	O75324	red	5.02411
ENSG00000130309	1258.11	-0.974572	0.198349	-4.91342	8.95e-07	9.50365e-06	COLGALT1	Q8NBJ5	gray	-5.02211
ENSG00000108469	23.6257	-1.88591	0.383928	-4.91215	9.00832e-07	9.55816e-06	RECQL5	B3KQK2	green	-5.01963
ENSG00000168036	2351.71	1.82333	0.371245	4.91139	9.0432e-07	9.58775e-06	CTNNB1	A0A024R2Q3	red	5.01828
ENSG00000148343	39.7733	-1.27429	0.259726	-4.90629	9.28172e-07	9.83302e-06	MIGA2	Q7L4E1	green	-5.00731
ENSG00000107581	666.938	-1.42412	0.290292	-4.90581	9.30403e-07	9.83649e-06	EIF3A	Q14152	green	-5.00716
ENSG00000120696	46.3597	-2.16061	0.440423	-4.90576	9.30654e-07	9.83649e-06	KBTBD7	Q8WVZ9	green	-5.00716
ENSG00000175354	563.442	1.02302	0.208528	4.90592	9.29899e-07	9.83649e-06	PTPN2	P17706	red	5.00716
ENSG00000120727	1011.01	0.715477	0.145907	4.90366	9.40651e-07	9.9345e-06	PAIP2	Q49AE6	gray	5.00285
ENSG00000125633	220.952	-0.945183	0.192799	-4.90242	9.4661e-07	9.98972e-06	CCDC93	Q567U6	gray	-5.00045
ENSG00000151233	118.451	-1.03691	0.211545	-4.9016	9.5061e-07	1.00242e-05	GXYLT1	Q4G148	green	-4.99895
ENSG00000106153	2710.99	1.02852	0.209847	4.90129	9.52075e-07	1.00319e-05	CHCHD2	Q9Y6H1	red	4.99862
ENSG00000167680	346.782	-2.70566	0.552252	-4.89932	9.61679e-07	1.01254e-05	SEMA6B	Q9H3T3	green	-4.99459
ENSG00000176058	35.4377	-1.49459	0.305285	-4.89573	9.79395e-07	1.0304e-05	TPRN	Q4KMQ1	green	-4.987
ENSG00000186222	80.9571	-1.05889	0.2163	-4.89549	9.80615e-07	1.03089e-05	BLOC1S4	Q9NUP1	green	-4.98679
ENSG00000129534	74.7379	-1.73564	0.354804	-4.89182	9.99079e-07	1.04949e-05	MIS18BP1	Q6P0N0	green	-4.97902
ENSG00000172765	137.888	-1.26131	0.257964	-4.88948	1.01102e-06	1.06123e-05	TMCC1	O94876	green	-4.97419
ENSG00000146083	110.432	-1.69493	0.346763	-4.88784	1.01947e-06	1.06927e-05	RNF44	A0A024R7Q1	green	-4.97091
ENSG00000099337	91.4324	-1.46934	0.300792	-4.88492	1.03472e-06	1.08443e-05	KCNK6	B2RDS2	green	-4.9648
ENSG00000132669	452.43	1.45852	0.29862	4.8842	1.03851e-06	1.08757e-05	RIN2	Q8WYP3	red	4.96354
ENSG00000040608	34.1348	-3.36355	0.688913	-4.88241	1.04798e-06	1.09666e-05	RTN4R	Q9BZR6	green	-4.95993
ENSG00000180185	137.304	-1.07855	0.221079	-4.87859	1.06848e-06	1.11725e-05	FAHD1	Q6P587	green	-4.95185
ENSG00000184677	47.321	-1.55806	0.319406	-4.87799	1.07174e-06	1.11981e-05	ZBTB40	B3KR52	green	-4.95085
ENSG00000101888	338.302	1.27534	0.26168	4.87368	1.09536e-06	1.14275e-05	NXT2	Q9NPJ8	red	4.94205
ENSG00000253838	6.98395	3.16513	0.64943	4.8737	1.09526e-06	1.14275e-05	NA	NA	red	4.94205
ENSG00000116863	372.937	1.01265	0.207795	4.87333	1.09732e-06	1.14392e-05	ADPRHL2	Q9NX46	red	4.9416
ENSG00000222041	243.678	2.27988	0.467966	4.87188	1.1054e-06	1.15146e-05	CYTOR	NA	red	4.93875
ENSG00000139684	565.416	0.447767	0.0919197	4.87128	1.10875e-06	1.15408e-05	ESD	A0A140VJJ2	gray	4.93777
ENSG00000100632	1119.98	0.698163	0.143474	4.86614	1.13797e-06	1.18359e-05	ERH	A0A024R6D4	gray	4.9268
ENSG00000180758	65.8865	1.7459	0.358984	4.86346	1.15354e-06	1.19888e-05	GPR157	Q5UAW9	red	4.92123
ENSG00000173915	1125.49	0.871572	0.179225	4.863	1.15619e-06	1.20072e-05	ATP5MD	Q96IX5	gray	4.92056
ENSG00000108599	231.573	-0.786732	0.161929	-4.85851	1.18274e-06	1.22736e-05	AKAP10	E7EMD6	gray	-4.91103
ENSG00000126457	536.555	0.640992	0.131936	4.85834	1.18372e-06	1.22745e-05	PRMT1	A0A087X1W2	gray	4.91099
ENSG00000130939	89.2912	-1.1689	0.240783	-4.8546	1.20631e-06	1.24993e-05	UBE4B	O95155	green	-4.90311
ENSG00000176845	979.95	1.82614	0.376348	4.85227	1.22059e-06	1.26377e-05	METRNL	Q641Q3	red	4.89833
ENSG00000137393	1079.12	1.47625	0.304474	4.84852	1.24383e-06	1.28686e-05	RNF144B	Q7Z419	red	4.89047
ENSG00000143119	7052.94	0.744173	0.1535	4.84802	1.24701e-06	1.28918e-05	CD53	P19397	gray	4.88969
ENSG00000101911	429.891	0.727573	0.150184	4.84454	1.26903e-06	1.31095e-05	PRPS2	A0A140VK41	gray	4.88241
ENSG00000099910	50.6051	-1.40045	0.289367	-4.8397	1.30033e-06	1.34227e-05	KLHL22	Q53GT1	green	-4.87216
ENSG00000077458	64.0149	1.27767	0.264152	4.83689	1.31889e-06	1.35981e-05	FAM76B	F5GX09	red	4.86652
ENSG00000176182	28.5449	-1.91948	0.396846	-4.83682	1.31931e-06	1.35981e-05	MYPOP	Q86VE0	green	-4.86652
ENSG00000144579	413.64	-0.925543	0.191535	-4.83225	1.34998e-06	1.39038e-05	CTDSP1	Q9GZU7	gray	-4.85687
ENSG00000145287	78.149	1.53954	0.318625	4.83183	1.35285e-06	1.39229e-05	PLAC8	Q9NZF1	red	4.85627
ENSG00000089127	1937.81	1.56029	0.323019	4.83035	1.36294e-06	1.40162e-05	OAS1	P00973	red	4.85337
ENSG00000067066	942.252	1.13492	0.234989	4.82966	1.3677e-06	1.40546e-05	SP100	P23497	red	4.85218
ENSG00000163320	845.041	1.04095	0.215571	4.82881	1.37352e-06	1.41038e-05	CGGBP1	Q9UFW8	red	4.85067
ENSG00000165629	1807.11	0.82653	0.171182	4.82836	1.3766e-06	1.41248e-05	ATP5F1C	P36542	gray	4.85002
ENSG00000167173	104.671	-1.4734	0.305182	-4.82795	1.37945e-06	1.41424e-05	C15orf39	Q6ZRI6	green	-4.84948
ENSG00000183309	74.328	-1.22259	0.253238	-4.82782	1.38038e-06	1.41424e-05	ZNF623	A0A0A0MT18	green	-4.84948
ENSG00000156875	31.3108	2.47013	0.511743	4.8269	1.38678e-06	1.41974e-05	MFSD14A	Q96MC6	red	4.84779
ENSG00000005238	430.159	-1.11746	0.231553	-4.82593	1.39353e-06	1.42558e-05	FAM214B	Q7L5A3	green	-4.84601
ENSG00000103066	466.097	-2.05931	0.426961	-4.82317	1.41296e-06	1.44438e-05	PLA2G15	Q8NCC3	green	-4.84032
ENSG00000171700	346.828	-1.49681	0.310362	-4.82277	1.41577e-06	1.44617e-05	RGS19	P49795	green	-4.83978
ENSG00000198718	47.2496	-1.61885	0.33579	-4.82102	1.42829e-06	1.45787e-05	TOGARAM1	B4DHM7	green	-4.83628
ENSG00000198728	161.781	-1.1483	0.238209	-4.82055	1.43161e-06	1.46018e-05	LDB1	Q86U70	green	-4.83559
ENSG00000101126	215.604	-0.861629	0.178836	-4.81797	1.45026e-06	1.4781e-05	ADNP	Q9H2P0	gray	-4.8303
ENSG00000184402	33.2907	-1.86339	0.386893	-4.81629	1.46253e-06	1.48949e-05	SS18L1	O75177	green	-4.82696
ENSG00000103249	660.872	-0.902936	0.187502	-4.81562	1.46746e-06	1.49341e-05	CLCN7	P51798	gray	-4.82582
ENSG00000167130	59.5296	-1.18375	0.245845	-4.81501	1.47194e-06	1.49686e-05	DOLPP1	Q86YN1	green	-4.82482
ENSG00000139679	514.795	-1.89191	0.392944	-4.81471	1.47415e-06	1.49799e-05	LPAR6	A0A024RDT2	green	-4.82449
ENSG00000179335	190.892	0.774836	0.160952	4.81409	1.47871e-06	1.50151e-05	CLK3	B3KRI8	gray	4.82347
ENSG00000110768	345.784	-0.740988	0.153946	-4.8133	1.48461e-06	1.50638e-05	GTF2H1	P32780	gray	-4.82206
ENSG00000242802	112.008	-1.45103	0.301582	-4.81139	1.49881e-06	1.51967e-05	AP5Z1	O43299	green	-4.81825
ENSG00000041357	2163.19	0.746229	0.155132	4.81028	1.50718e-06	1.52703e-05	PSMA4	P25789	gray	4.81615
ENSG00000087903	21.7608	-1.85911	0.38651	-4.80998	1.50946e-06	1.5282e-05	RFX2	P48378	green	-4.81582
ENSG00000108312	265.61	-1.28525	0.267281	-4.80859	1.51997e-06	1.53771e-05	UBTF	P17480	green	-4.81313
ENSG00000133962	10.4131	4.10932	0.854784	4.80744	1.52876e-06	1.54432e-05	CATSPERB	B3KWW9	red	4.81126
ENSG00000170315	5526.86	0.745529	0.155075	4.80753	1.52807e-06	1.54432e-05	UBB	P0CG47	gray	4.81126
ENSG00000134250	876.045	-0.943012	0.196218	-4.80593	1.54031e-06	1.55484e-05	NOTCH2	Q04721	gray	-4.80831
ENSG00000180228	193.721	0.727103	0.151303	4.80559	1.54293e-06	1.55634e-05	PRKRA	O75569	gray	4.8079
ENSG00000164919	1558.49	0.956965	0.199229	4.80334	1.56041e-06	1.57281e-05	COX6C	A0A024R9B7	gray	4.80332
ENSG00000101193	404.334	-0.595494	0.123988	-4.80282	1.56444e-06	1.57456e-05	GID8	Q9NWU2	gray	-4.80284
ENSG00000174125	414.926	-1.6344	0.340291	-4.80295	1.56343e-06	1.57456e-05	TLR1	Q15399	green	-4.80284
ENSG00000087266	460.709	-0.831752	0.173201	-4.80223	1.56908e-06	1.57806e-05	SH3BP2	P78314	gray	-4.80188
ENSG00000103245	63.7303	-1.1001	0.229151	-4.80077	1.58059e-06	1.58847e-05	CIAO3	Q9H6Q4	green	-4.79902
ENSG00000078804	882.797	1.33219	0.277515	4.80042	1.58336e-06	1.59009e-05	TP53INP2	Q8IXH6	red	4.79858
ENSG00000182372	281.721	-1.78076	0.371138	-4.79812	1.60166e-06	1.60729e-05	CLN8	A0A024QZ57	green	-4.79391
ENSG00000205659	93.4535	1.14269	0.238169	4.79782	1.60406e-06	1.60852e-05	LIN52	B3KN83	red	4.79357
ENSG00000130699	32.6233	-1.96918	0.410673	-4.79501	1.62669e-06	1.63002e-05	TAF4	O00268	green	-4.78781
ENSG00000242048	48.3634	2.66141	0.55522	4.79343	1.63956e-06	1.64171e-05	LOC644090	NA	red	4.7847
ENSG00000180357	85.9674	-1.98026	0.41314	-4.79319	1.64154e-06	1.6425e-05	ZNF609	O15014	green	-4.7845
ENSG00000126001	41.2385	-1.69789	0.354249	-4.79292	1.6437e-06	1.64346e-05	CEP250	Q9BV73	green	-4.78424
ENSG00000183734	105.049	-1.66297	0.347013	-4.79226	1.64913e-06	1.64769e-05	ASCL2	Q99929	green	-4.78313
ENSG00000055208	926.462	0.829328	0.17311	4.79075	1.6616e-06	1.65894e-05	TAB2	Q9NYJ8	gray	4.78017
ENSG00000131797	6.90503	3.27114	0.682938	4.78981	1.66941e-06	1.66552e-05	CLUHP3	NA	red	4.77845
ENSG00000101311	8.3133	4.36303	0.911213	4.78816	1.68316e-06	1.67802e-05	FERMT1	Q49AC8	red	4.7752
ENSG00000011454	129.917	-1.20675	0.252093	-4.78694	1.6934e-06	1.68699e-05	GPR21	B4DSD1	green	-4.77289
ENSG00000186047	35.0477	-2.36853	0.494911	-4.78576	1.70341e-06	1.69573e-05	DLEU7	Q6UYE1	green	-4.77064
ENSG00000198081	70.7089	-1.24369	0.259883	-4.78557	1.70502e-06	1.6961e-05	ZBTB14	O43829	green	-4.77055
ENSG00000113070	254.09	1.65279	0.345502	4.78373	1.72074e-06	1.7105e-05	HBEGF	Q99075	red	4.76688
ENSG00000235505	21.7838	2.47359	0.517256	4.78215	1.73432e-06	1.72275e-05	CASP17P	NA	red	4.76378
ENSG00000011258	31.2653	-1.72451	0.3607	-4.78101	1.7442e-06	1.73131e-05	MBTD1	Q05BQ5	green	-4.76162
ENSG00000166272	628.773	-1.11467	0.233178	-4.78034	1.75001e-06	1.73582e-05	WBP1L	Q9NX94	green	-4.7605
ENSG00000147443	288.877	-1.24847	0.261442	-4.77531	1.7943e-06	1.77846e-05	DOK2	O60496	green	-4.74996
ENSG00000165259	30.0441	1.61424	0.338206	4.77296	1.81541e-06	1.79808e-05	HDX	Q7Z353	red	4.74519
ENSG00000049541	240.104	0.855961	0.179412	4.77091	1.83395e-06	1.81433e-05	RFC2	P35250	gray	4.74128
ENSG00000152102	370.07	-1.43914	0.301651	-4.77085	1.83447e-06	1.81433e-05	FAM168B	A0A024QZ31	green	-4.74128
ENSG00000159377	2135.96	0.939762	0.197127	4.76728	1.8673e-06	1.84548e-05	PSMB4	A0A140VK46	gray	4.73389
ENSG00000034510	34778.8	1.14796	0.240815	4.76699	1.87002e-06	1.84683e-05	TMSB10	P63313	red	4.73357
ENSG00000066583	286.011	0.822873	0.172697	4.76484	1.89007e-06	1.86528e-05	ISOC1	Q96CN7	gray	4.72926
ENSG00000213699	612.503	-2.00454	0.420713	-4.76462	1.89208e-06	1.86592e-05	SLC35F6	Q8N357	green	-4.72911
ENSG00000008086	30.547	1.35573	0.284935	4.75802	1.95501e-06	1.92545e-05	CDKL5	O76039	red	4.71547
ENSG00000175087	75.9683	-1.23895	0.260393	-4.758	1.95525e-06	1.92545e-05	PDIK1L	Q8N165	green	-4.71547
ENSG00000131174	1850.08	1.07975	0.227016	4.75626	1.9721e-06	1.94065e-05	COX7B	P24311	red	4.71205
ENSG00000118971	802.365	1.6076	0.338021	4.75591	1.97554e-06	1.94264e-05	CCND2	P30279	red	4.71161
ENSG00000075856	155.897	-1.11697	0.234888	-4.75531	1.98139e-06	1.94699e-05	SART3	Q15020	green	-4.71064
ENSG00000104213	40.267	4.32447	0.909788	4.75328	2.00148e-06	1.96532e-05	PDGFRL	Q15198	red	4.70657
ENSG00000003393	66.8876	-1.19928	0.252353	-4.75237	2.01042e-06	1.97269e-05	ALS2	Q96Q42	green	-4.70494
ENSG00000174839	172.369	-0.861909	0.181471	-4.74956	2.03862e-06	1.99893e-05	DENND6A	Q8IWF6	gray	-4.6992
ENSG00000183742	44.6777	2.15833	0.454528	4.7485	2.04932e-06	2.00655e-05	MACC1	Q6ZN28	red	4.69755
ENSG00000267712	20.8283	6.19678	1.30497	4.74861	2.04824e-06	2.00655e-05	LINC01539	NA	red	4.69755
ENSG00000112584	119.548	-1.02412	0.215714	-4.74756	2.05883e-06	2.01442e-05	FAM120B	A0A0D9SEJ5	green	-4.69585
ENSG00000185651	1048.01	0.528656	0.111387	4.74612	2.07351e-06	2.02733e-05	UBE2L3	P68036	gray	4.69307
ENSG00000012211	28.1054	-1.76756	0.372627	-4.74352	2.10037e-06	2.05067e-05	PRICKLE3	B7Z5U0	green	-4.6881
ENSG00000166595	414.887	1.10699	0.233367	4.74355	2.10004e-06	2.05067e-05	CIAO2B	Q9Y3D0	red	4.6881
ENSG00000176340	1492.67	1.09658	0.231286	4.74122	2.12438e-06	2.07263e-05	COX8A	P10176	red	4.68348
ENSG00000160685	319.311	-0.934513	0.197159	-4.73989	2.13835e-06	2.08478e-05	ZBTB7B	O15156	gray	-4.68094
ENSG00000010165	207.751	-0.911929	0.192461	-4.73825	2.15571e-06	2.1002e-05	EEF1AKNMT	Q8N6R0	gray	-4.67774
ENSG00000120029	206.924	-0.970565	0.204924	-4.73621	2.17752e-06	2.11995e-05	ARMH3	B3KUU6	gray	-4.67367
ENSG00000181274	100.727	-1.72195	0.363725	-4.7342	2.19919e-06	2.13953e-05	FRAT2	O75474	green	-4.66968
ENSG00000236056	6.2503	4.52679	0.956293	4.73368	2.20483e-06	2.14349e-05	NA	NA	red	4.66888
ENSG00000099308	55.9031	-2.34526	0.495477	-4.73333	2.20864e-06	2.14567e-05	MAST3	O60307	green	-4.66844
ENSG00000181038	78.6369	-0.969234	0.204807	-4.73244	2.21841e-06	2.15211e-05	METTL23	A0A024R8M5	gray	-4.66714
ENSG00000185298	54.4059	-1.64163	0.346881	-4.73255	2.21717e-06	2.15211e-05	CCDC137	Q6PK04	green	-4.66714
ENSG00000144791	172.363	-1.58371	0.334755	-4.73096	2.23464e-06	2.16632e-05	LIMD1	Q9UGP4	green	-4.66428
ENSG00000179630	606.09	-1.88819	0.399363	-4.728	2.26746e-06	2.19658e-05	LACC1	Q8IV20	green	-4.65825
ENSG00000100201	575.53	-1.00833	0.213281	-4.72769	2.27084e-06	2.1983e-05	DDX17	A0A1W2PQ51	green	-4.65791
ENSG00000062582	13.7135	4.57043	0.967047	4.72617	2.28798e-06	2.21333e-05	MRPS24	Q96EL2	red	4.65495
ENSG00000175550	876.647	0.956111	0.20233	4.7255	2.29553e-06	2.21907e-05	DRAP1	Q14919	gray	4.65383
ENSG00000102034	670.628	0.905881	0.191733	4.72471	2.30445e-06	2.22612e-05	ELF4	Q99607	gray	4.65245
ENSG00000135686	152.043	-1.2914	0.273421	-4.72312	2.32259e-06	2.24206e-05	KLHL36	Q8N4N3	green	-4.64935
ENSG00000144843	472.245	1.02534	0.217153	4.72175	2.3382e-06	2.25554e-05	ADPRH	P54922	red	4.64675
ENSG00000136048	5346.01	1.57857	0.334353	4.72125	2.34397e-06	2.25951e-05	DRAM1	A0A024RBF9	red	4.64599
ENSG00000255987	16.9966	2.32551	0.493037	4.71671	2.39688e-06	2.3089e-05	NA	NA	red	4.6366
ENSG00000198435	4.9897	4.49566	0.953547	4.71467	2.42103e-06	2.33051e-05	NRARP	Q7Z6K4	red	4.63255
ENSG00000214776	6.77556	5.83069	1.23684	4.71418	2.42682e-06	2.33445e-05	NA	NA	red	4.63181
ENSG00000120242	9.89399	8.5626	1.8166	4.71354	2.43454e-06	2.34023e-05	IFNA8	P32881	red	4.63074
ENSG00000136504	198.283	-0.99496	0.211238	-4.71014	2.47552e-06	2.37796e-05	KAT7	O95251	gray	-4.6238
ENSG00000112851	467.093	-1.02451	0.217528	-4.70976	2.48004e-06	2.38063e-05	ERBIN	Q96RT1	green	-4.62331
ENSG00000137747	35.4691	2.50049	0.530947	4.70949	2.48338e-06	2.38217e-05	TMPRSS13	E9PRA0	red	4.62303
ENSG00000161016	7172.12	1.11238	0.236333	4.70683	2.51603e-06	2.4118e-05	RPL8	P62917	red	4.61766
ENSG00000086589	480.949	0.991108	0.210656	4.70486	2.54043e-06	2.43348e-05	RBM22	Q9NW64	gray	4.61377
ENSG00000121039	208.307	1.77184	0.3767	4.70358	2.55636e-06	2.44703e-05	RDH10	A0A024R7X6	red	4.61136
ENSG00000142327	544.328	-0.913128	0.194167	-4.70279	2.56629e-06	2.45388e-05	RNPEPL1	Q9HAU8	gray	-4.61015
ENSG00000169194	16.8329	4.02946	0.856834	4.70273	2.5671e-06	2.45388e-05	IL13	P35225	red	4.61015
ENSG00000122547	65.4926	-3.11092	0.661724	-4.70123	2.58594e-06	2.47017e-05	EEPD1	Q7L9B9	green	-4.60727
ENSG00000228427	12.8854	-2.21157	0.470571	-4.69976	2.60462e-06	2.48628e-05	LOC107985688	NA	green	-4.60445
ENSG00000167578	112.14	1.14441	0.243519	4.69948	2.60825e-06	2.48801e-05	RAB4B	A0A024R0K8	red	4.60415
ENSG00000231500	10974.8	1.39598	0.297102	4.69865	2.61888e-06	2.49641e-05	RPS18	P62269	red	4.60268
ENSG00000180901	209.478	-1.0356	0.220431	-4.69806	2.62644e-06	2.50187e-05	KCTD2	Q14681	green	-4.60173
ENSG00000106399	260.223	0.932603	0.198536	4.69739	2.63506e-06	2.50834e-05	RPA3	A4D105	gray	4.60061
ENSG00000169118	321.537	0.86989	0.18527	4.69525	2.66282e-06	2.53301e-05	CSNK1G1	U3KQB3	gray	4.59636
ENSG00000121858	2413.65	2.08941	0.445088	4.69437	2.67429e-06	2.54216e-05	TNFSF10	P50591	red	4.5948
ENSG00000186260	32.9849	-1.65447	0.352475	-4.69386	2.68095e-06	2.54672e-05	MRTFB	Q9ULH7	green	-4.59402
ENSG00000119927	19.943	-2.11635	0.451005	-4.69252	2.6986e-06	2.56171e-05	GPAM	Q86T70	green	-4.59147
ENSG00000166188	50.2413	-1.73393	0.369568	-4.69177	2.70849e-06	2.56931e-05	ZNF319	Q9P2F9	green	-4.59018
ENSG00000118680	4464.29	0.980282	0.208968	4.69107	2.71778e-06	2.57634e-05	MYL12B	O14950	gray	4.589
ENSG00000073921	2314.61	0.596554	0.127175	4.6908	2.72136e-06	2.57795e-05	PICALM	A0A024R5L7	gray	4.58873
ENSG00000084623	1508.75	0.629639	0.134295	4.68848	2.75236e-06	2.60418e-05	EIF3I	Q13347	gray	4.58433
ENSG00000095066	35.0824	1.63369	0.348449	4.68845	2.75285e-06	2.60418e-05	HOOK2	Q96ED9	red	4.58433
ENSG00000173905	87.0174	-1.27136	0.271189	-4.68809	2.75771e-06	2.60698e-05	GOLIM4	F8W785	green	-4.58386
ENSG00000101856	482.34	0.71015	0.151551	4.68587	2.78779e-06	2.6336e-05	PGRMC1	O00264	gray	4.57945
ENSG00000113558	1627.05	0.729678	0.155744	4.68511	2.79811e-06	2.64152e-05	SKP1	P63208	gray	4.57815
ENSG00000186265	136.822	2.32696	0.496936	4.68262	2.83235e-06	2.67201e-05	BTLA	Q7Z6A9	red	4.57316
ENSG00000162923	1078.08	-0.570582	0.121871	-4.68184	2.84305e-06	2.68025e-05	WDR26	Q9H7D7	gray	-4.57182
ENSG00000007944	64.0263	1.44512	0.308689	4.68148	2.84805e-06	2.68312e-05	MYLIP	Q8WY64	red	4.57136
ENSG00000149557	36.4799	2.90414	0.621045	4.67621	2.92222e-06	2.75111e-05	FEZ1	Q99689	red	4.56049
ENSG00000137767	2472.41	1.16393	0.249013	4.67418	2.95125e-06	2.77652e-05	SQOR	A0A024R5X2	red	4.5565
ENSG00000175606	556.612	-1.18411	0.253424	-4.67243	2.97663e-06	2.79848e-05	TMEM70	Q9BUB7	green	-4.55308
ENSG00000164056	23.8727	2.08006	0.445192	4.67228	2.97881e-06	2.79861e-05	SPRY1	O43609	red	4.55306
ENSG00000161217	646.041	-0.800787	0.17145	-4.67066	3.00236e-06	2.8188e-05	PCYT1A	B4E322	gray	-4.54994
ENSG00000166920	4538.36	1.43933	0.308406	4.66702	3.05604e-06	2.86724e-05	C15orf48	A0A024R5U4	red	4.54254
ENSG00000170903	158.854	-1.0936	0.234454	-4.66447	3.09411e-06	2.90096e-05	MSANTD4	Q8NCY6	green	-4.53746
ENSG00000143420	1262.5	0.770088	0.165125	4.66366	3.10631e-06	2.91041e-05	ENSA	O43768	gray	4.53605
ENSG00000008853	97.5373	-2.86307	0.614131	-4.66199	3.13173e-06	2.93222e-05	RHOBTB2	Q9BYZ6	green	-4.5328
ENSG00000135245	211.462	2.40387	0.515661	4.66172	3.1357e-06	2.93394e-05	HILPDA	Q9Y5L2	red	4.53255
ENSG00000171522	629.292	1.66909	0.358191	4.65978	3.16546e-06	2.95976e-05	PTGER4	A0PJF5	red	4.52874
ENSG00000160551	438.638	-0.783093	0.168059	-4.65962	3.16793e-06	2.96005e-05	TAOK1	A0A024QZ70	gray	-4.5287
ENSG00000172292	738.725	0.735374	0.157838	4.65904	3.17686e-06	2.96637e-05	CERS6	Q6ZMG9	gray	4.52778
ENSG00000279117	218.69	-1.39044	0.298457	-4.65877	3.18108e-06	2.96829e-05	NA	NA	green	-4.52749
ENSG00000174059	5.12699	5.23501	1.12385	4.65809	3.19151e-06	2.97599e-05	CD34	P28906	red	4.52637
ENSG00000151458	54.0421	-1.39481	0.299487	-4.65733	3.20341e-06	2.98506e-05	ANKRD50	Q8TB46	green	-4.52505
ENSG00000114982	218.847	-0.90672	0.194835	-4.65378	3.25904e-06	3.03409e-05	KANSL3	Q9P2N6	gray	-4.51797
ENSG00000156735	200.073	-0.945806	0.203238	-4.65369	3.26046e-06	3.03409e-05	BAG4	O95429	gray	-4.51797
ENSG00000119714	231.421	-2.08145	0.447402	-4.65231	3.28233e-06	3.05237e-05	GPR68	A1A5B2	green	-4.51536
ENSG00000248008	22.3561	-2.37459	0.510584	-4.65072	3.30776e-06	3.07392e-05	NRAV	NA	green	-4.51231
ENSG00000178718	76.4804	-2.30181	0.495095	-4.64923	3.33175e-06	3.09413e-05	RPP25	Q9BUL9	green	-4.50946
ENSG00000162065	30.2429	-2.06654	0.444586	-4.64823	3.34798e-06	3.10709e-05	TBC1D24	Q9ULP9	green	-4.50765
ENSG00000155393	96.093	-1.14085	0.245627	-4.64464	3.40664e-06	3.15939e-05	HEATR3	Q7Z4Q2	green	-4.5004
ENSG00000099821	45.9534	-1.27169	0.273871	-4.64338	3.42753e-06	3.17661e-05	POLRMT	O00411	green	-4.49804
ENSG00000267365	9.05348	3.25324	0.700669	4.64305	3.43307e-06	3.1796e-05	KCNJ2-AS1	NA	red	4.49763
ENSG00000141837	31.1698	2.90263	0.625505	4.64045	3.47644e-06	3.21758e-05	CACNA1A	A0A1B0GVQ9	red	4.49247
ENSG00000149480	428.273	-0.729234	0.157266	-4.63695	3.53581e-06	3.27033e-05	MTA2	O94776	gray	-4.48541
ENSG00000204272	239.332	0.605364	0.130573	4.63621	3.54855e-06	3.2799e-05	NBDY	A0A0U1RRE5	gray	4.48414
ENSG00000180340	27.3853	-2.8863	0.62261	-4.63581	3.55541e-06	3.28402e-05	FZD2	Q14332	green	-4.48359
ENSG00000128271	8.54064	5.29179	1.14155	4.63562	3.55869e-06	3.28483e-05	ADORA2A	B3KVQ4	red	4.48349
ENSG00000150776	299.51	0.920057	0.198521	4.63455	3.57722e-06	3.29971e-05	NKAPD1	A0A024R3H5	gray	4.48152
ENSG00000119401	54.0982	-1.82975	0.394863	-4.63388	3.58882e-06	3.30819e-05	TRIM32	A0A024R843	green	-4.48041
ENSG00000132002	881.366	0.868396	0.187434	4.63308	3.60267e-06	3.31872e-05	DNAJB1	P25685	gray	4.47903
ENSG00000235151	6.50316	5.26158	1.13576	4.63265	3.61006e-06	3.32329e-05	NA	NA	red	4.47843
ENSG00000197782	38.2489	-1.50657	0.325284	-4.63154	3.62962e-06	3.33905e-05	ZNF780A	O75290	green	-4.47638
ENSG00000237499	16.6878	1.98986	0.429725	4.63053	3.64732e-06	3.35309e-05	LOC100130476	NA	red	4.47455
ENSG00000124217	71.199	-0.971146	0.209804	-4.62883	3.67733e-06	3.37841e-05	MOCS3	O95396	gray	-4.47129
ENSG00000065911	3028.35	0.755764	0.163316	4.62763	3.69872e-06	3.3943e-05	MTHFD2	P13995	gray	4.46925
ENSG00000075292	268.778	-2.22401	0.4806	-4.62758	3.69959e-06	3.3943e-05	ZNF638	Q14966	green	-4.46925
ENSG00000127922	814.083	0.985124	0.212938	4.62634	3.72183e-06	3.41243e-05	SEM1	Q6ZVN7	gray	4.46694
ENSG00000126775	56.3741	-1.33128	0.287803	-4.62568	3.7337e-06	3.42102e-05	ATG14	Q6ZNE5	green	-4.46584
ENSG00000105755	609.527	0.779743	0.16864	4.6237	3.7695e-06	3.45151e-05	ETHE1	A0A0S2Z580	gray	4.46199
ENSG00000164327	211.797	1.08749	0.235243	4.62284	3.78526e-06	3.46363e-05	RICTOR	Q6R327	red	4.46047
ENSG00000148572	335.918	-0.893098	0.193276	-4.62083	3.82202e-06	3.49493e-05	NRBF2	Q96F24	gray	-4.45656
ENSG00000092330	755.636	1.1172	0.241841	4.61959	3.84508e-06	3.51367e-05	TINF2	Q9BSI4	red	4.45424
ENSG00000187815	17.696	-2.35699	0.510239	-4.61939	3.84867e-06	3.51461e-05	ZFP69	Q49AA0	green	-4.45412
ENSG00000183161	63.0096	-1.13116	0.245009	-4.6168	3.89707e-06	3.55643e-05	FANCF	A3KME0	green	-4.44899
ENSG00000118689	232.936	1.38096	0.299386	4.61263	3.97598e-06	3.62603e-05	FOXO3	O43524	red	4.44057
ENSG00000138592	333.515	-0.866157	0.187792	-4.61232	3.98193e-06	3.62904e-05	USP8	A0A024R5S4	gray	-4.44021
ENSG00000036257	377.753	-0.738318	0.160095	-4.61174	3.99304e-06	3.63675e-05	CUL3	B7Z600	gray	-4.43929
ENSG00000116574	1410.9	1.8195	0.39459	4.61111	4.00532e-06	3.64067e-05	RHOU	A0A024R3Q7	red	4.43882
ENSG00000120278	20.8406	2.39064	0.518443	4.61119	4.00362e-06	3.64067e-05	PLEKHG1	Q5JYA6	red	4.43882
ENSG00000147853	559.529	0.789127	0.171133	4.61118	4.00382e-06	3.64067e-05	AK3	Q7Z4Y4	gray	4.43882
ENSG00000173221	2556.27	1.21243	0.263031	4.60944	4.03751e-06	3.66749e-05	GLRX	A0A024RAM2	red	4.43563
ENSG00000122299	157.505	-0.727708	0.15797	-4.60663	4.09245e-06	3.71493e-05	ZC3H7A	Q8IWR0	gray	-4.43005
ENSG00000204516	453.006	1.39271	0.302567	4.60299	4.16474e-06	3.77805e-05	MICB	B4DUT9	red	4.42273
ENSG00000068745	186.621	0.866215	0.188312	4.5999	4.22695e-06	3.83195e-05	IP6K2	B2RCP4	gray	4.41658
ENSG00000072506	363.766	0.928004	0.201758	4.59959	4.23328e-06	3.83261e-05	HSD17B10	Q99714	gray	4.4165
ENSG00000154957	39.3123	-1.25898	0.273711	-4.59966	4.23174e-06	3.83261e-05	ZNF18	B3KXT5	green	-4.4165
ENSG00000067208	89.6226	-1.14099	0.24814	-4.59819	4.26178e-06	3.85587e-05	EVI5	O60447	green	-4.41388
ENSG00000133612	348.456	-1.06695	0.232044	-4.59804	4.26489e-06	3.85613e-05	AGAP3	Q86ST5	green	-4.41385
ENSG00000111671	28.8116	-3.11468	0.677824	-4.59512	4.32502e-06	3.90793e-05	SPSB2	Q99619	green	-4.40805
ENSG00000160703	55.99	-1.35854	0.295717	-4.59405	4.34733e-06	3.92549e-05	NLRX1	Q86UT6	green	-4.40611
ENSG00000122783	108.867	-0.984758	0.214378	-4.59355	4.3576e-06	3.93218e-05	CYREN	Q9BWK5	gray	-4.40537
ENSG00000125356	1790.99	1.10229	0.240026	4.59237	4.38238e-06	3.95193e-05	NDUFA1	O15239	red	4.40319
ENSG00000070366	64.2194	-1.3295	0.289563	-4.59143	4.40229e-06	3.96727e-05	SMG6	Q86US8	green	-4.40151
ENSG00000138942	357.832	-0.79022	0.172116	-4.5912	4.40711e-06	3.96901e-05	RNF185	A0A024R1H4	gray	-4.40132
ENSG00000181830	110.538	-1.24996	0.272291	-4.59054	4.42109e-06	3.97898e-05	SLC35C1	Q96A29	green	-4.40023
ENSG00000008018	1701.75	0.639005	0.13922	4.58988	4.43508e-06	3.98895e-05	PSMB1	A0A140VK45	gray	4.39914
ENSG00000155111	116.527	-1.50915	0.32881	-4.58973	4.43827e-06	3.9892e-05	CDK19	I6W807	green	-4.39911
ENSG00000169567	2302.81	0.938567	0.204539	4.5887	4.4601e-06	4.00619e-05	HINT1	P49773	gray	4.39727
ENSG00000165782	237.543	-0.999817	0.217939	-4.5876	4.48375e-06	4.0248e-05	PIP4P1	Q86T03	gray	-4.39526
ENSG00000115207	199.734	-0.846916	0.184632	-4.58704	4.49576e-06	4.03294e-05	GTF3C2	Q8WUA4	gray	-4.39438
ENSG00000131943	501.258	0.854076	0.186262	4.58534	4.53241e-06	4.06178e-05	C19orf12	Q9NSK7	gray	4.39128
ENSG00000137040	93.2794	-1.37855	0.300649	-4.58523	4.5348e-06	4.06178e-05	RANBP6	O60518	green	-4.39128
ENSG00000167863	1690.15	0.785578	0.171331	4.58514	4.53681e-06	4.06178e-05	ATP5PD	O75947	gray	4.39128
ENSG00000065600	193.173	-1.14652	0.250063	-4.58491	4.54179e-06	4.06359e-05	TMEM206	Q9H813	green	-4.39109
ENSG00000140320	132.051	-0.966379	0.210968	-4.58068	4.6346e-06	4.14391e-05	BAHD1	Q8TBE0	gray	-4.38259
ENSG00000109466	157.692	-1.24792	0.272493	-4.57962	4.6583e-06	4.16239e-05	KLHL2	O95198	green	-4.38066
ENSG00000160953	46.9975	-1.51304	0.330442	-4.57883	4.67577e-06	4.17528e-05	PWWP3A	J3KNX4	green	-4.37931
ENSG00000168374	1854.74	0.655843	0.143239	4.57867	4.67949e-06	4.17588e-05	ARF4	P18085	gray	4.37925
ENSG00000095585	114.746	-1.28331	0.28037	-4.57721	4.71213e-06	4.20226e-05	BLNK	Q8WV28	green	-4.37652
ENSG00000104517	214.414	-1.30534	0.285403	-4.57369	4.79213e-06	4.26805e-05	UBR5	O95071	green	-4.36977
ENSG00000126822	42.1532	-1.94081	0.424337	-4.57376	4.79059e-06	4.26805e-05	PLEKHG3	A1L390	green	-4.36977
ENSG00000177951	218.792	-0.865761	0.189333	-4.57269	4.8151e-06	4.28572e-05	BET1L	Q9NYM9	gray	-4.36798
ENSG00000176641	3.55111	6.01098	1.3148	4.57179	4.83572e-06	4.30128e-05	RNF152	Q8N8N0	red	4.3664
ENSG00000151893	765.816	-0.93195	0.203887	-4.57092	4.85591e-06	4.31643e-05	CACUL1	Q86Y37	gray	-4.36488
ENSG00000186654	49.9516	1.75868	0.384773	4.5707	4.86108e-06	4.31823e-05	PRR5	A0A024R4U5	red	4.36469
ENSG00000175895	677.139	1.09537	0.239812	4.56764	4.93247e-06	4.37881e-05	PLEKHF2	Q9H8W4	red	4.35864
ENSG00000124380	211.092	0.800047	0.175208	4.56628	4.96461e-06	4.40163e-05	SNRNP27	A8K513	gray	4.35639
ENSG00000185024	39.1268	-1.38758	0.303873	-4.5663	4.96412e-06	4.40163e-05	BRF1	Q92994	green	-4.35639
ENSG00000168556	80.5101	-1.03522	0.22674	-4.56566	4.97922e-06	4.41173e-05	ING2	Q9H160	green	-4.35539
ENSG00000104321	8.64954	4.41221	0.966541	4.56494	4.99629e-06	4.424e-05	TRPA1	O75762	red	4.35419
ENSG00000188549	8.38598	-5.50742	1.20712	-4.56246	5.05574e-06	4.47374e-05	CCDC9B	Q6ZUT6	green	-4.34933
ENSG00000128191	64.302	-1.23042	0.269695	-4.56226	5.06066e-06	4.4752e-05	DGCR8	Q8WYQ5	green	-4.34919
ENSG00000164691	530.329	0.859637	0.188434	4.56199	5.06704e-06	4.47796e-05	TAGAP	Q8N103	gray	4.34892
ENSG00000260361	5.63429	5.25024	1.15179	4.55834	5.15606e-06	4.55369e-05	NA	NA	red	4.34164
ENSG00000132005	24.3862	-2.02032	0.443308	-4.55737	5.17973e-06	4.5687e-05	RFX1	P22670	green	-4.34021
ENSG00000264269	4.91376	5.89953	1.29449	4.55741	5.17874e-06	4.5687e-05	LOC100129878	NA	red	4.34021
ENSG00000124767	1103.64	0.632381	0.138767	4.55714	5.18545e-06	4.57081e-05	GLO1	Q04760	gray	4.34001
ENSG00000119650	61.9116	0.944862	0.207371	4.55639	5.20395e-06	4.58416e-05	IFT43	Q96FT9	gray	4.33874
ENSG00000111725	102.28	-0.971864	0.213328	-4.55572	5.22067e-06	4.59593e-05	PRKAB1	A0A024RBN1	gray	-4.33763
ENSG00000036549	201.714	-1.49895	0.329061	-4.55525	5.23243e-06	4.60333e-05	ZZZ3	Q8IYH5	green	-4.33693
ENSG00000204220	158.062	0.981788	0.215555	4.5547	5.24599e-06	4.6123e-05	PFDN6	O15212	gray	4.33608
ENSG00000140374	846.895	0.724459	0.159081	4.55402	5.26293e-06	4.62422e-05	ETFA	A0A0S2Z3L0	gray	4.33496
ENSG00000124688	289.814	0.848905	0.186422	4.55369	5.27143e-06	4.62872e-05	MAD2L1BP	Q15013	gray	4.33454
ENSG00000013523	288.517	-1.2901	0.283444	-4.55151	5.32629e-06	4.67389e-05	ANGEL1	A0A024R6B2	green	-4.33032
ENSG00000186063	272.269	0.96484	0.212038	4.55031	5.35662e-06	4.6975e-05	AIDA	Q96BJ3	gray	4.32813
ENSG00000107560	53.0155	-1.38299	0.303961	-4.54991	5.36689e-06	4.7035e-05	RAB11FIP2	Q7L804	green	-4.32758
ENSG00000116285	55.0382	1.31204	0.288437	4.54879	5.3956e-06	4.72563e-05	ERRFI1	B3KTV8	red	4.32554
ENSG00000112234	79.683	-1.44022	0.316967	-4.54377	5.5257e-06	4.83649e-05	FBXL4	Q9UKA2	green	-4.31547
ENSG00000157014	135.322	-0.744725	0.163916	-4.54332	5.53739e-06	4.84363e-05	TATDN2	A0A024R2F3	gray	-4.31483
ENSG00000165195	128.447	0.812878	0.178953	4.54241	5.56135e-06	4.86148e-05	PIGA	P37287	gray	4.31323
ENSG00000169727	302.217	0.877675	0.193277	4.54102	5.59831e-06	4.89067e-05	GPS1	Q13098	gray	4.31063
ENSG00000170322	63.8274	-1.08999	0.240233	-4.5372	5.70051e-06	4.97677e-05	NFRKB	A0A024R3K9	green	-4.30305
ENSG00000185340	86.0366	-1.87311	0.412942	-4.53602	5.7325e-06	5.00151e-05	GAS2L1	Q99501	green	-4.3009
ENSG00000117153	271.341	-0.928676	0.204865	-4.53312	5.81185e-06	5.06752e-05	KLHL12	Q53G59	gray	-4.2952
ENSG00000085511	188.776	1.00019	0.220686	4.53218	5.8378e-06	5.08691e-05	MAP3K4	Q9Y6R4	red	4.29355
ENSG00000137522	143.43	-0.817509	0.180393	-4.53183	5.84743e-06	5.09206e-05	RNF121	C9JQY5	gray	-4.29311
ENSG00000172409	127.5	-0.683384	0.150831	-4.5308	5.87614e-06	5.11381e-05	CLP1	Q92989	gray	-4.29126
ENSG00000108799	51.0629	-1.29481	0.285904	-4.52882	5.93128e-06	5.15852e-05	EZH1	Q92800	green	-4.28747
ENSG00000119402	365.835	-0.903452	0.199528	-4.52794	5.95623e-06	5.17693e-05	FBXW2	Q9UKT8	gray	-4.28593
ENSG00000225519	7.54004	5.43225	1.19996	4.52703	5.98185e-06	5.1959e-05	NA	NA	red	4.28434
ENSG00000173559	1238.62	1.44527	0.319376	4.52529	6.03125e-06	5.23549e-05	NABP1	Q96AH0	red	4.28104
ENSG00000125450	107.46	-1.09838	0.242735	-4.52501	6.03939e-06	5.23924e-05	NUP85	Q9BW27	green	-4.28073
ENSG00000165650	67.4503	-1.04399	0.230739	-4.52456	6.05222e-06	5.24563e-05	PDZD8	Q8NEN9	green	-4.2802
ENSG00000180891	108.274	-1.34588	0.297467	-4.52448	6.05442e-06	5.24563e-05	CUEDC1	Q9NWM3	green	-4.2802
ENSG00000122257	392.239	2.43533	0.538352	4.52368	6.07728e-06	5.25879e-05	RBBP6	Q7Z6E9	red	4.27911
ENSG00000175471	680.773	1.01137	0.223569	4.52373	6.07596e-06	5.25879e-05	MCTP1	Q6DN14	red	4.27911
ENSG00000204713	342.734	-0.859613	0.190076	-4.52247	6.11227e-06	5.28572e-05	TRIM27	A0A1U9X8R9	gray	-4.2769
ENSG00000134602	220.55	1.14206	0.252696	4.51951	6.19821e-06	5.35329e-05	STK26	Q9P289	red	4.27138
ENSG00000234797	146.068	1.29291	0.28607	4.51957	6.19664e-06	5.35329e-05	NA	NA	red	4.27138
ENSG00000137094	329.587	1.72364	0.381602	4.51686	6.27645e-06	5.41706e-05	DNAJB5	O75953	red	4.26624
ENSG00000253276	553.607	1.42509	0.315514	4.51674	6.27996e-06	5.41706e-05	CCDC71L	Q8N9Z2	red	4.26624
ENSG00000178188	37.8734	-1.4528	0.321807	-4.5145	6.34662e-06	5.47111e-05	SH2B1	A0A024QZD2	green	-4.26192
ENSG00000221886	13.6486	-2.64952	0.586936	-4.51415	6.35699e-06	5.47661e-05	ZBED8	Q8IZ13	green	-4.26149
ENSG00000177169	53.8908	-1.27096	0.281628	-4.51291	6.39443e-06	5.5054e-05	ULK1	O75385	green	-4.25921
ENSG00000159792	139.386	-1.04515	0.2316	-4.51275	6.39934e-06	5.50616e-05	PSKH1	P11801	green	-4.25915
ENSG00000254837	11.7499	-3.07457	0.68136	-4.51241	6.40951e-06	5.51145e-05	LOC100287896	Q8TB74	green	-4.25873
ENSG00000163608	218.302	-0.759791	0.168452	-4.51042	6.46994e-06	5.55993e-05	NEPRO	Q6NW34	gray	-4.25493
ENSG00000167984	38.8663	-2.11896	0.46981	-4.51025	6.47523e-06	5.56099e-05	NLRC3	C3VPR7	green	-4.25485
ENSG00000278195	13.3701	3.10722	0.689276	4.50795	6.54575e-06	5.61802e-05	SSTR3	P32745	red	4.25042
ENSG00000139354	35.0276	-2.5166	0.558316	-4.50749	6.55987e-06	5.62662e-05	GAS2L3	A0A024RBF4	green	-4.24975
ENSG00000162777	501.149	-1.01284	0.22475	-4.50654	6.58942e-06	5.64843e-05	DENND2D	A0A024R0H5	green	-4.24807
ENSG00000169188	144.539	-0.796825	0.176858	-4.50546	6.62281e-06	5.6735e-05	APEX2	B4DWI9	gray	-4.24615
ENSG00000215788	56.6542	2.18384	0.484816	4.50448	6.65362e-06	5.69633e-05	TNFRSF25	Q93038	red	4.2444
ENSG00000173621	74.1862	-1.85931	0.412858	-4.5035	6.6843e-06	5.71902e-05	LRFN4	A0A024R5I6	green	-4.24268
ENSG00000007312	61.1721	-1.54101	0.342339	-4.50141	6.75033e-06	5.77191e-05	CD79B	P40259	green	-4.23868
ENSG00000124256	53.6526	2.35619	0.523539	4.50051	6.77897e-06	5.79278e-05	ZBP1	Q9H171	red	4.23711
ENSG00000163848	251.498	-0.803174	0.178485	-4.49994	6.79719e-06	5.80474e-05	ZNF148	Q9UQR1	gray	-4.23622
ENSG00000145246	112.685	-1.15932	0.257657	-4.49946	6.81257e-06	5.81424e-05	ATP10D	Q9P241	green	-4.23551
ENSG00000072422	27.931	-2.48968	0.553397	-4.49891	6.83017e-06	5.82563e-05	RHOBTB1	A0A024QZL4	green	-4.23466
ENSG00000125510	17.9129	-3.32845	0.740137	-4.49707	6.88963e-06	5.87269e-05	OPRL1	P41146	green	-4.23116
ENSG00000143621	1026.89	0.562033	0.12501	4.49592	6.92701e-06	5.90088e-05	ILF2	B4DY09	gray	4.22908
ENSG00000107249	35.2739	2.12773	0.473422	4.49436	6.97795e-06	5.93689e-05	GLIS3	Q1PHJ8	red	4.22644
ENSG00000167395	51.2139	-1.52318	0.338901	-4.49447	6.97446e-06	5.93689e-05	ZNF646	O15015	green	-4.22644
ENSG00000102870	33.4303	-1.98862	0.442505	-4.49401	6.98938e-06	5.94292e-05	ZNF629	Q9UEG4	green	-4.226
ENSG00000134686	518.494	-0.879787	0.195781	-4.49372	6.99883e-06	5.94382e-05	PHC2	A0A0A0MSI2	gray	-4.22593
ENSG00000196628	485.401	1.22998	0.273719	4.49358	7.00345e-06	5.94382e-05	TCF4	B3KVA4	red	4.22593
ENSG00000255833	61.9686	-1.84635	0.410876	-4.49368	7.00018e-06	5.94382e-05	TIFAB	Q6ZNK6	green	-4.22593
ENSG00000177485	213.859	-1.22849	0.273491	-4.4919	7.05921e-06	5.98743e-05	ZBTB33	Q86T24	green	-4.22276
ENSG00000113583	861.69	0.903004	0.201072	4.49095	7.09074e-06	6.01045e-05	C5orf15	Q8NC54	gray	4.22109
ENSG00000168301	40.7569	-1.23961	0.276045	-4.4906	7.10237e-06	6.01659e-05	KCTD6	Q8NC69	green	-4.22065
ENSG00000177614	36.5584	-2.58367	0.575578	-4.48882	7.16183e-06	6.06321e-05	PGBD5	Q8N414	green	-4.2173
ENSG00000106028	522.718	0.679817	0.151475	4.48798	7.19002e-06	6.08332e-05	SSBP1	A4D1U3	gray	4.21586
ENSG00000168874	12.0185	3.59626	0.801646	4.48609	7.25418e-06	6.13382e-05	ATOH8	Q96SQ7	red	4.21227
ENSG00000139842	389.586	-0.539169	0.120201	-4.48556	7.27221e-06	6.14526e-05	CUL4A	Q13619	gray	-4.21146
ENSG00000172113	114.17	-0.821025	0.183273	-4.4798	7.47131e-06	6.30962e-05	NME6	O75414	gray	-4.2
ENSG00000134014	199.282	-0.673675	0.150389	-4.47954	7.48044e-06	6.31343e-05	ELP3	B4DKA4	gray	-4.19973
ENSG00000143842	32.1245	-1.96738	0.439213	-4.47933	7.48774e-06	6.31571e-05	SOX13	Q9UN79	green	-4.19958
ENSG00000011260	435.127	-0.951808	0.212515	-4.47877	7.50748e-06	6.32846e-05	UTP18	Q9Y5J1	gray	-4.1987
ENSG00000127314	2341.09	1.20403	0.268873	4.47805	7.53297e-06	6.34604e-05	RAP1B	A0A024RB87	red	4.1975
ENSG00000135046	4024.06	1.06802	0.238522	4.47767	7.54622e-06	6.35329e-05	ANXA1	P04083	red	4.197
ENSG00000185624	6522.12	0.566661	0.126558	4.47746	7.55351e-06	6.35552e-05	P4HB	A0A024R8S5	gray	4.19685
ENSG00000063245	233.555	-1.30167	0.290736	-4.47715	7.56473e-06	6.36106e-05	EPN1	Q9Y6I3	green	-4.19647
ENSG00000101333	11.9932	2.78767	0.622779	4.47617	7.59928e-06	6.38619e-05	PLCB4	Q15147	red	4.19476
ENSG00000168438	169.935	-0.78309	0.175034	-4.47392	7.67993e-06	6.45001e-05	CDC40	O60508	gray	-4.19044
ENSG00000128923	137.066	-1.30796	0.292374	-4.47359	7.69175e-06	6.45598e-05	MINDY2	Q8NBR6	green	-4.19004
ENSG00000172216	2376.88	1.2428	0.277875	4.47251	7.73062e-06	6.48463e-05	CEBPB	P17676	red	4.18811
ENSG00000175866	118.32	-1.86911	0.418071	-4.4708	7.79261e-06	6.53263e-05	BAIAP2	Q9UQB8	green	-4.18491
ENSG00000174791	19.0144	-2.9075	0.650412	-4.47024	7.81331e-06	6.54598e-05	RIN1	A0A0S2Z4U0	green	-4.18403
ENSG00000065978	10413.9	0.858321	0.19202	4.46996	7.82354e-06	6.55054e-05	YBX1	P67809	gray	4.18372
ENSG00000225614	8.28436	-3.28563	0.735078	-4.46978	7.83013e-06	6.55205e-05	ZNF469	H3BS19	green	-4.18362
ENSG00000136930	1260.42	0.838763	0.18767	4.46934	7.84614e-06	6.56144e-05	PSMB7	E9KL30	gray	4.183
ENSG00000204104	24.557	-1.68739	0.377663	-4.46799	7.89587e-06	6.599e-05	TRAF3IP1	Q8TDR0	green	-4.18052
ENSG00000196810	33.4709	-1.47867	0.330971	-4.46766	7.90807e-06	6.60517e-05	NA	NA	green	-4.18012
ENSG00000141084	77.6223	-1.11783	0.250294	-4.46608	7.96643e-06	6.64986e-05	RANBP10	Q6VN20	green	-4.17719
ENSG00000129450	229.977	-1.20247	0.26926	-4.46583	7.976e-06	6.65379e-05	SIGLEC9	Q9Y336	green	-4.17693
ENSG00000115539	158.192	0.617831	0.138381	4.46471	8.01781e-06	6.6846e-05	PDCL3	Q9H2J4	gray	4.17492
ENSG00000151502	292.23	-0.843969	0.189113	-4.46277	8.09083e-06	6.7405e-05	VPS26B	A0A024R3L9	gray	-4.17131
ENSG00000156052	354.574	-0.95193	0.21331	-4.46266	8.09471e-06	6.7405e-05	GNAQ	A0A024R240	gray	-4.17131
ENSG00000185070	62.7524	-3.60518	0.808396	-4.45967	8.20854e-06	6.83114e-05	FLRT2	O43155	green	-4.16551
ENSG00000186591	568.149	0.855905	0.191959	4.45878	8.2426e-06	6.85532e-05	UBE2H	P62256	gray	4.16397
ENSG00000071655	155.297	-0.845686	0.189674	-4.45863	8.24853e-06	6.85609e-05	MBD3	O95983	gray	-4.16392
ENSG00000158773	274.654	-0.916716	0.205646	-4.45774	8.28282e-06	6.87208e-05	USF1	A0A0S2Z4U5	gray	-4.16291
ENSG00000182158	282.437	-1.24276	0.278783	-4.45781	8.27999e-06	6.87208e-05	CREB3L2	Q70SY1	green	-4.16291
ENSG00000189319	132.121	-1.07238	0.240556	-4.45792	8.27596e-06	6.87208e-05	FAM53B	Q14153	green	-4.16291
ENSG00000076321	61.7443	-1.08888	0.244283	-4.45745	8.29418e-06	6.87735e-05	KLHL20	A0A024R940	green	-4.16258
ENSG00000069493	503.887	1.9609	0.440106	4.45552	8.36917e-06	6.93157e-05	CLEC2D	Q9UHP7	red	4.15917
ENSG00000072803	322.601	-1.03133	0.231474	-4.4555	8.3697e-06	6.93157e-05	FBXW11	Q9UKB1	green	-4.15917
ENSG00000066654	327.557	-0.552369	0.124	-4.4546	8.40487e-06	6.94391e-05	THUMPD1	A0A024R388	gray	-4.1584
ENSG00000111846	234.552	1.00133	0.224783	4.45464	8.40321e-06	6.94391e-05	GCNT2	Q8N0V5	red	4.1584
ENSG00000151327	694.645	1.82799	0.410351	4.45471	8.4005e-06	6.94391e-05	FAM177A1	Q8N128	red	4.1584
ENSG00000164252	210.255	-0.844096	0.18948	-4.45481	8.39687e-06	6.94391e-05	AGGF1	Q8N302	gray	-4.1584
ENSG00000145741	2468.94	0.772978	0.173547	4.454	8.42842e-06	6.95917e-05	BTF3	P20290	gray	4.15744
ENSG00000079263	175.611	1.21763	0.273426	4.45323	8.45894e-06	6.98016e-05	SP140	B4DVW8	red	4.15613
ENSG00000139218	505.734	-1.11224	0.249864	-4.45139	8.53162e-06	7.03589e-05	SCAF11	Q99590	green	-4.15268
ENSG00000111640	28868	1.01938	0.229081	4.44988	8.59184e-06	7.08129e-05	GAPDH	P04406	red	4.14989
ENSG00000196449	299.246	1.20134	0.270053	4.44854	8.64543e-06	7.12117e-05	YRDC	Q86U90	red	4.14745
ENSG00000118564	1094.55	-0.909295	0.204458	-4.44735	8.69367e-06	7.15661e-05	FBXL5	Q9UKA1	gray	-4.14529
ENSG00000110046	55.4863	-1.46476	0.329399	-4.44677	8.71728e-06	7.17173e-05	ATG2A	Q2TAZ0	green	-4.14438
ENSG00000158882	132.1	-0.891037	0.200402	-4.44624	8.7385e-06	7.18488e-05	TOMM40L	Q969M1	gray	-4.14358
ENSG00000132507	4270.93	0.757275	0.170331	4.4459	8.75265e-06	7.19219e-05	EIF5A	P63241	gray	4.14314
ENSG00000172432	400.256	0.986982	0.22207	4.44447	8.81088e-06	7.2357e-05	GTPBP2	A8K2K2	gray	4.14052
ENSG00000155827	135.897	-1.1394	0.256586	-4.4406	8.97094e-06	7.36273e-05	RNF20	Q5VTR2	green	-4.13296
ENSG00000088888	125.3	-1.21666	0.274134	-4.43819	9.07172e-06	7.44099e-05	MAVS	Q7Z434	green	-4.12837
ENSG00000126756	542.64	1.23337	0.277922	4.43782	9.0874e-06	7.44939e-05	UXT	Q9UBK9	red	4.12788
ENSG00000141458	838.721	-1.09596	0.247057	-4.43607	9.16165e-06	7.50576e-05	NPC1	O15118	green	-4.12461
ENSG00000163950	404.682	-0.696027	0.156916	-4.43567	9.17882e-06	7.51533e-05	SLBP	B3KST9	gray	-4.12405
ENSG00000039123	219.759	-1.03596	0.233616	-4.43448	9.22962e-06	7.55241e-05	MTREX	P42285	green	-4.12191
ENSG00000114796	248.654	-1.21291	0.273542	-4.43408	9.24662e-06	7.56181e-05	KLHL24	Q6TFL4	green	-4.12137
ENSG00000153989	849.379	1.21575	0.27422	4.43347	9.27301e-06	7.57886e-05	NUS1	Q96E22	red	4.1204
ENSG00000130764	144.674	-0.672302	0.151702	-4.43174	9.34761e-06	7.63527e-05	LRRC47	A0A024R4G1	gray	-4.11718
ENSG00000136754	1978.09	0.910466	0.205482	4.43088	9.38479e-06	7.66108e-05	ABI1	Q8IZP0	gray	4.11571
ENSG00000115020	189.205	-1.4562	0.328679	-4.43046	9.40323e-06	7.67155e-05	PIKFYVE	Q9Y2I7	green	-4.11512
ENSG00000134313	172.378	-1.21775	0.275001	-4.42814	9.50479e-06	7.7498e-05	KIDINS220	Q9ULH0	green	-4.11071
ENSG00000163666	121.875	2.41594	0.545724	4.42704	9.55352e-06	7.7849e-05	HESX1	A0A024R364	red	4.10875
ENSG00000196839	278.031	2.02948	0.458466	4.42667	9.56981e-06	7.79354e-05	ADA	A0A0S2Z381	red	4.10827
ENSG00000198276	72.8224	1.14747	0.259266	4.42585	9.60642e-06	7.8187e-05	UCKL1	Q53HM1	red	4.10687
ENSG00000214367	77.2487	1.01316	0.229122	4.42195	9.78161e-06	7.95656e-05	HAUS3	Q68CZ6	red	4.09927
ENSG00000215421	32.1169	-1.64663	0.372523	-4.42021	9.86064e-06	8.01609e-05	ZNF407	Q9C0G0	green	-4.09604
ENSG00000198168	115.005	0.955878	0.216371	4.41778	9.97187e-06	8.1017e-05	SVIP	Q8NHG7	gray	4.09142
ENSG00000108518	11811.8	0.537404	0.121657	4.41737	9.99082e-06	8.10782e-05	PFN1	P07737	gray	4.0911
ENSG00000172809	3154.44	1.31942	0.298689	4.41736	9.99124e-06	8.10782e-05	RPL38	A0A024R8P8	red	4.0911
ENSG00000164219	176.817	-0.838638	0.189944	-4.41518	1.00927e-05	8.18534e-05	PGGT1B	P53609	gray	-4.08696
ENSG00000109390	303.04	0.9077	0.205648	4.41386	1.01544e-05	8.22074e-05	NDUFC1	O43677	gray	4.08509
ENSG00000110583	41.4229	-1.46545	0.332001	-4.414	1.01476e-05	8.22074e-05	NAA40	Q86UY6	green	-4.08509
ENSG00000167528	122.911	-1.58439	0.358956	-4.41388	1.01535e-05	8.22074e-05	ZNF641	Q96N77	green	-4.08509
ENSG00000269926	5.26645	4.32054	0.979257	4.41206	1.02394e-05	8.28467e-05	NA	NA	red	4.08172
ENSG00000107282	22.6033	-3.08272	0.698878	-4.41095	1.02916e-05	8.322e-05	APBA1	Q02410	green	-4.07977
ENSG00000119599	36.8307	-1.55462	0.352599	-4.40903	1.03832e-05	8.39112e-05	DCAF4	B2RDD6	green	-4.07618
ENSG00000139921	986.71	0.989793	0.224621	4.4065	1.05053e-05	8.4806e-05	TMX1	Q9H3N1	gray	4.07157
ENSG00000156467	2133.09	0.922942	0.209451	4.40648	1.05063e-05	8.4806e-05	UQCRB	P14927	gray	4.07157
ENSG00000100422	340.886	-1.80184	0.409099	-4.4044	1.06077e-05	8.55579e-05	CERK	A0A024R4U8	green	-4.06774
ENSG00000168028	5211.26	1.14267	0.259443	4.40431	1.0612e-05	8.55579e-05	RPSA	A0A0C4DG17	red	4.06774
ENSG00000075618	602.041	2.41263	0.54794	4.40308	1.06723e-05	8.59933e-05	FSCN1	B3KTA3	red	4.06554
ENSG00000117091	3630.04	1.49379	0.339345	4.40196	1.07275e-05	8.63879e-05	CD48	A0A087X1S7	red	4.06355
ENSG00000174749	275.336	1.08828	0.247313	4.40042	1.08041e-05	8.69019e-05	FAM241A	Q8N8J7	red	4.06097
ENSG00000196510	152.09	-0.808652	0.183763	-4.40051	1.07997e-05	8.69019e-05	ANAPC7	Q9UJX3	gray	-4.06097
ENSG00000177963	442.476	-0.593248	0.134831	-4.39994	1.08279e-05	8.70426e-05	RIC8A	Q9NPQ8	gray	-4.06027
ENSG00000154114	94.6336	-1.0449	0.237532	-4.39899	1.08754e-05	8.73732e-05	TBCEL	Q5QJ74	green	-4.05862
ENSG00000159202	2513.02	0.809943	0.184179	4.39759	1.09462e-05	8.78903e-05	UBE2Z	Q9H832	gray	4.05606
ENSG00000092841	11200.3	1.06557	0.242431	4.39538	1.10581e-05	8.87371e-05	MYL6	P60660	red	4.05189
ENSG00000101493	76.3742	-1.44735	0.329418	-4.39366	1.11456e-05	8.93871e-05	ZNF516	Q2YDX2	green	-4.04873
ENSG00000006704	43.1685	-1.47485	0.335731	-4.39295	1.11823e-05	8.96287e-05	GTF2IRD1	Q9UHL9	green	-4.04755
ENSG00000168488	232.06	-1.14052	0.25968	-4.39201	1.12309e-05	8.99656e-05	ATXN2L	H3BUF6	green	-4.04592
ENSG00000001036	1883.86	0.712683	0.162417	4.38799	1.14405e-05	9.1591e-05	FUCA2	Q9BTY2	gray	4.03815
ENSG00000141527	17.0063	-3.34681	0.762808	-4.38749	1.14667e-05	9.1747e-05	CARD14	Q9BXL6	green	-4.03741
ENSG00000149182	456.051	-0.543226	0.123882	-4.38503	1.15971e-05	9.27365e-05	ARFGAP2	G5E9L0	gray	-4.03275
ENSG00000163093	21.3554	-2.23839	0.510613	-4.38373	1.16665e-05	9.31826e-05	BBS5	A0A0S2Z626	green	-4.03066
ENSG00000197536	58.4219	1.29463	0.295319	4.38384	1.16608e-05	9.31826e-05	C5orf56	NA	red	4.03066
ENSG00000047315	474.996	-0.867152	0.197825	-4.38343	1.16826e-05	9.32565e-05	POLR2B	B4DH29	gray	-4.03032
ENSG00000150630	4.04327	5.46731	1.24864	4.37861	1.19439e-05	9.52865e-05	VEGFC	P49767	red	4.02097
ENSG00000196453	34.5096	-1.23713	0.282591	-4.37781	1.19877e-05	9.55809e-05	ZNF777	Q9ULD5	green	-4.01963
ENSG00000164258	453.83	0.781839	0.178601	4.37757	1.20008e-05	9.56298e-05	NDUFS4	A0A0S2Z433	gray	4.01941
ENSG00000143315	54.4497	-1.60475	0.366733	-4.3758	1.20989e-05	9.6355e-05	PIGM	Q9H3S5	green	-4.01613
ENSG00000171466	105.743	-0.808394	0.184791	-4.37464	1.21633e-05	9.68116e-05	ZNF562	A0A024R7A3	gray	-4.01407
ENSG00000136261	281.3	0.875517	0.200159	4.3741	1.21936e-05	9.69966e-05	BZW2	A0A024RA42	gray	4.01324
ENSG00000119684	35.8487	-1.50604	0.344375	-4.37325	1.22411e-05	9.73182e-05	MLH3	Q9UHC1	green	-4.01181
ENSG00000107020	465.854	0.939642	0.214918	4.3721	1.23057e-05	9.77749e-05	PLGRKT	Q9HBL7	gray	4.00977
ENSG00000122877	358.471	-2.69503	0.61651	-4.37143	1.23434e-05	9.79603e-05	EGR2	P11161	green	-4.00895
ENSG00000162390	40.9384	-2.05983	0.471193	-4.37153	1.2338e-05	9.79603e-05	ACOT11	Q8WXI4	green	-4.00895
ENSG00000005302	350.084	0.923046	0.211166	4.37118	1.23576e-05	9.80161e-05	MSL3	Q8N5Y2	gray	4.0087
ENSG00000165283	422.236	0.769345	0.176255	4.36495	1.27153e-05	0.000100795	STOML2	Q9UJZ1	gray	3.99656
ENSG00000012232	145.603	-0.871252	0.199683	-4.36318	1.28186e-05	0.000101555	EXTL3	O43909	gray	-3.9933
ENSG00000066135	145.472	-0.835873	0.191612	-4.36231	1.28695e-05	0.000101841	KDM4A	O75164	gray	-3.99208
ENSG00000108561	866.738	0.629261	0.144249	4.36234	1.28681e-05	0.000101841	C1QBP	Q07021	gray	3.99208
ENSG00000084112	293.778	-1.21752	0.279233	-4.36024	1.2992e-05	0.000102723	SSH1	Q8WYL5	green	-3.98833
ENSG00000142937	7330.68	1.17391	0.269235	4.36017	1.2996e-05	0.000102723	RPS8	P62241	red	3.98833
ENSG00000106991	866.586	-1.09934	0.2522	-4.35901	1.30652e-05	0.000103211	ENG	P17813	green	-3.98627
ENSG00000164758	84.067	0.922375	0.211672	4.35757	1.31516e-05	0.000103833	MED30	Q96HR3	gray	3.98366
ENSG00000133101	234.924	2.90255	0.666151	4.35719	1.31742e-05	0.000103952	CCNA1	A0A140VJG0	red	3.98317
ENSG00000162927	38.9467	-1.65984	0.380961	-4.35698	1.31866e-05	0.00010399	PUS10	Q3MIT2	green	-3.98301
ENSG00000076351	43.4078	-2.98587	0.685838	-4.35361	1.33913e-05	0.000105543	SLC46A1	A0A024QZ44	green	-3.97657
ENSG00000213203	137.084	-2.11205	0.485268	-4.35233	1.34697e-05	0.0001061	GIMAP1	A0A090N8Z4	green	-3.97428
ENSG00000164663	14.0781	-2.27917	0.523713	-4.35195	1.34935e-05	0.000106226	USP49	Q70CQ1	green	-3.97377
ENSG00000166024	81.7473	-1.12111	0.25768	-4.35077	1.35659e-05	0.000106735	R3HCC1L	D3DR60	green	-3.97169
ENSG00000177807	39.6438	-3.2281	0.742042	-4.35029	1.35956e-05	0.000106907	KCNJ10	P78508	green	-3.97099
ENSG00000164631	88.6793	-0.805304	0.185165	-4.34912	1.36685e-05	0.000107419	ZNF12	P17014	gray	-3.96892
ENSG00000158458	4.06624	5.31339	1.2221	4.34777	1.37527e-05	0.000107956	NRG2	F5GZS7	red	3.96675
ENSG00000167394	47.3997	-1.22871	0.282607	-4.34778	1.37525e-05	0.000107956	ZNF668	A0A024QZD9	green	-3.96675
ENSG00000186594	108.808	1.60306	0.369124	4.34289	1.40621e-05	0.000110322	MIR22HG	NA	red	3.95734
ENSG00000267519	10.1812	3.27862	0.755038	4.34233	1.40981e-05	0.000110541	NA	NA	red	3.95647
ENSG00000179886	23.1855	-1.6271	0.374834	-4.34086	1.41927e-05	0.00011122	TIGD5	Q53EQ6	green	-3.95382
ENSG00000179051	758.141	-0.843183	0.194409	-4.33715	1.44339e-05	0.000113045	RCC2	A0A024RAC5	gray	-3.94675
ENSG00000118418	400.603	0.743651	0.171588	4.33393	1.46467e-05	0.000114581	HMGN3	Q15651	gray	3.94089
ENSG00000165424	58.4882	-2.22134	0.512534	-4.33403	1.46403e-05	0.000114581	ZCCHC24	A0A024QZP0	green	-3.94089
ENSG00000174306	25.7573	-1.65674	0.382352	-4.33302	1.47076e-05	0.000114991	ZHX3	Q9H4I2	green	-3.93933
ENSG00000196371	198.985	0.679361	0.156798	4.3327	1.47292e-05	0.000115094	FUT4	P22083	gray	3.93895
ENSG00000137210	652.885	0.814436	0.188077	4.33033	1.48889e-05	0.000116276	TMEM14B	Q9NUH8	gray	3.93451
ENSG00000119689	809.958	0.422653	0.0976312	4.32908	1.49734e-05	0.000116869	DLST	B7Z6J1	gray	3.9323
ENSG00000198535	11.7466	4.42028	1.02147	4.32735	1.50912e-05	0.000117722	C2CD4A	Q8NCU7	red	3.92914
ENSG00000121741	190.704	-0.897039	0.207386	-4.32545	1.52224e-05	0.000118677	ZMYM2	A0A024RDS3	gray	-3.92563
ENSG00000101017	2296.14	1.46677	0.339209	4.32408	1.53171e-05	0.000119348	CD40	A0A0S2Z3C7	red	3.92318
ENSG00000176490	40.9666	-2.58758	0.598521	-4.32329	1.53723e-05	0.00011971	DIRAS1	O95057	green	-3.92187
ENSG00000233058	22.3553	2.74406	0.634854	4.32235	1.54379e-05	0.000120152	NA	NA	red	3.92027
ENSG00000272398	21.1198	1.65173	0.382325	4.32024	1.55862e-05	0.000121238	CD24	B6EC88	red	3.91636
ENSG00000124875	27.2109	4.49873	1.0414	4.31988	1.56114e-05	0.000121365	CXCL6	P80162	red	3.91591
ENSG00000135334	1036.04	0.71385	0.165261	4.31953	1.56365e-05	0.000121491	AKIRIN2	Q53H80	gray	3.91546
ENSG00000120688	355.174	1.4502	0.33575	4.31929	1.56532e-05	0.000121552	WBP4	O75554	red	3.91524
ENSG00000103978	499.003	-0.514718	0.119173	-4.31909	1.56671e-05	0.000121567	TMEM87A	Q8NBN3	gray	-3.91518
ENSG00000105186	127.242	-1.07785	0.249559	-4.31901	1.56729e-05	0.000121567	ANKRD27	Q96NW4	green	-3.91518
ENSG00000110931	269.856	-0.725129	0.167991	-4.31648	1.58537e-05	0.0001229	CAMKK2	A0A024RBQ0	gray	-3.91045
ENSG00000121067	263.356	-0.636546	0.147487	-4.31594	1.58925e-05	0.000123131	SPOP	O43791	gray	-3.90963
ENSG00000163528	102.965	-0.74157	0.171935	-4.31308	1.60995e-05	0.000124664	CHCHD4	A0A024R2I5	gray	-3.90426
ENSG00000090372	197.972	-0.658611	0.152714	-4.3127	1.61274e-05	0.000124809	STRN4	Q59GV6	gray	-3.90375
ENSG00000081985	99.8913	2.63083	0.610074	4.31231	1.61556e-05	0.000124957	IL12RB2	B4DGA4	red	3.90324
ENSG00000155304	391.335	0.944095	0.218945	4.31201	1.61777e-05	0.000125058	HSPA13	A0A140VK72	gray	3.90289
ENSG00000144182	23.3701	-1.90474	0.441786	-4.31145	1.6219e-05	0.000125306	LIPT1	Q9Y234	green	-3.90203
ENSG00000119596	87.3842	-1.58619	0.367931	-4.31111	1.62434e-05	0.000125424	YLPM1	P49750	green	-3.90162
ENSG00000101365	430.933	0.546945	0.126906	4.30984	1.63374e-05	0.000126008	IDH3B	A0A087X2E5	gray	3.8996
ENSG00000143185	129.577	3.10376	0.72015	4.30988	1.63343e-05	0.000126008	XCL2	Q9UBD3	red	3.8996
ENSG00000275074	88.6298	-1.16136	0.269766	-4.30507	1.66935e-05	0.000128682	NUDT18	Q6ZVK8	green	-3.89048
ENSG00000166012	217.448	0.737901	0.171436	4.30423	1.6757e-05	0.000129099	TAF1D	A0A024R3A9	gray	3.88908
ENSG00000053254	400.394	-0.961825	0.223556	-4.30238	1.68973e-05	0.000130106	FOXN3	A0A024R6I1	gray	-3.8857
ENSG00000091317	4875.9	0.692389	0.161029	4.29978	1.70966e-05	0.000131567	CMTM6	Q9NX76	gray	3.88085
ENSG00000137801	127.747	2.68077	0.623535	4.29931	1.71328e-05	0.000131772	THBS1	P07996	red	3.88018
ENSG00000137267	132.86	1.6935	0.394004	4.29818	1.72205e-05	0.000132372	TUBB2A	Q13885	red	3.8782
ENSG00000104365	104.353	-0.944569	0.219782	-4.29776	1.72533e-05	0.000132549	IKBKB	O14920	gray	-3.87762
ENSG00000123836	131.065	-1.72324	0.401242	-4.29476	1.74883e-05	0.00013428	PFKFB2	O60825	green	-3.87199
ENSG00000137628	358.848	1.08809	0.253418	4.29366	1.75752e-05	0.000134871	DDX60	Q6B0F7	red	3.87008
ENSG00000004975	78.8576	-1.26611	0.295078	-4.29076	1.78063e-05	0.000136568	DVL2	O14641	green	-3.86465
ENSG00000178567	110.4	-0.777151	0.18119	-4.28914	1.79363e-05	0.000137488	EPM2AIP1	Q7L775	gray	-3.86173
ENSG00000122591	316.102	1.31089	0.305682	4.28839	1.79975e-05	0.00013788	FAM126A	Q9BYI3	red	3.8605
ENSG00000170906	446.096	0.928209	0.216507	4.2872	1.80941e-05	0.000138543	NDUFA3	O95167	gray	3.85842
ENSG00000161904	124.804	-0.945463	0.22062	-4.28548	1.82345e-05	0.00013954	LEMD2	Q8NC56	gray	-3.8553
ENSG00000241468	801.549	0.999321	0.233216	4.28496	1.82773e-05	0.00013979	ATP5MF	P56134	gray	3.85453
ENSG00000197217	110.187	-1.51037	0.352521	-4.28448	1.83168e-05	0.000140013	ENTPD4	Q9Y227	green	-3.85383
ENSG00000145103	8.80674	3.10685	0.725193	4.28417	1.83421e-05	0.000140129	ILDR1	Q86SU0	red	3.85347
ENSG00000179241	38.3828	2.0671	0.48251	4.28404	1.83527e-05	0.000140131	LDLRAD3	Q86YD5	red	3.85346
ENSG00000009413	44.541	1.88367	0.439715	4.28384	1.83695e-05	0.00014014	REV3L	O60673	red	3.85344
ENSG00000172766	38.8955	-1.28045	0.298907	-4.28378	1.83743e-05	0.00014014	NAA16	Q6N069	green	-3.85344
ENSG00000149782	54.0898	-1.70604	0.39846	-4.28158	1.85573e-05	0.000141457	PLCB3	Q01970	green	-3.84938
ENSG00000172059	160.157	-0.982177	0.229454	-4.2805	1.86475e-05	0.000142066	KLF11	B7ZAX4	gray	-3.84751
ENSG00000136158	98.793	-2.26549	0.5294	-4.27934	1.87447e-05	0.000142726	SPRY2	O43597	green	-3.8455
ENSG00000183624	296.768	0.901651	0.210771	4.27788	1.88683e-05	0.000143588	HMCES	Q96FZ2	gray	3.84288
ENSG00000116991	62.1574	-1.30726	0.305669	-4.2767	1.89684e-05	0.00014427	SIPA1L2	Q9P2F8	green	-3.84083
ENSG00000188846	3540.3	1.00628	0.235318	4.27624	1.90074e-05	0.000144486	RPL14	P50914	red	3.84018
ENSG00000106012	35.5266	-1.70008	0.398094	-4.27056	1.94986e-05	0.000148121	IQCE	A0A087WX45	green	-3.82938
ENSG00000171970	17.6892	-2.27077	0.53174	-4.27046	1.95072e-05	0.000148121	ZNF57	A5HJR3	green	-3.82938
ENSG00000066422	72.6262	-1.06346	0.249152	-4.26834	1.96937e-05	0.000149454	ZBTB11	O95625	green	-3.82549
ENSG00000254858	54.6863	-0.969934	0.227415	-4.26504	1.99871e-05	0.000151596	MPV17L2	A0A024R7K6	gray	-3.81931
ENSG00000117143	268.464	0.740242	0.173689	4.26188	2.02714e-05	0.000153668	UAP1	A0A140VKC0	gray	3.81342
ENSG00000162402	172.802	-1.16133	0.272519	-4.26145	2.03101e-05	0.000153876	USP24	Q9UPU5	green	-3.81283
ENSG00000197852	23.8732	-2.6091	0.61256	-4.25933	2.05037e-05	0.000155257	INKA2	Q9NTI7	green	-3.80895
ENSG00000134698	160.093	-1.25294	0.294288	-4.25752	2.06703e-05	0.000156408	AGO4	Q9HCK5	green	-3.80574
ENSG00000137871	72.4225	-1.21902	0.286328	-4.25744	2.06786e-05	0.000156408	ZNF280D	Q6N043	green	-3.80574
ENSG00000175183	227.162	3.12798	0.735274	4.25417	2.09826e-05	0.00015862	CSRP2	A0A024RBB5	red	3.79964
ENSG00000166833	20.6752	2.58984	0.608874	4.25349	2.10466e-05	0.000159016	NAV2	A7E2D6	red	3.79856
ENSG00000140988	9092.75	1.10752	0.260458	4.2522	2.11684e-05	0.000159849	RPS2	P15880	red	3.79629
ENSG00000120697	339.071	0.747762	0.17588	4.25156	2.1229e-05	0.000160218	ALG5	Q9Y673	gray	3.79529
ENSG00000100316	9868.16	1.07678	0.253291	4.25113	2.12691e-05	0.000160432	RPL3	P39023	red	3.79471
ENSG00000111775	756.694	0.913091	0.21483	4.2503	2.13488e-05	0.000160919	COX6A1	H6SG15	gray	3.79339
ENSG00000173113	583.887	1.0907	0.256622	4.25021	2.13572e-05	0.000160919	TRMT112	Q9UI30	red	3.79339
ENSG00000100220	1178.14	0.928634	0.218574	4.2486	2.15114e-05	0.000161992	RTCB	Q9Y3I0	gray	3.79051
ENSG00000165502	1503.52	0.958505	0.225648	4.24778	2.15898e-05	0.000162493	RPL36AL	Q969Q0	gray	3.78917
ENSG00000231721	25.9056	1.72802	0.406904	4.24674	2.169e-05	0.000163157	LINC-PINT	NA	red	3.78739
ENSG00000122026	3358.47	1.22948	0.289846	4.24182	2.2171e-05	0.000166684	RPL21	P46778	red	3.77811
ENSG00000147133	54.6898	-1.35251	0.319098	-4.23854	2.24974e-05	0.000169045	TAF1	P21675	green	-3.772
ENSG00000103569	5612.25	2.26842	0.53535	4.23727	2.26257e-05	0.000169916	AQP9	H0YK62	red	3.76977
ENSG00000224051	88.9944	-1.10312	0.260384	-4.23651	2.27017e-05	0.0001703	CPTP	Q5TA50	green	-3.76878
ENSG00000233785	8.17405	3.01041	0.710579	4.23655	2.26976e-05	0.0001703	NA	NA	red	3.76878
ENSG00000255561	14.0267	-2.10706	0.497396	-4.23619	2.27347e-05	0.000170454	FDXACB1	Q9BRP7	green	-3.76839
ENSG00000114956	314.511	0.741499	0.175093	4.23487	2.28681e-05	0.000171361	DGUOK	Q16854	gray	3.76609
ENSG00000109079	282.797	1.1856	0.280114	4.23258	2.31023e-05	0.000173021	TNFAIP1	Q13829	red	3.7619
ENSG00000173349	33.1024	-1.30979	0.309504	-4.23189	2.31736e-05	0.00017346	SFT2D3	Q587I9	green	-3.7608
ENSG00000149091	254.277	-1.39107	0.32881	-4.23062	2.33051e-05	0.000174349	DGKZ	Q13574	green	-3.75858
ENSG00000232119	302.475	0.607372	0.14359	4.22989	2.33802e-05	0.000174816	MCTS1	Q9ULC4	gray	3.75742
ENSG00000101557	651.356	0.467666	0.110582	4.22913	2.34595e-05	0.000175313	USP14	P54578	gray	3.75619
ENSG00000120699	129.636	0.824898	0.19506	4.22894	2.34792e-05	0.000175364	EXOSC8	Q96B26	gray	3.75606
ENSG00000159788	228.699	-1.90563	0.4508	-4.22721	2.36609e-05	0.000176625	RGS12	O14924	green	-3.75295
ENSG00000125971	853.117	0.694328	0.16445	4.22212	2.42012e-05	0.000180505	DYNLRB1	Q9NP97	gray	3.74351
ENSG00000258301	25.7127	-1.7696	0.419131	-4.22207	2.4207e-05	0.000180505	VASH1-AS1	NA	green	-3.74351
ENSG00000170584	166.696	0.653424	0.154808	4.22087	2.43358e-05	0.000181367	NUDCD2	Q8WVJ2	gray	3.74144
ENSG00000102119	329.072	0.91104	0.215974	4.21829	2.46163e-05	0.000183357	EMD	P50402	gray	3.7367
ENSG00000127526	232.433	-0.769277	0.182373	-4.21816	2.46302e-05	0.000183361	SLC35E1	A0A024R7G7	gray	-3.73669
ENSG00000198755	4098.64	1.01667	0.241188	4.21527	2.49484e-05	0.000185629	RPL10A	P62906	red	3.73135
ENSG00000165527	1639.78	0.739461	0.175466	4.21428	2.50578e-05	0.000186342	ARF6	P62330	gray	3.72969
ENSG00000163840	1532.95	1.14434	0.271555	4.21403	2.50857e-05	0.000186448	DTX3L	Q8TDB6	red	3.72944
ENSG00000008323	3.67891	5.09595	1.20935	4.21381	2.51101e-05	0.000186528	PLEKHG6	Q3KR16	red	3.72926
ENSG00000105640	3696.18	1.25542	0.298011	4.21267	2.52373e-05	0.000187372	RPL18A	Q02543	red	3.7273
ENSG00000039523	213.813	-1.53126	0.363649	-4.21082	2.54446e-05	0.000188808	RIPOR1	Q6ZS17	green	-3.72398
ENSG00000229124	211.031	1.1374	0.270251	4.20868	2.56862e-05	0.000190498	VIM-AS1	NA	red	3.72011
ENSG00000166927	2325.79	2.01532	0.478882	4.20839	2.57201e-05	0.000190646	MS4A7	A0A024R556	red	3.71977
ENSG00000155099	84.7371	-1.21087	0.287745	-4.20815	2.57467e-05	0.00019074	PIP4P2	Q8N4L2	green	-3.71956
ENSG00000167967	35.7275	-1.2681	0.301395	-4.20743	2.58287e-05	0.000191244	E4F1	Q66K89	green	-3.71841
ENSG00000107554	20.2167	-2.40784	0.572469	-4.20607	2.59852e-05	0.000192258	DNMBP	A0A1B0GTX1	green	-3.71612
ENSG00000136169	149.417	-1.91871	0.456185	-4.20599	2.59937e-05	0.000192258	SETDB2	Q96T68	green	-3.71612
ENSG00000167283	2731.45	0.96961	0.230632	4.20415	2.62069e-05	0.000193731	ATP5MG	O75964	gray	3.7128
ENSG00000249249	13.4213	2.3919	0.569219	4.20207	2.64481e-05	0.000195408	NA	NA	red	3.70906
ENSG00000131669	3573.23	1.49847	0.3567	4.20092	2.65831e-05	0.000196299	NINJ1	Q92982	red	3.70708
ENSG00000116406	131.657	-0.995157	0.236942	-4.2	2.66918e-05	0.000196996	EDEM3	Q9BZQ6	gray	-3.70554
ENSG00000197024	77.5923	-0.993603	0.236656	-4.19851	2.68675e-05	0.000198185	ZNF398	A0A090N8F2	gray	-3.70293
ENSG00000188725	375.972	-0.948384	0.225894	-4.19835	2.68863e-05	0.000198218	SMIM15	Q7Z3B0	gray	-3.70286
ENSG00000104549	390.43	-1.51341	0.360515	-4.19791	2.69389e-05	0.000198499	SQLE	Q14534	green	-3.70224
ENSG00000119778	50.7136	-1.17615	0.280265	-4.19655	2.71007e-05	0.000199476	ATAD2B	Q9ULI0	green	-3.70011
ENSG00000126432	1338.19	1.01633	0.24218	4.19659	2.70965e-05	0.000199476	PRDX5	P30044	red	3.70011
ENSG00000160917	144.093	-0.918282	0.218841	-4.19611	2.71543e-05	0.000199764	CPSF4	O95639	gray	-3.69948
ENSG00000131143	4540.52	0.962203	0.229459	4.19336	2.74849e-05	0.000202087	COX4I1	P13073	gray	3.69446
ENSG00000249859	24.2145	1.48564	0.354326	4.19286	2.75455e-05	0.000202424	PVT1	NA	red	3.69374
ENSG00000267296	5.68741	-4.76238	1.1363	-4.19111	2.77595e-05	0.000203887	CEBPA-DT	NA	green	-3.69061
ENSG00000110218	521.192	0.948065	0.226236	4.1906	2.78222e-05	0.000204129	PANX1	A0A024R397	gray	3.6901
ENSG00000198258	1107.44	1.14511	0.273255	4.19064	2.78167e-05	0.000204129	UBL5	A0A024R7B0	red	3.6901
ENSG00000234444	54.93	-1.13121	0.270036	-4.18911	2.8005e-05	0.00020536	ZNF736	B4DX44	green	-3.68748
ENSG00000255425	4.96241	5.71371	1.36399	4.18896	2.80241e-05	0.00020539	NA	NA	red	3.68742
ENSG00000089157	10825.6	1.14329	0.272975	4.18825	2.81112e-05	0.000205918	RPLP0	A0A024RBS2	red	3.68631
ENSG00000196700	20.7908	-1.90026	0.453784	-4.18759	2.81929e-05	0.000206406	ZNF512B	Q96KM6	green	-3.68528
ENSG00000150991	6983.43	0.758933	0.181364	4.18459	2.85679e-05	0.00020904	UBC	P0CG48	gray	3.67977
ENSG00000187653	2303.6	1.18332	0.282944	4.18218	2.88725e-05	0.000211156	NA	NA	red	3.6754
ENSG00000172171	88.8296	-0.979742	0.234273	-4.18205	2.88894e-05	0.000211167	TEFM	Q96QE5	gray	-3.67537
ENSG00000257718	5.68943	4.841	1.15779	4.18124	2.89922e-05	0.000211806	NA	NA	red	3.67406
ENSG00000100490	22.1428	1.73555	0.415235	4.17967	2.9193e-05	0.000213159	CDKL1	J3KMW1	red	3.6713
ENSG00000132964	104.554	-1.10369	0.264135	-4.17849	2.93455e-05	0.000214158	CDK8	P49336	green	-3.66927
ENSG00000226312	6.40863	3.24538	0.777051	4.17653	2.95991e-05	0.000215894	CFLAR-AS1	NA	red	3.66576
ENSG00000166562	571.19	0.669588	0.160335	4.17617	2.96454e-05	0.000216116	SEC11C	K7EJQ7	gray	3.66531
ENSG00000196576	424.319	-1.26415	0.302723	-4.17594	2.96753e-05	0.000216219	PLXNB2	O15031	green	-3.66511
ENSG00000238227	253.675	-0.865873	0.20738	-4.1753	2.97598e-05	0.00021672	TMEM250	H0YL14	gray	-3.6641
ENSG00000159840	1656.96	-1.47745	0.353929	-4.17441	2.98759e-05	0.000217449	ZYX	Q15942	green	-3.66264
ENSG00000104643	189.94	0.554522	0.132861	4.1737	2.99688e-05	0.00021801	MTMR9	Q96QG7	gray	3.66152
ENSG00000171169	42.4722	-0.99892	0.239586	-4.16935	3.05467e-05	0.000222096	NAIF1	A0A024R887	gray	-3.65346
ENSG00000130770	506.994	0.745202	0.178747	4.16903	3.05894e-05	0.000222288	ATP5IF1	Q9UII2	gray	3.65308
ENSG00000156299	148.977	-0.980669	0.235316	-4.16746	3.08015e-05	0.000223711	TIAM1	Q13009	gray	-3.65031
ENSG00000204237	44.2272	-1.15024	0.276145	-4.16534	3.10892e-05	0.000225681	OXLD1	Q5BKU9	green	-3.64651
ENSG00000146426	46.9687	1.3259	0.31833	4.16517	3.11127e-05	0.000225732	TIAM2	Q8IVF5	red	3.64641
ENSG00000100911	4987.32	0.896866	0.215369	4.16432	3.12276e-05	0.000226343	PSME2	Q86SZ7	gray	3.64523
ENSG00000125962	27.4587	-1.31454	0.315668	-4.16431	3.12299e-05	0.000226343	ARMCX5	Q6P1M9	green	-3.64523
ENSG00000175216	136.601	-1.39177	0.334315	-4.16306	3.14011e-05	0.000227463	CKAP5	Q14008	green	-3.64309
ENSG00000030066	251.41	0.638634	0.153449	4.16188	3.15643e-05	0.000228524	NUP160	Q12769	gray	3.64107
ENSG00000108840	74.6608	-1.2194	0.293021	-4.16148	3.16191e-05	0.0002288	HDAC5	Q9UQL6	green	-3.64054
ENSG00000100578	40.6811	-1.32643	0.318755	-4.16128	3.16473e-05	0.000228883	KIAA0586	Q9BVV6	green	-3.64039
ENSG00000103047	70.6838	-0.926487	0.222756	-4.15919	3.19376e-05	0.000230861	TANGO6	B3KTB6	gray	-3.63665
ENSG00000142784	225.694	-0.825426	0.198533	-4.15762	3.21582e-05	0.000232333	WDTC1	Q8N5D0	gray	-3.63389
ENSG00000183291	2293.06	0.758109	0.182383	4.15669	3.22892e-05	0.000233157	SELENOF	O60613	gray	3.63235
ENSG00000170222	65.5543	1.01067	0.243189	4.15591	3.23999e-05	0.000233832	ADPRM	Q3LIE5	red	3.6311
ENSG00000144524	79.6157	-0.853582	0.20541	-4.15551	3.24569e-05	0.00023412	COPS7B	J3KQ34	gray	-3.63056
ENSG00000166347	600.51	0.946382	0.227791	4.1546	3.25857e-05	0.000234925	CYB5A	P00167	gray	3.62907
ENSG00000039319	723.606	-1.54404	0.371733	-4.15364	3.27232e-05	0.000235793	ZFYVE16	Q7Z3T8	green	-3.62747
ENSG00000205138	48.4631	-1.37272	0.330515	-4.15328	3.2775e-05	0.000236042	SDHAF1	A6NFY7	green	-3.62701
ENSG00000258056	12.1409	-2.40056	0.578037	-4.15296	3.28207e-05	0.000236247	LOC105369779	NA	green	-3.62663
ENSG00000113161	592.913	-1.09495	0.263687	-4.15247	3.28902e-05	0.000236498	HMGCR	A0A024RAP2	green	-3.62617
ENSG00000274211	39.3049	-1.66114	0.400027	-4.15256	3.28774e-05	0.000236498	SOCS7	O14512	green	-3.62617
ENSG00000066697	706.432	1.45199	0.349752	4.15148	3.30333e-05	0.000237403	MSANTD3	A0A024R171	red	3.62451
ENSG00000118363	285.821	0.765045	0.184388	4.1491	3.33781e-05	0.000239755	SPCS2	Q15005	gray	3.62023
ENSG00000136492	86.9235	1.88514	0.454407	4.14858	3.3455e-05	0.000240115	BRIP1	A0A024QZ45	red	3.61958
ENSG00000171530	547.099	0.948358	0.228602	4.14852	3.34632e-05	0.000240115	TBCA	O75347	gray	3.61958
ENSG00000183208	13.9976	-2.04485	0.492961	-4.1481	3.35239e-05	0.000240424	GDPGP1	A0A024RC68	green	-3.61902
ENSG00000121417	37.1177	-1.21437	0.292809	-4.1473	3.36417e-05	0.000241143	ZNF211	Q13398	green	-3.61773
ENSG00000003400	313.639	1.50784	0.363632	4.14661	3.37429e-05	0.000241629	CASP10	Q92851	red	3.61685
ENSG00000187954	103.965	-0.918989	0.221625	-4.1466	3.37448e-05	0.000241629	CYHR1	Q6ZMK1	gray	-3.61685
ENSG00000116539	46.9703	-1.29361	0.312	-4.1462	3.38044e-05	0.000241929	ASH1L	Q9NR48	green	-3.61631
ENSG00000116001	261.473	0.910113	0.219545	4.14545	3.39144e-05	0.00024259	TIA1	P31483	gray	3.61513
ENSG00000112096	46242.4	1.38042	0.333188	4.14306	3.42704e-05	0.000245008	SOD2	P04179	red	3.61082
ENSG00000143258	34.7641	-1.29047	0.311577	-4.14173	3.44692e-05	0.000246301	USP21	Q9UK80	green	-3.60853
ENSG00000187147	203.704	-0.716761	0.173077	-4.1413	3.4535e-05	0.000246643	RNF220	Q5VTB9	gray	-3.60793
ENSG00000125347	4552.71	1.5034	0.36345	4.13648	3.52679e-05	0.000251746	IRF1	P10914	red	3.59904
ENSG00000284691	17.6012	-2.11724	0.51187	-4.13628	3.52985e-05	0.000251832	NA	NA	green	-3.59889
ENSG00000127989	75.439	-0.88981	0.215138	-4.136	3.53417e-05	0.000252009	MTERF1	B4DPR9	gray	-3.59858
ENSG00000198242	2373.69	1.10836	0.268153	4.13331	3.57576e-05	0.000254843	RPL23A	P62750	red	3.59373
ENSG00000100105	70.444	-1.44764	0.35029	-4.13268	3.58559e-05	0.00025541	PATZ1	A0A024R1M5	green	-3.59276
ENSG00000137100	400.353	1.019	0.246612	4.13198	3.59649e-05	0.000256054	DCTN3	O75935	red	3.59167
ENSG00000079277	361.226	-0.81824	0.198166	-4.12907	3.64235e-05	0.000259184	MKNK1	Q9BUB5	gray	-3.58639
ENSG00000023516	184.822	-1.52569	0.369532	-4.12871	3.64812e-05	0.00025946	AKAP11	Q9UKA4	green	-3.58593
ENSG00000145912	334.911	0.905473	0.219357	4.12785	3.66175e-05	0.000260294	NHP2	J3QSY4	gray	3.58454
ENSG00000176170	780.852	1.27486	0.308949	4.12645	3.68402e-05	0.000261742	SPHK1	Q53ZR5	red	3.58213
ENSG00000119723	71.931	1.05967	0.25682	4.12613	3.68918e-05	0.000261972	COQ6	Q9Y2Z9	red	3.58174
ENSG00000125995	384.134	1.28875	0.312433	4.12489	3.70911e-05	0.000263251	ROMO1	P60602	red	3.57963
ENSG00000169223	1805.99	0.789245	0.191469	4.12206	3.75502e-05	0.000266371	LMAN2	Q12907	gray	3.57451
ENSG00000132109	607.344	0.834209	0.202402	4.12156	3.76322e-05	0.000266815	TRIM21	P19474	gray	3.57379
ENSG00000102974	225.487	-1.05038	0.254866	-4.12132	3.76715e-05	0.000266955	CTCF	P49711	green	-3.57356
ENSG00000187626	37.3601	-2.20222	0.534739	-4.11832	3.81646e-05	0.00027031	ZKSCAN4	B7Z7H3	green	-3.56814
ENSG00000076513	421.414	-0.913418	0.221817	-4.11789	3.8235e-05	0.000270668	ANKRD13A	Q3ZTS7	gray	-3.56756
ENSG00000275718	61.4591	2.83242	0.688121	4.11617	3.85225e-05	0.000272563	CCL15	A0A0B4J2E2	red	3.56453
ENSG00000186283	803.541	-1.01735	0.247211	-4.11531	3.86657e-05	0.000273435	TOR3A	Q9H497	green	-3.56315
ENSG00000120690	864.826	0.710399	0.172637	4.115	3.87187e-05	0.000273668	ELF1	P32519	gray	3.56278
ENSG00000074319	570.731	0.572846	0.139216	4.11478	3.87544e-05	0.000273779	TSG101	Q99816	gray	3.5626
ENSG00000165355	241.422	0.534856	0.130016	4.11378	3.89234e-05	0.000274832	FBXO33	Q7Z6M2	gray	3.56093
ENSG00000143977	476.132	0.913291	0.222063	4.11276	3.90952e-05	0.000275902	SNRPG	C9JVQ0	gray	3.55924
ENSG00000169410	479.643	-0.949348	0.230849	-4.11241	3.91542e-05	0.000276176	PTPN9	P43378	gray	-3.55881
ENSG00000237149	17.3547	1.82708	0.444391	4.11142	3.93226e-05	0.000277221	ZNF503-AS2	NA	red	3.55717
ENSG00000175591	9.94209	-2.96457	0.721313	-4.10997	3.95714e-05	0.000278832	P2RY2	P41231	green	-3.55466
ENSG00000060762	678.286	0.792548	0.192851	4.10965	3.96266e-05	0.000279077	MPC1	Q5TI65	gray	3.55428
ENSG00000136878	51.4443	-1.41083	0.343429	-4.10807	3.98971e-05	0.000280838	USP20	Q9Y2K6	green	-3.55154
ENSG00000213793	36.8214	-1.30268	0.317124	-4.1078	3.99447e-05	0.000281029	ZNF888	A0A1W2PQ69	green	-3.55125
ENSG00000160233	81.7639	1.51302	0.368396	4.10705	4.00748e-05	0.000281799	LRRC3	Q9BY71	red	3.55006
ENSG00000136709	188.168	-0.959064	0.233613	-4.10535	4.03697e-05	0.000283727	WDR33	Q9C0J8	gray	-3.5471
ENSG00000189298	21.9738	-1.98587	0.483771	-4.10499	4.04336e-05	0.000284031	ZKSCAN3	Q9BRR0	green	-3.54663
ENSG00000111348	9532.43	0.636943	0.155171	4.10478	4.047e-05	0.000284141	ARHGDIB	A0A024RAS5	gray	3.54647
ENSG00000101608	6550.27	0.827366	0.201825	4.09942	4.1418e-05	0.000290648	MYL12A	P19105	gray	3.53663
ENSG00000101146	129.027	-0.594666	0.145089	-4.09863	4.15609e-05	0.000291501	RAE1	P78406	gray	-3.53536
ENSG00000185728	743.982	-0.570279	0.139222	-4.09618	4.20028e-05	0.000294449	YTHDF3	A0A087WY31	gray	-3.53099
ENSG00000170310	253.8	0.753576	0.183983	4.0959	4.2054e-05	0.000294658	STX8	Q9UNK0	gray	3.53068
ENSG00000079134	63.5141	-1.0675	0.260715	-4.09451	4.23065e-05	0.000296275	THOC1	Q96FV9	green	-3.5283
ENSG00000213965	118.217	-0.909671	0.222193	-4.09405	4.23901e-05	0.000296709	NUDT19	A8MXV4	gray	-3.52767
ENSG00000162227	25.5267	-1.52418	0.372446	-4.09235	4.27017e-05	0.000298737	TAF6L	A0A024R5A7	green	-3.52471
ENSG00000133246	36.0203	-2.43435	0.594922	-4.09188	4.27899e-05	0.000299201	PRAM1	Q96QH2	green	-3.52404
ENSG00000196422	24.1638	-2.01685	0.493123	-4.08995	4.31465e-05	0.000301541	PPP1R26	Q5T8A7	green	-3.52065
ENSG00000177600	3759.22	1.22652	0.299942	4.08919	4.32883e-05	0.000302378	RPLP2	A0A024RCA7	red	3.51945
ENSG00000054965	168.521	-0.963262	0.235736	-4.08619	4.38512e-05	0.000306154	FAM168A	Q92567	gray	-3.51406
ENSG00000148303	6155.49	1.02398	0.250609	4.08596	4.38946e-05	0.000306301	RPL7A	P62424	red	3.51385
ENSG00000198646	72.8606	-1.67784	0.41075	-4.08481	4.41126e-05	0.000307665	NCOA6	F6M2K2	green	-3.51192
ENSG00000100395	121.001	-0.776213	0.190105	-4.08308	4.44423e-05	0.000309807	L3MBTL2	A0A0S2Z5X6	gray	-3.50891
ENSG00000116030	986.357	0.540675	0.132423	4.08295	4.44677e-05	0.000309826	SUMO1	A0A024R3Z2	gray	3.50888
ENSG00000070610	113.309	-0.793392	0.194346	-4.08237	4.45789e-05	0.000310443	GBA2	Q9HCG7	gray	-3.50802
ENSG00000013374	1448.94	0.975474	0.239053	4.08057	4.49258e-05	0.0003127	NUB1	H3BM74	gray	3.50487
ENSG00000011566	128.957	-1.53621	0.376937	-4.0755	4.59148e-05	0.00031926	MAP4K3	B3KMM5	green	-3.49586
ENSG00000107223	1144.39	0.488353	0.119826	4.07553	4.59101e-05	0.00031926	EDF1	O60869	gray	3.49586
ENSG00000173418	769.63	0.673816	0.165381	4.07432	4.61496e-05	0.000320729	NAA20	P61599	gray	3.49386
ENSG00000099977	330.665	0.794458	0.195011	4.07392	4.6228e-05	0.000321111	DDT	P30046	gray	3.49334
ENSG00000114942	3369.11	1.26888	0.311633	4.07171	4.66687e-05	0.000323861	EEF1B2	A0A024R3W7	red	3.48964
ENSG00000119686	386.05	-0.929625	0.228314	-4.0717	4.66712e-05	0.000323861	FLVCR2	Q9UPI3	gray	-3.48964
ENSG00000142534	11080.4	1.27264	0.312591	4.07127	4.67581e-05	0.000324137	RPS11	P62280	red	3.48927
ENSG00000144136	508.786	-1.31181	0.322212	-4.07127	4.67583e-05	0.000324137	SLC20A1	A7LNJ1	green	-3.48927
ENSG00000170921	52.3819	-2.37326	0.582975	-4.07094	4.68235e-05	0.000324425	TANC2	Q9HCD6	green	-3.48889
ENSG00000186407	168.689	2.99864	0.736647	4.07066	4.68803e-05	0.000324655	CD300E	B4E0V9	red	3.48858
ENSG00000197557	15.6957	-1.92631	0.473646	-4.06697	4.76282e-05	0.000329667	TTC30A	Q86WT1	green	-3.48192
ENSG00000146463	219.273	-0.699663	0.172047	-4.06669	4.76849e-05	0.000329893	ZMYM4	Q5VZL5	gray	-3.48163
ENSG00000108829	1090	0.745196	0.183275	4.06599	4.78283e-05	0.000330718	LRRC59	Q96AG4	gray	3.48054
ENSG00000217801	25.617	2.30334	0.566636	4.06494	4.80444e-05	0.000332045	LOC100288175	NA	red	3.4788
ENSG00000165775	780.466	0.918808	0.226056	4.06452	4.81321e-05	0.000332483	FUNDC2	Q9BWH2	gray	3.47823
ENSG00000002834	2544.61	-1.08015	0.265781	-4.06405	4.82283e-05	0.000332979	LASP1	B4DIC4	green	-3.47758
ENSG00000214176	19.091	1.69088	0.416108	4.06357	4.83287e-05	0.000333505	NA	NA	red	3.4769
ENSG00000273149	724.589	1.581	0.389107	4.06314	4.84173e-05	0.000333948	NA	NA	red	3.47632
ENSG00000163110	655.428	0.666021	0.163936	4.06269	4.85114e-05	0.000334428	PDLIM5	Q96HC4	gray	3.4757
ENSG00000115977	166.166	-1.29231	0.31817	-4.06168	4.87208e-05	0.000335534	AAK1	Q2M2I8	green	-3.47426
ENSG00000122335	69.3982	-1.21821	0.299926	-4.06171	4.87141e-05	0.000335534	SERAC1	Q96JX3	green	-3.47426
ENSG00000090266	1124.15	1.23978	0.305297	4.0609	4.88844e-05	0.00033645	NDUFB2	A4D1T5	red	3.47308
ENSG00000186468	4799.61	1.27212	0.313268	4.06081	4.89029e-05	0.00033645	RPS23	A8K517	red	3.47308
ENSG00000237190	104.712	0.783634	0.193001	4.06025	4.90207e-05	0.000337091	CDKN2AIPNL	Q96HQ2	gray	3.47225
ENSG00000023041	257.23	0.678301	0.167107	4.05909	4.92646e-05	0.000338598	ZDHHC6	Q9H6R6	gray	3.47032
ENSG00000215012	52.3071	-1.75772	0.433212	-4.05742	4.96171e-05	0.00034085	RTL10	Q7L3V2	green	-3.46744
ENSG00000204231	137.526	-0.772873	0.190514	-4.05678	4.97534e-05	0.000341615	RXRB	A0A0S2Z570	gray	-3.46646
ENSG00000100764	597.861	0.655575	0.161628	4.05607	4.99045e-05	0.000342481	PSMC1	P62191	gray	3.46536
ENSG00000133422	44.5518	-1.49273	0.368128	-4.05492	5.01513e-05	0.000344002	MORC2	Q9Y6X9	green	-3.46344
ENSG00000174547	371.225	0.886987	0.218763	4.05455	5.02315e-05	0.00034438	MRPL11	Q9Y3B7	gray	3.46296
ENSG00000150977	1224.34	0.931383	0.229757	4.05377	5.03983e-05	0.00034535	RILPL2	Q969X0	gray	3.46174
[truncated: 11,715 more rows]

## Sheet: M2_IvU
	baseMean	log2FoldChange	lfcSE	stat	pvalue	padj	symbol	uniprot	colour	RRHO_Pval
ENSG00000073756	9640.57	7.51638	0.298893	25.1473	1.51086e-139	2.06958e-135	PTGS2	P35354	red	134.684
ENSG00000107201	2843.67	6.11094	0.28973	21.0918	9.44995e-99	4.31485e-95	DDX58	O95786	red	94.365
ENSG00000163734	4404.22	6.07591	0.287935	21.1017	7.67972e-99	4.31485e-95	CXCL3	P19876	red	94.365
ENSG00000163874	1378.35	7.61298	0.37246	20.4397	7.41829e-93	2.54039e-89	ZC3H12A	Q5D1E8	red	88.5951
ENSG00000115008	2793.87	6.74921	0.332792	20.2806	1.9094e-91	5.23099e-88	IL1A	P01583	red	87.2814
ENSG00000125538	15784.7	6.51707	0.326154	19.9816	7.96176e-89	1.81767e-85	IL1B	P01584	red	84.7405
ENSG00000275302	21802.8	6.47195	0.338153	19.1391	1.19215e-81	2.33288e-78	CCL4	P13236	red	77.6321
ENSG00000137965	1121.83	4.28265	0.233262	18.3598	2.75502e-75	4.71728e-72	IFI44	Q8TCB0	red	71.3263
ENSG00000162924	659.599	4.36159	0.241237	18.0801	4.5727e-73	6.95966e-70	REL	Q04864	red	69.1574
ENSG00000139597	1153.18	3.30064	0.183686	17.9689	3.41286e-72	4.67494e-69	N4BP2L1	A0A024RDV1	red	68.3302
ENSG00000232810	9289.15	6.64397	0.377943	17.5793	3.5488e-69	4.41923e-66	TNF	P01375	red	65.3547
ENSG00000115009	2168.19	7.63747	0.436276	17.506	1.28864e-68	1.47098e-65	CCL20	P78556	red	64.8324
ENSG00000163661	1009.72	8.1271	0.477853	17.0075	7.22238e-65	7.61016e-62	PTX3	P26022	red	61.1186
ENSG00000119917	14655.4	5.99576	0.355719	16.8553	9.59031e-64	9.38343e-61	IFIT3	O14879	red	60.0276
ENSG00000136244	7085.16	5.53276	0.339631	16.2905	1.15302e-59	1.05294e-56	IL6	B4DVM1	red	55.9776
ENSG00000138646	1563.86	6.2772	0.395683	15.8642	1.12119e-56	9.59882e-54	HERC5	B4DXV3	red	53.0178
ENSG00000135114	6405.43	7.68604	0.493291	15.5811	9.77946e-55	7.87994e-52	OASL	Q15646	red	51.1035
ENSG00000144802	1225.89	6.73821	0.434448	15.5098	2.97657e-54	2.26517e-51	NFKBIZ	Q9BYH8	red	50.6449
ENSG00000175505	1565.64	6.75341	0.436757	15.4626	6.20079e-54	4.47045e-51	CLCF1	Q9UBD9	red	50.3496
ENSG00000166016	223.668	6.38714	0.41697	15.318	5.79816e-53	3.97116e-50	ABTB2	Q8N961	red	49.4011
ENSG00000125430	583.804	4.91152	0.322097	15.2486	1.68253e-52	1.09749e-49	HS3ST3B1	Q9Y662	red	48.9596
ENSG00000170542	1535.94	3.91403	0.260878	15.0033	6.98425e-51	4.34865e-48	SERPINB9	A0A024QZT4	red	47.3616
ENSG00000120539	349.243	3.36867	0.229998	14.6465	1.41798e-48	8.44497e-46	MASTL	Q96GX5	red	45.0734
ENSG00000111537	4250.3	8.58636	0.592129	14.5008	1.19718e-47	6.83291e-45	IFNG	P01579	red	44.1654
ENSG00000134321	13730.6	7.36097	0.509442	14.4491	2.54056e-47	1.39202e-44	RSAD2	Q8WXG1	red	43.8564
ENSG00000134326	2401.88	5.49157	0.381105	14.4096	4.50297e-47	2.37237e-44	CMPK2	Q5EBM0	red	43.6248
ENSG00000125657	637.147	7.15113	0.496755	14.3957	5.50678e-47	2.79377e-44	TNFSF9	A0A0U5J8I0	red	43.5538
ENSG00000145779	4076	2.92826	0.203613	14.3815	6.76559e-47	3.30982e-44	TNFAIP8	O95379	red	43.4802
ENSG00000122643	2437.12	4.63659	0.32402	14.3096	1.90699e-46	9.00759e-44	NT5C3A	A0A024RA81	red	43.0454
ENSG00000182197	529.436	4.02563	0.286411	14.0555	7.13123e-45	3.25612e-42	EXT1	Q16394	red	41.4873
ENSG00000163739	5896.39	6.97151	0.500849	13.9194	4.83199e-44	2.13512e-41	CXCL1	P09341	red	40.6706
ENSG00000245848	880.354	-4.45093	0.320059	-13.9066	5.77841e-44	2.47352e-41	CEBPA	P49715	green	-40.6067
ENSG00000184557	4260.01	6.32724	0.457889	13.8183	1.97756e-43	8.20868e-41	SOCS3	O14543	red	40.0857
ENSG00000175538	272.357	-4.35012	0.316772	-13.7326	6.47226e-43	2.60756e-40	KCNE3	Q6IAE6	green	-39.5838
ENSG00000197272	922.85	8.85883	0.654577	13.5337	9.89413e-42	3.87228e-39	IL27	Q8NEV9	red	38.412
ENSG00000124882	2121.37	6.93	0.51232	13.5267	1.088e-41	4.13985e-39	EREG	O14944	red	38.383
ENSG00000119922	10784.6	7.36238	0.547048	13.4584	2.74869e-41	1.01761e-38	IFIT2	P09913	red	37.9924
ENSG00000182168	122.348	5.94609	0.445841	13.3368	1.4143e-40	5.09817e-38	UNC5C	A8K385	red	37.2926
ENSG00000277632	35821.4	5.70137	0.428194	13.3149	1.89572e-40	6.65836e-38	CCL3	A0N0R1	red	37.1766
ENSG00000152778	1067.65	2.96733	0.223277	13.2899	2.64961e-40	8.8523e-38	IFIT5	Q13325	red	37.0529
ENSG00000197329	1892.66	4.59637	0.345838	13.2905	2.62751e-40	8.8523e-38	PELI1	Q53T26	red	37.0529
ENSG00000110944	571.616	6.46571	0.4871	13.2739	3.28074e-40	1.06999e-37	IL23A	Q9NPF7	red	36.9706
ENSG00000121594	1092.06	4.53656	0.342661	13.2392	5.21034e-40	1.6598e-37	CD80	A0N0P2	red	36.7799
ENSG00000115267	1756.25	3.91163	0.297351	13.1549	1.59426e-39	4.96322e-37	IFIH1	Q9BYX4	red	36.3042
ENSG00000100219	3589.79	2.84264	0.216344	13.1395	1.95643e-39	5.95538e-37	XBP1	P17861	red	36.2251
ENSG00000151726	4989.46	2.39916	0.18284	13.1217	2.47464e-39	7.36904e-37	ACSL1	A8K9T3	red	36.1326
ENSG00000187479	404.282	8.31009	0.635313	13.0803	4.26743e-39	1.24373e-36	C11orf96	A0A087WW59	red	35.9053
ENSG00000003402	4030.95	3.49956	0.267882	13.0638	5.30207e-39	1.51308e-36	CFLAR	A0A024R3Z7	red	35.8201
ENSG00000276085	16892.8	7.79491	0.599028	13.0126	1.03749e-38	2.90032e-36	CCL3L1	P16619	red	35.5376
ENSG00000124145	7778.15	3.44622	0.265811	12.9649	1.93455e-38	5.2999e-36	SDC4	P31431	red	35.2757
ENSG00000104320	2932.45	2.88651	0.225979	12.7733	2.31025e-37	6.20506e-35	NBN	A0A0C4DG07	red	34.2073
ENSG00000141682	1161.44	5.37864	0.423642	12.6962	6.20748e-37	1.63519e-34	PMAIP1	A0A0S2Z490	red	33.7864
ENSG00000138166	3306.01	5.73099	0.45205	12.6778	7.8532e-37	2.02968e-34	DUSP5	Q16690	red	33.6926
ENSG00000110324	7424.96	3.7114	0.293741	12.6349	1.35521e-36	3.43771e-34	IL10RA	Q13651	red	33.4637
ENSG00000184588	1747.07	4.27512	0.339986	12.5744	2.92005e-36	7.27252e-34	PDE4B	Q07343	red	33.1383
ENSG00000131979	4783.07	3.93794	0.313481	12.562	3.41632e-36	8.35655e-34	GCH1	A0A024R642	red	33.078
ENSG00000137947	1110.43	2.58817	0.206451	12.5365	4.71503e-36	1.1331e-33	GTF2B	Q00403	red	32.9457
ENSG00000104312	2159.76	2.95775	0.236693	12.4961	7.83827e-36	1.85118e-33	RIPK2	A0A0S2Z4Z8	red	32.7326
ENSG00000050730	1210.82	6.15161	0.492999	12.4779	9.85303e-36	2.28757e-33	TNIP3	Q96KP6	red	32.6406
ENSG00000184979	403.585	5.11069	0.411119	12.4312	1.77024e-35	4.04146e-33	USP18	Q9UMW8	red	32.3935
ENSG00000147883	351.656	4.22559	0.340859	12.3969	2.71707e-35	6.10139e-33	CDKN2B	K7PPU3	red	32.2146
ENSG00000273805	116.041	7.85186	0.634015	12.3844	3.17616e-35	7.01727e-33	NA	NA	red	32.1538
ENSG00000158615	1737.41	3.13141	0.254614	12.2986	9.21039e-35	1.97131e-32	PPP1R15B	NA	red	31.7052
ENSG00000165997	2450.73	4.75986	0.386992	12.2996	9.0999e-35	1.97131e-32	ARL5B	B0YIW9	red	31.7052
ENSG00000123610	4399.9	5.24321	0.426389	12.2968	9.42543e-35	1.9863e-32	TNFAIP6	P98066	red	31.702
ENSG00000117036	886.201	3.24718	0.265658	12.2232	2.33841e-34	4.85327e-32	ETV3	P41162	red	31.314
ENSG00000163644	775.877	4.47225	0.368656	12.1312	7.21565e-34	1.47522e-31	PPM1K	Q8N3J5	red	30.8311
ENSG00000107968	1424.86	4.51585	0.373315	12.0966	1.10039e-33	2.21664e-31	MAP3K8	P41279	red	30.6543
ENSG00000154099	300.867	7.82511	0.647469	12.0857	1.25726e-33	2.49594e-31	DNAAF1	Q8NEP3	red	30.6028
ENSG00000174804	174.326	5.05842	0.420296	12.0354	2.31539e-33	4.53089e-31	FZD4	Q9ULV1	red	30.3438
ENSG00000164400	280.369	3.77161	0.316382	11.9211	9.19247e-33	1.7735e-30	CSF2	P04141	red	29.7512
ENSG00000138642	422.111	3.71822	0.312809	11.8865	1.39079e-32	2.64598e-30	HERC6	Q8IVU3	red	29.5774
ENSG00000126353	3984.96	5.13815	0.433525	11.852	2.10065e-32	3.94174e-30	CCR7	P32248	red	29.4043
ENSG00000169508	3937.47	2.98639	0.252882	11.8094	3.49085e-32	6.46184e-30	GPR183	A0A024RDX2	red	29.1896
ENSG00000185745	4791.35	6.80596	0.578027	11.7745	5.28443e-32	9.65148e-30	IFIT1	P09914	red	29.0154
ENSG00000196843	1051.04	2.71803	0.23168	11.7318	8.75682e-32	1.5783e-29	ARID5A	Q03989	red	28.8018
ENSG00000116514	3179.54	4.7182	0.402519	11.7217	9.86675e-32	1.75526e-29	RNF19B	Q6ZMZ0	red	28.7557
ENSG00000129071	358.967	-2.0231	0.173384	-11.6683	1.85098e-31	3.2506e-29	MBD4	O95243	green	-28.488
ENSG00000078401	499.956	6.50862	0.562948	11.5617	6.44477e-31	1.11747e-28	EDN1	P05305	red	27.9518
ENSG00000144655	1180.27	4.64886	0.403026	11.5349	8.79876e-31	1.50657e-28	CSRNP1	A0A024R2N7	red	27.822
ENSG00000120833	130.151	4.82565	0.419482	11.5038	1.26187e-30	2.13396e-28	SOCS2	A0A024RBD2	red	27.6708
ENSG00000026751	18606.6	3.44939	0.300317	11.4858	1.55421e-30	2.5963e-28	SLAMF7	Q9NQ25	red	27.5856
ENSG00000157601	3509.6	4.69967	0.410076	11.4605	2.08305e-30	3.43779e-28	MX1	P20591	red	27.4637
ENSG00000062194	950.176	2.38923	0.212489	11.244	2.47897e-29	4.04249e-27	GPBP1	Q86WP2	red	26.3934
ENSG00000091106	81.7455	-3.22074	0.289268	-11.1341	8.55875e-29	1.36323e-26	NLRC4	Q9NPP4	green	-25.8654
ENSG00000159873	1135.94	2.40914	0.216363	11.1347	8.49834e-29	1.36323e-26	CCDC117	Q8IWD4	red	25.8654
ENSG00000218565	765.296	6.69158	0.601882	11.1178	1.02816e-28	1.61882e-26	NA	NA	red	25.7908
ENSG00000235750	936.609	3.18524	0.287122	11.0937	1.34614e-28	2.09539e-26	KIAA0040	J3QR46	red	25.6787
ENSG00000105939	1300.2	3.37237	0.304534	11.0739	1.67991e-28	2.58556e-26	ZC3HAV1	Q7Z2W4	red	25.5874
ENSG00000225492	332.061	5.21506	0.471252	11.0664	1.82608e-28	2.77929e-26	GBP1P1	NA	red	25.5561
ENSG00000138172	254.416	-2.60048	0.235101	-11.0611	1.9373e-28	2.91616e-26	CALHM2	Q9HA72	green	-25.5352
ENSG00000117475	650.468	2.96668	0.268354	11.0551	2.07126e-28	3.069e-26	BLZF1	Q9H2G9	red	25.513
ENSG00000124422	711.53	-1.59236	0.144045	-11.0546	2.08364e-28	3.069e-26	USP22	Q9UPT9	green	-25.513
ENSG00000121380	291.826	7.41595	0.674124	11.0009	3.7846e-28	5.51504e-26	BCL2L14	A0A140VJF2	red	25.2585
ENSG00000168062	326.429	3.97879	0.363901	10.9337	7.95215e-28	1.14662e-25	BATF2	B4DV37	red	24.9406
ENSG00000169403	989.013	-4.30193	0.394942	-10.8926	1.25071e-27	1.7846e-25	PTAFR	P25105	green	-24.7485
ENSG00000164181	439.46	4.22016	0.387483	10.8912	1.26952e-27	1.79277e-25	ELOVL7	A1L3X0	red	24.7465
ENSG00000179604	181.447	3.33782	0.306957	10.8739	1.53476e-27	2.14522e-25	CDC42EP4	B2R6D8	red	24.6685
ENSG00000196116	608.474	2.8787	0.266463	10.8034	3.31749e-27	4.5902e-25	TDRD7	Q8NHU6	red	24.3382
ENSG00000131203	8357.9	5.15262	0.477235	10.7968	3.56381e-27	4.8817e-25	IDO1	P14902	red	24.3114
ENSG00000171855	659.886	9.8361	0.913344	10.7693	4.80516e-27	6.51695e-25	IFNB1	P01574	red	24.186
ENSG00000113302	49.2449	5.6996	0.529434	10.7655	5.01074e-27	6.72913e-25	IL12B	P29460	red	24.172
ENSG00000146094	291.219	-3.674	0.341971	-10.7436	6.35245e-27	8.44815e-25	DOK3	Q7L591	green	-24.0732
ENSG00000120217	3544.28	3.45503	0.321624	10.7425	6.43035e-27	8.46951e-25	CD274	Q0GN75	red	24.0721
ENSG00000221949	70.3301	3.78483	0.357181	10.5964	3.09659e-26	4.03972e-24	LINC01465	NA	red	23.3936
ENSG00000135503	400.964	2.38498	0.225168	10.592	3.24445e-26	4.19269e-24	ACVR1B	P36896	red	23.3775
ENSG00000180616	1073.56	5.44049	0.514108	10.5824	3.59654e-26	4.60424e-24	SSTR2	P30874	red	23.3368
ENSG00000125845	288.195	5.04574	0.477089	10.5761	3.84597e-26	4.87797e-24	BMP2	C8C060	red	23.3118
ENSG00000164136	334.761	3.22731	0.306014	10.5463	5.28422e-26	6.64066e-24	IL15	P40933	red	23.1778
ENSG00000119906	142.134	-1.90492	0.181071	-10.5203	6.96828e-26	8.67741e-24	SLF2	Q8IX21	green	-23.0616
ENSG00000121858	2413.65	5.09391	0.484448	10.5149	7.37873e-26	9.10576e-24	TNFSF10	P50591	red	23.0407
ENSG00000126882	259.69	-2.93146	0.279148	-10.5014	8.50759e-26	1.04051e-23	FAM78A	Q5JUQ0	green	-22.9828
ENSG00000134070	423.508	3.35144	0.319669	10.4841	1.02207e-25	1.23897e-23	IRAK2	O43187	red	22.9069
ENSG00000172183	2050.46	5.77336	0.552309	10.4531	1.41749e-25	1.70322e-23	ISG20	Q96AZ6	red	22.7687
ENSG00000161835	260.974	4.43284	0.427936	10.3586	3.82321e-25	4.55394e-23	GRASP	Q7Z6J2	red	22.3416
ENSG00000153071	833.774	-2.12445	0.205605	-10.3326	5.01569e-25	5.92284e-23	DAB2	P98082	green	-22.2275
ENSG00000198355	3080.91	3.09199	0.299808	10.3132	6.13983e-25	7.18832e-23	PIM3	Q86V86	red	22.1434
ENSG00000185507	524.034	4.20562	0.407851	10.3117	6.24115e-25	7.24502e-23	IRF7	Q92985	red	22.14
ENSG00000056558	4297.74	4.4867	0.435281	10.3076	6.51092e-25	7.49467e-23	TRAF1	Q13077	red	22.1252
ENSG00000154451	9928.28	3.82573	0.371506	10.2979	7.20256e-25	8.22172e-23	GBP5	Q96PP8	red	22.085
ENSG00000135604	1513.53	2.73366	0.265809	10.2843	8.29484e-25	9.39031e-23	STX11	O75558	red	22.0273
ENSG00000102794	5968.41	10.1884	0.990935	10.2816	8.53261e-25	9.5803e-23	ACOD1	A6NK06	red	22.0186
ENSG00000023445	4307.56	4.02604	0.392421	10.2595	1.07271e-24	1.19463e-22	BIRC3	Q13489	red	21.9228
ENSG00000109756	742.613	2.97197	0.291301	10.2024	1.93418e-24	2.13664e-22	RAPGEF2	Q9Y4G8	red	21.6703
ENSG00000105835	7185.88	3.70625	0.364328	10.1728	2.62197e-24	2.87326e-22	NAMPT	A0A024R718	red	21.5416
ENSG00000167034	73.4897	6.52923	0.64361	10.1447	3.49878e-24	3.80367e-22	NKX3-1	Q99801	red	21.4198
ENSG00000110848	668.021	3.96717	0.391951	10.1216	4.43119e-24	4.77941e-22	CD69	Q07108	red	21.3206
ENSG00000137757	113.427	4.69679	0.464137	10.1194	4.53195e-24	4.84989e-22	CASP5	P51878	red	21.3143
ENSG00000125733	610.345	3.36104	0.33299	10.0935	5.90092e-24	6.26595e-22	TRIP10	Q15642	red	21.203
ENSG00000132475	7891.38	1.94396	0.192786	10.0835	6.53325e-24	6.88404e-22	H3F3B	B2R4P9	red	21.1622
ENSG00000104643	189.94	1.34374	0.133627	10.0559	8.65087e-24	9.04577e-22	MTMR9	Q96QG7	red	21.0436
ENSG00000146457	3855.2	3.28223	0.327586	10.0194	1.25221e-23	1.29945e-21	WTAP	Q15007	red	20.8862
ENSG00000055332	762.216	2.59244	0.259539	9.98864	1.70912e-23	1.76027e-21	EIF2AK2	P19525	red	20.7544
ENSG00000185905	80.4023	-3.1667	0.31835	-9.94723	2.59308e-23	2.65075e-21	C16orf54	Q6UWD8	green	-20.5766
ENSG00000075420	1380.26	1.56913	0.158406	9.90574	3.93053e-23	3.98817e-21	FNDC3B	Q53EP0	red	20.3992
ENSG00000141569	106.371	-2.80801	0.284568	-9.86762	5.75106e-23	5.7925e-21	TRIM65	Q6PJ69	green	-20.2371
ENSG00000163659	1148.44	3.19895	0.325664	9.82287	8.97514e-23	8.97383e-21	TIPARP	Q7Z3E1	red	20.047
ENSG00000198839	491.463	1.78427	0.1818	9.81447	9.75449e-23	9.68239e-21	ZNF277	Q9NRM2	red	20.014
ENSG00000134470	805.614	3.43082	0.349746	9.80944	1.02535e-22	1.01045e-20	IL15RA	Q13261	red	19.9955
ENSG00000169429	51174.4	4.99614	0.510642	9.78404	1.31846e-22	1.29002e-20	CXCL8	A0A024RDA5	red	19.8894
ENSG00000043462	2555.77	2.86053	0.293306	9.75272	1.79597e-22	1.74476e-20	LCP2	Q13094	red	19.7583
ENSG00000106462	419.581	2.40039	0.246598	9.73402	2.15898e-22	2.08266e-20	EZH2	Q15910	red	19.6814
ENSG00000112941	210.222	2.28844	0.235135	9.73243	2.19281e-22	2.1005e-20	TENT4A	B7ZLL4	red	19.6777
ENSG00000183486	885.104	3.9811	0.410709	9.69323	3.22174e-22	3.06468e-20	MX2	P20592	red	19.5136
ENSG00000107372	1402.52	-1.81476	0.18792	-9.65704	4.58922e-22	4.33539e-20	ZFAND5	A0A024R219	green	-19.363
ENSG00000120910	372.555	1.57609	0.163465	9.64179	5.32496e-22	4.99598e-20	PPP3CC	P48454	red	19.3014
ENSG00000117228	11697	3.18942	0.331673	9.61615	6.83412e-22	6.36828e-20	GBP1	P32455	red	19.196
ENSG00000145780	651.856	2.33925	0.24362	9.60206	7.83651e-22	7.25301e-20	FEM1C	Q96JP0	red	19.1395
ENSG00000163568	191.291	3.2755	0.341197	9.60005	7.99073e-22	7.34611e-20	AIM2	O14862	red	19.1339
ENSG00000184014	1081.8	2.12653	0.222781	9.5454	1.35582e-21	1.23814e-19	DENND5A	Q6IQ26	red	18.9072
ENSG00000080371	964.672	1.2234	0.128348	9.5319	1.54424e-21	1.40086e-19	RAB21	A0A024RBA9	red	18.8536
ENSG00000272886	1277.75	3.47598	0.364805	9.52832	1.59847e-21	1.44052e-19	DCP1A	Q9NPI6	red	18.8415
ENSG00000110218	521.192	2.336	0.245295	9.52319	1.67941e-21	1.50357e-19	PANX1	A0A024R397	red	18.8229
ENSG00000111335	2471.41	3.3274	0.350804	9.48509	2.42183e-21	2.15417e-19	OAS2	P29728	red	18.6667
ENSG00000105855	959.474	4.89157	0.516717	9.46664	2.88999e-21	2.554e-19	ITGB8	P26012	red	18.5928
ENSG00000125089	119.581	-2.67882	0.284175	-9.42667	4.23296e-21	3.71686e-19	SH3TC1	B3KWX8	green	-18.4298
ENSG00000251230	515	6.3996	0.682021	9.38329	6.39451e-21	5.57911e-19	NA	NA	red	18.2534
ENSG00000115339	85.5366	4.63291	0.495631	9.3475	8.97463e-21	7.78066e-19	GALNT3	Q14435	red	18.109
ENSG00000187608	9667.11	5.97629	0.639489	9.34542	9.15292e-21	7.88533e-19	ISG15	P05161	red	18.1032
ENSG00000121060	759.992	2.38784	0.257227	9.28298	1.64798e-20	1.41088e-18	TRIM25	Q14258	red	17.8505
ENSG00000109320	2122.36	3.09518	0.333512	9.28055	1.68606e-20	1.43451e-18	NFKB1	A0A024RDJ4	red	17.8433
ENSG00000104368	33.1108	3.7678	0.407558	9.24481	2.3566e-20	1.99264e-18	PLAT	P00750	red	17.7006
ENSG00000125812	87.2819	-2.72982	0.296131	-9.21826	3.0196e-20	2.53757e-18	GZF1	Q9H116	green	-17.5956
ENSG00000102524	3656.7	2.27375	0.247548	9.18508	4.11224e-20	3.42578e-18	TNFSF13B	Q9Y275	red	17.4652
ENSG00000205208	187.037	2.13125	0.232043	9.18471	4.12654e-20	3.42578e-18	C4orf46	Q504U0	red	17.4652
ENSG00000181381	776.503	2.64872	0.28877	9.17241	4.62559e-20	3.81695e-18	DDX60L	Q5H9U9	red	17.4183
ENSG00000138035	375.598	2.39036	0.260689	9.1694	4.75661e-20	3.90156e-18	PNPT1	Q8TCS8	red	17.4088
ENSG00000204389	612.947	3.45872	0.377861	9.15341	5.51622e-20	4.49769e-18	HSPA1A	A8K5I0	red	17.347
ENSG00000137275	977.977	2.49415	0.272664	9.14732	5.8361e-20	4.73035e-18	RIPK1	A0A024QZU0	red	17.3251
ENSG00000185880	1051.11	1.71046	0.187739	9.11083	8.17539e-20	6.58744e-18	TRIM69	Q86WT6	red	17.1813
ENSG00000107443	88.2621	2.19898	0.241458	9.1071	8.46149e-20	6.7781e-18	CCNJ	Q5T5M9	red	17.1689
ENSG00000182393	337.017	9.22534	1.01308	9.10619	8.5328e-20	6.79548e-18	IFNL1	Q8IU54	red	17.1678
ENSG00000221914	621.28	1.49016	0.164475	9.0601	1.30325e-19	1.0319e-17	PPP2R2A	P63151	red	16.9864
ENSG00000178996	265.511	-2.77672	0.306547	-9.05804	1.32816e-19	1.04558e-17	SNX18	Q96RF0	green	-16.9806
ENSG00000162654	4939.66	3.27704	0.362779	9.03317	1.6677e-19	1.30538e-17	GBP4	Q96PP9	red	16.8843
ENSG00000114268	129.078	-2.87901	0.320436	-8.98469	2.59476e-19	2.01949e-17	PFKFB4	Q16877	green	-16.6948
ENSG00000174485	343.1	2.27741	0.253669	8.97788	2.76041e-19	2.13628e-17	DENND4A	Q05C90	red	16.6703
ENSG00000158470	3136.2	2.4556	0.273779	8.96926	2.98507e-19	2.29716e-17	B4GALT5	O43286	red	16.6388
ENSG00000185215	4162.29	3.299	0.368879	8.94331	3.77699e-19	2.89035e-17	TNFAIP2	Q03169	red	16.539
ENSG00000169245	31002.1	5.56944	0.624971	8.91151	5.03437e-19	3.83116e-17	CXCL10	A0A024RDA4	red	16.4167
ENSG00000010030	282.114	4.22461	0.474185	8.9092	5.14021e-19	3.89009e-17	ETV7	Q9Y603	red	16.41
ENSG00000255521	53.5998	7.64176	0.858191	8.9045	5.36287e-19	4.0363e-17	LOC100507144	NA	red	16.394
ENSG00000170525	3852.69	3.91265	0.439645	8.89958	5.60597e-19	4.19621e-17	PFKFB3	B7Z8A0	red	16.3771
ENSG00000232194	44.5393	9.73646	1.09448	8.89594	5.79258e-19	4.31232e-17	NA	NA	red	16.3653
ENSG00000261618	71.1511	8.10512	0.911759	8.88955	6.13594e-19	4.54325e-17	NA	NA	red	16.3426
ENSG00000105993	1700.65	1.64589	0.18633	8.83323	1.01698e-18	7.48957e-17	DNAJB6	O75190	red	16.1255
ENSG00000163121	85.7318	4.08502	0.465581	8.77404	1.72372e-18	1.26265e-16	NEURL3	Q96EH8	red	15.8987
ENSG00000188290	190.015	7.05444	0.804202	8.77198	1.75553e-18	1.27911e-16	HES4	E9PB28	red	15.8931
ENSG00000122035	132.302	4.19338	0.478544	8.76279	1.90484e-18	1.38056e-16	RASL11A	Q6T310	red	15.8599
ENSG00000108510	732.02	1.72189	0.196876	8.74606	2.20938e-18	1.59285e-16	MED13	A0A024QZ75	red	15.7978
ENSG00000154429	224.4	-2.05645	0.235322	-8.73888	2.35435e-18	1.68848e-16	CCSAP	Q6IQ19	green	-15.7725
ENSG00000132481	154.754	-3.38994	0.388442	-8.72702	2.6147e-18	1.86542e-16	TRIM47	Q96LD4	green	-15.7292
ENSG00000134371	522.355	1.30211	0.149243	8.72482	2.66605e-18	1.8922e-16	CDC73	Q6P1J9	red	15.723
ENSG00000196371	198.985	1.39465	0.160313	8.69954	3.33228e-18	2.35286e-16	FUT4	P22083	red	15.6284
ENSG00000108342	295.339	8.48339	0.976126	8.69088	3.5964e-18	2.51944e-16	CSF3	P09919	red	15.5987
ENSG00000169967	728.006	-1.35824	0.156289	-8.69061	3.60499e-18	2.51944e-16	MAP3K2	A0A024RAH0	green	-15.5987
ENSG00000102218	1810.94	2.13926	0.246512	8.67812	4.02356e-18	2.7977e-16	RP2	A0A1B2JLU2	red	15.5532
ENSG00000172548	637.496	6.06858	0.700492	8.66331	4.58246e-18	3.17023e-16	NIPAL4	Q0D2K0	red	15.4989
ENSG00000076604	204.681	2.50719	0.289777	8.65211	5.05549e-18	3.4799e-16	TRAF4	A0A024QZ59	red	15.4584
ENSG00000137193	2051.91	3.45727	0.400358	8.63545	5.84959e-18	4.00638e-16	PIM1	P11309	red	15.3972
ENSG00000145777	98.205	7.97386	0.924189	8.62796	6.24563e-18	4.25635e-16	TSLP	Q969D9	red	15.371
ENSG00000124216	82.2981	8.14813	0.944753	8.62462	6.43063e-18	4.36073e-16	SNAI1	O95863	red	15.3604
ENSG00000110047	1594.34	3.28059	0.380495	8.6219	6.58505e-18	4.43933e-16	EHD1	B2R5U3	red	15.3527
ENSG00000185338	603.772	4.29905	0.498646	8.62145	6.61135e-18	4.43933e-16	SOCS1	O15524	red	15.3527
ENSG00000155287	368.568	2.84824	0.330723	8.61217	7.16914e-18	4.79039e-16	SLC25A28	Q96A46	red	15.3196
ENSG00000081041	2702.14	5.18344	0.602672	8.60075	7.91939e-18	5.26601e-16	CXCL2	A0A024RDD9	red	15.2785
ENSG00000038210	414.796	2.35355	0.274375	8.57788	9.66363e-18	6.3948e-16	PI4K2B	Q8TCG2	red	15.1942
ENSG00000112715	603.099	3.13933	0.366149	8.57389	1.00046e-17	6.58862e-16	VEGFA	A0A087WUD8	red	15.1812
ENSG00000118503	4298.14	3.68163	0.429568	8.57055	1.02994e-17	6.75027e-16	TNFAIP3	P21580	red	15.1707
ENSG00000168334	150.138	7.63375	0.891292	8.56481	1.0825e-17	7.06101e-16	XIRP1	Q702N8	red	15.1511
ENSG00000151117	282.733	-5.63929	0.659258	-8.55399	1.18907e-17	7.71938e-16	TMEM86A	Q8N2M4	green	-15.1124
ENSG00000115325	328.665	-1.70847	0.199977	-8.54334	1.30401e-17	8.42562e-16	DOK1	Q99704	green	-15.0744
ENSG00000103241	39.615	9.00155	1.05526	8.53016	1.46144e-17	9.39847e-16	FOXF1	Q12946	red	15.0269
ENSG00000253522	131.253	4.17128	0.489184	8.52702	1.50172e-17	9.61241e-16	MIR3142HG	NA	red	15.0172
ENSG00000117090	911.599	4.57335	0.536753	8.5204	1.59006e-17	1.01305e-15	SLAMF1	Q13291	red	14.9944
ENSG00000125740	30.9343	4.46972	0.524795	8.51706	1.63649e-17	1.03781e-15	FOSB	P53539	red	14.9839
ENSG00000010818	268.287	3.22879	0.379121	8.51651	1.64429e-17	1.03795e-15	HIVEP2	P31629	red	14.9838
ENSG00000075426	1421.76	2.88208	0.339062	8.50015	1.8934e-17	1.18972e-15	FOSL2	P15408	red	14.9246
ENSG00000158717	118.494	-3.0201	0.355822	-8.48767	2.10821e-17	1.31864e-15	RNF166	Q96A37	green	-14.8799
ENSG00000086061	3874.16	1.77875	0.209596	8.48657	2.12821e-17	1.3251e-15	DNAJA1	B7Z5C0	red	14.8778
ENSG00000173846	727.45	2.52104	0.297197	8.48271	2.20018e-17	1.36371e-15	PLK3	Q9H4B4	red	14.8653
ENSG00000172349	199.478	-2.43243	0.286918	-8.4778	2.29483e-17	1.41597e-15	IL16	Q14005	green	-14.8489
ENSG00000101384	517.465	3.7031	0.437093	8.47212	2.40966e-17	1.48016e-15	JAG1	P78504	red	14.8297
ENSG00000183484	224.747	3.62527	0.427969	8.47087	2.43562e-17	1.48943e-15	GPR132	Q9UNW8	red	14.827
ENSG00000144909	269.394	-1.91279	0.226087	-8.46043	2.66398e-17	1.62183e-15	OSBPL11	A0A140VJQ6	green	-14.79
ENSG00000139146	546.46	2.50019	0.296024	8.44592	3.01651e-17	1.82832e-15	SINHCAF	Q9NP50	red	14.7379
ENSG00000229619	59.9596	2.85668	0.338675	8.43488	3.31533e-17	2.00059e-15	MBNL1-AS1	NA	red	14.6988
ENSG00000214900	87.6851	3.57948	0.42477	8.42687	3.55026e-17	2.13296e-15	LINC01588	NA	red	14.671
ENSG00000176928	109.889	3.58974	0.426028	8.42608	3.5744e-17	2.13808e-15	GCNT4	Q9P109	red	14.67
ENSG00000164691	530.329	1.74386	0.207254	8.4141	3.95928e-17	2.35801e-15	TAGAP	Q8N103	red	14.6275
ENSG00000163297	993.782	1.79124	0.212949	8.41159	4.04496e-17	2.39861e-15	ANTXR2	P58335	red	14.62
ENSG00000186480	12662.2	2.54712	0.303179	8.40137	4.41286e-17	2.60549e-15	INSIG1	A4D2M9	red	14.5841
ENSG00000158859	102.133	8.44343	1.00579	8.39484	4.66537e-17	2.74276e-15	ADAMTS4	O75173	red	14.5618
ENSG00000123689	4726.86	4.73899	0.56535	8.38239	5.18639e-17	3.03603e-15	G0S2	P27469	red	14.5177
ENSG00000171621	938.239	3.53674	0.422266	8.3756	5.4942e-17	3.20253e-15	SPSB1	A0A024R4G8	red	14.4945
ENSG00000089041	1337.44	3.29315	0.393378	8.37146	5.69103e-17	3.28927e-15	P2RX7	Q99572	red	14.4829
ENSG00000188060	451.744	-4.53564	0.541769	-8.3719	5.66942e-17	3.28927e-15	RAB42	Q8N4Z0	green	-14.4829
ENSG00000108700	8790.22	4.27648	0.512023	8.35213	6.70412e-17	3.85853e-15	CCL8	P80075	red	14.4136
ENSG00000125347	4552.71	3.2814	0.39339	8.34135	7.3447e-17	4.20953e-15	IRF1	P10914	red	14.3758
ENSG00000132286	227.943	-1.47285	0.176686	-8.33597	7.68672e-17	4.3872e-15	TIMM10B	B2R4A9	green	-14.3578
ENSG00000108771	561.413	4.08563	0.492059	8.30312	1.01414e-16	5.76418e-15	DHX58	A0A024R1Y5	red	14.2393
ENSG00000188483	94.2512	-4.58746	0.553342	-8.29046	1.12815e-16	6.3857e-15	IER5L	Q5T953	green	-14.1948
ENSG00000163082	229.669	3.06093	0.369757	8.27822	1.25025e-16	7.04773e-15	SGPP2	Q8IWX5	red	14.152
ENSG00000150687	200.82	3.3956	0.410314	8.2756	1.27808e-16	7.17504e-15	PRSS23	O95084	red	14.1442
ENSG00000105849	443.467	1.55833	0.188745	8.25628	1.50282e-16	8.40228e-15	TWISTNB	Q3B726	red	14.0756
ENSG00000131459	27.8471	5.43237	0.660055	8.23018	1.86934e-16	1.04091e-14	GFPT2	A0A0S2Z4X9	red	13.9826
ENSG00000157111	67.2929	5.74084	0.698678	8.21672	2.0915e-16	1.1599e-14	TMEM171	Q8WVE6	red	13.9356
ENSG00000173960	180.229	1.70309	0.207314	8.21503	2.12104e-16	1.17154e-14	UBXN2A	P68543	red	13.9312
ENSG00000047365	396.113	2.55052	0.310656	8.21012	2.20977e-16	1.21564e-14	ARAP2	A7E2A5	red	13.9152
ENSG00000158050	2855.76	3.92142	0.477768	8.20778	2.25312e-16	1.23453e-14	DUSP2	Q05923	red	13.9085
ENSG00000149289	309.469	2.22351	0.270992	8.20507	2.30458e-16	1.25769e-14	ZC3H12C	Q9C0D7	red	13.9004
ENSG00000116668	86.1816	1.71776	0.209923	8.18282	2.77287e-16	1.50725e-14	SWT1	B3KXU9	red	13.8218
ENSG00000197312	235.081	-1.77808	0.217327	-8.18159	2.80114e-16	1.5166e-14	DDI2	Q5TDH0	green	-13.8191
ENSG00000132109	607.344	1.7888	0.218977	8.1689	3.11202e-16	1.67828e-14	TRIM21	P19474	red	13.7751
ENSG00000165175	219.443	-1.45142	0.177865	-8.16026	3.34313e-16	1.79585e-14	MID1IP1	Q9NPA3	green	-13.7457
ENSG00000166750	1138.42	2.45497	0.301122	8.15273	3.55792e-16	1.90376e-14	SLFN5	B4E128	red	13.7204
ENSG00000284633	83.7331	6.46511	0.793258	8.15008	3.63699e-16	1.9385e-14	NA	NA	red	13.7125
ENSG00000130589	623.311	4.19286	0.514593	8.14792	3.70242e-16	1.96573e-14	HELZ2	Q9BYK8	red	13.7065
ENSG00000253535	27.7967	4.96194	0.609544	8.14041	3.93937e-16	2.08345e-14	NA	NA	red	13.6812
ENSG00000169957	72.2891	-2.37478	0.291979	-8.1334	4.17404e-16	2.19908e-14	ZNF768	A0A024QZC8	green	-13.6578
ENSG00000099860	204.038	3.29769	0.40613	8.11978	4.67032e-16	2.45111e-14	GADD45B	O75293	red	13.6106
ENSG00000164543	1241.11	2.00257	0.246964	8.10876	5.11388e-16	2.67366e-14	STK17A	Q9UEE5	red	13.5729
ENSG00000152804	49.4633	-3.52463	0.435924	-8.08542	6.19492e-16	3.22654e-14	HHEX	Q03014	green	-13.4913
ENSG00000231808	80.7194	4.30021	0.532013	8.08291	6.32393e-16	3.28126e-14	NA	NA	red	13.484
ENSG00000163666	121.875	5.20106	0.644655	8.06798	7.14716e-16	3.69441e-14	HESX1	A0A024R364	red	13.4325
ENSG00000134460	1513.13	2.86839	0.356727	8.04086	8.92123e-16	4.5941e-14	IL2RA	P01589	red	13.3378
ENSG00000184384	242.316	2.60933	0.325039	8.02776	9.92709e-16	5.09293e-14	MAML2	Q8IZL2	red	13.293
ENSG00000178803	46.358	7.60652	0.949628	8.00999	1.14714e-15	5.86324e-14	ADORA2A-AS1	NA	red	13.2319
ENSG00000165806	791.83	2.25951	0.282382	8.00162	1.22789e-15	6.25265e-14	CASP7	P55210	red	13.2039
ENSG00000151014	115.471	3.97842	0.497489	7.99699	1.27495e-15	6.46826e-14	NOCT	Q9UK39	red	13.1892
ENSG00000100221	992.942	1.19791	0.149876	7.99269	1.32031e-15	6.67363e-14	JOSD1	A0A024R1P5	red	13.1756
ENSG00000132405	247.916	-2.35212	0.295098	-7.97066	1.57832e-15	7.94846e-14	TBC1D14	Q9P2M4	green	-13.0997
ENSG00000164815	75.352	-1.63701	0.205483	-7.96665	1.63037e-15	8.18051e-14	ORC5	A4D0P7	green	-13.0872
ENSG00000241106	31.3567	3.217	0.404822	7.94669	1.91568e-15	9.57702e-14	HLA-DOB	P13765	red	13.0188
ENSG00000137449	467.933	2.74109	0.345015	7.94485	1.94431e-15	9.68477e-14	CPEB2	Q7Z5Q1	red	13.0139
ENSG00000226380	107.904	5.06148	0.638338	7.92915	2.20647e-15	1.09508e-13	NA	NA	red	12.9606
ENSG00000188313	1857.39	2.83948	0.358384	7.92302	2.31819e-15	1.14637e-13	PLSCR1	O15162	red	12.9407
ENSG00000198963	51.4783	6.50612	0.822342	7.9117	2.5389e-15	1.251e-13	RORB	Q58EY0	red	12.9027
ENSG00000185433	123.591	4.50179	0.569474	7.90516	2.67583e-15	1.31374e-13	LINC00158	NA	red	12.8815
ENSG00000177707	35.5729	3.333	0.421731	7.90314	2.71967e-15	1.3305e-13	NECTIN3	Q9NQS3	red	12.876
ENSG00000133069	39.2218	3.92616	0.497838	7.88643	3.10947e-15	1.51578e-13	TMCC2	O75069	red	12.8194
ENSG00000102096	593.223	2.8056	0.356038	7.88006	3.27225e-15	1.58948e-13	PIM2	A0A024QYW7	red	12.7987
ENSG00000140379	7784.94	3.10905	0.39487	7.87361	3.44538e-15	1.66766e-13	BCL2A1	Q16548	red	12.7779
ENSG00000150457	169.805	1.80488	0.229479	7.86515	3.68656e-15	1.77812e-13	LATS2	A0A024RDM3	red	12.75
ENSG00000076053	359.666	1.47555	0.187672	7.8624	3.76849e-15	1.81126e-13	RBM7	J3KPD3	red	12.742
ENSG00000102921	973.251	1.70819	0.21787	7.8404	4.49118e-15	2.15106e-13	N4BP1	O75113	red	12.6673
ENSG00000120129	3095.15	4.57622	0.58462	7.82768	4.96959e-15	2.3719e-13	DUSP1	B4DU40	red	12.6249
ENSG00000138496	1310.5	1.86537	0.238428	7.82363	5.13198e-15	2.4409e-13	PARP9	Q8IXQ6	red	12.6125
ENSG00000136514	326.972	2.84501	0.364567	7.80381	6.00641e-15	2.84692e-13	RTP4	Q96DX8	red	12.5456
ENSG00000135899	823.817	2.64544	0.339085	7.80172	6.10706e-15	2.88464e-13	SP110	Q9HB58	red	12.5399
ENSG00000072736	237.574	-1.84185	0.236743	-7.77994	7.25604e-15	3.41557e-13	NFATC3	B5B2S0	green	-12.4665
ENSG00000205269	94.8721	-3.05054	0.393546	-7.75143	9.0862e-15	4.26243e-13	TMEM170B	Q5T4T1	green	-12.3703
ENSG00000138378	821.695	2.24692	0.290122	7.74475	9.57716e-15	4.4774e-13	STAT4	Q14765	red	12.349
ENSG00000175489	188.096	-3.76213	0.486211	-7.73766	1.01261e-14	4.71793e-13	LRRC25	Q8N386	green	-12.3262
ENSG00000156127	484.452	2.96922	0.384786	7.71655	1.19519e-14	5.531e-13	BATF	Q16520	red	12.2572
ENSG00000232517	24.9081	4.74104	0.614395	7.7166	1.19471e-14	5.531e-13	NA	NA	red	12.2572
ENSG00000137145	267.014	-1.60262	0.207754	-7.71403	1.21908e-14	5.62255e-13	DENND4C	Q5VZ89	green	-12.2501
ENSG00000205413	374.927	2.769	0.360534	7.68028	1.58739e-14	7.29665e-13	SAMD9	Q5K651	red	12.1369
ENSG00000151748	442.886	2.09318	0.272632	7.67768	1.61997e-14	7.42151e-13	SAV1	Q9H4B6	red	12.1295
ENSG00000135164	80.8142	1.41284	0.184163	7.67168	1.6976e-14	7.75125e-13	DMTF1	B3KMJ8	red	12.1106
ENSG00000234883	204.532	2.82435	0.368349	7.66757	1.75284e-14	7.97689e-13	MIR155HG	NA	red	12.0982
ENSG00000153234	92.3577	3.62205	0.476376	7.60335	2.88568e-14	1.30888e-12	NR4A2	F1D8N6	red	11.8831
ENSG00000116675	84.9423	3.67707	0.484418	7.5907	3.18187e-14	1.43489e-12	DNAJC6	O75061	red	11.8432
ENSG00000152766	604.772	3.76942	0.496592	7.59059	3.18446e-14	1.43489e-12	ANKRD22	Q5VYY1	red	11.8432
ENSG00000099910	50.6051	-2.26096	0.297973	-7.58782	3.25339e-14	1.46115e-12	KLHL22	Q53GT1	green	-11.8353
ENSG00000135148	1188.39	2.08988	0.275797	7.57761	3.51982e-14	1.57564e-12	TRAFD1	A0A024RBK4	red	11.8025
ENSG00000164920	73.5917	8.89996	1.17765	7.55742	4.1115e-14	1.83451e-12	OSR2	Q8N2R0	red	11.7365
ENSG00000227199	60.8452	4.29914	0.569427	7.54994	4.35446e-14	1.93661e-12	ST7-AS1	NA	red	11.713
ENSG00000143398	465.633	1.1692	0.154899	7.54813	4.41541e-14	1.95736e-12	PIP5K1A	Q99755	red	11.7083
ENSG00000153147	931.399	1.34052	0.17786	7.53693	4.81179e-14	2.12619e-12	SMARCA5	O60264	red	11.6724
ENSG00000181788	693.552	1.65656	0.219918	7.53264	4.97229e-14	2.19005e-12	SIAH2	O43255	red	11.6595
ENSG00000276070	13280.9	6.4023	0.850688	7.52603	5.23064e-14	2.29645e-12	CCL4L2	Q8NHW4	red	11.6389
ENSG00000073861	229.368	2.76971	0.368271	7.52085	5.44203e-14	2.37404e-12	TBX21	Q9UL17	red	11.6245
ENSG00000112096	46242.4	2.70698	0.359929	7.52088	5.44095e-14	2.37404e-12	SOD2	P04179	red	11.6245
ENSG00000152133	117.276	-1.99904	0.265866	-7.51895	5.52174e-14	2.40117e-12	GPATCH11	Q8N954	green	-11.6196
ENSG00000137628	358.848	2.08747	0.278012	7.50857	5.97746e-14	2.59111e-12	DDX60	Q6B0F7	red	11.5865
ENSG00000188596	12.6694	6.00532	0.801105	7.49629	6.5649e-14	2.83678e-12	CFAP54	Q96N23	red	11.5472
ENSG00000120063	4257.41	1.7026	0.227251	7.49215	6.77519e-14	2.91845e-12	GNA13	Q14344	red	11.5348
ENSG00000169155	368.831	1.66561	0.222512	7.48551	7.12722e-14	3.06046e-12	ZBTB43	O43298	red	11.5142
ENSG00000213492	99.5529	4.63541	0.621222	7.46176	8.53755e-14	3.64322e-12	NA	NA	red	11.4385
ENSG00000273124	38.7291	5.30896	0.711477	7.46189	8.52932e-14	3.64322e-12	NA	NA	red	11.4385
ENSG00000197536	58.4219	2.52763	0.339124	7.45343	9.09448e-14	3.86883e-12	C5orf56	NA	red	11.4124
ENSG00000254087	4155.42	1.61363	0.216552	7.45144	9.23236e-14	3.91532e-12	LYN	P07948	red	11.4072
ENSG00000163877	266.244	1.74638	0.23482	7.43711	1.02913e-13	4.34608e-12	SNIP1	B1AK66	red	11.3619
ENSG00000250274	75.6722	4.67718	0.628919	7.43685	1.03116e-13	4.34608e-12	LOC100128059	NA	red	11.3619
ENSG00000122783	108.867	-1.51183	0.203504	-7.42902	1.09404e-13	4.59699e-12	CYREN	Q9BWK5	green	-11.3375
ENSG00000172738	195.489	3.78847	0.51049	7.42124	1.1603e-13	4.86049e-12	TMEM217	Q8N7C4	red	11.3133
ENSG00000034677	768.53	2.11324	0.285084	7.41268	1.2377e-13	5.16891e-12	RNF19A	Q9NV58	red	11.2866
ENSG00000166855	177.861	-1.38394	0.18671	-7.41224	1.24187e-13	5.17054e-12	CLPX	A0A024R5X7	green	-11.2865
ENSG00000164188	43.2708	8.30656	1.1221	7.40268	1.33465e-13	5.54002e-12	RANBP3L	Q86VV4	red	11.2565
ENSG00000133639	6174.81	2.56814	0.34715	7.39779	1.38466e-13	5.73024e-12	BTG1	P62324	red	11.2418
ENSG00000163162	1422.92	1.48934	0.201468	7.39241	1.44189e-13	5.94911e-12	RNF149	Q8NC42	red	11.2255
ENSG00000117009	716.556	1.6419	0.222166	7.39045	1.46332e-13	6.0194e-12	KMO	A8K693	red	11.2204
ENSG00000090339	4725.99	2.76794	0.374943	7.3823	1.55582e-13	6.38071e-12	ICAM1	P05362	red	11.1951
ENSG00000106701	231.414	2.81427	0.381617	7.37459	1.64851e-13	6.74067e-12	FSD1L	Q8N450	red	11.1713
ENSG00000188636	140.033	-1.96014	0.266001	-7.36894	1.71993e-13	7.01181e-12	RTL6	Q6ICC9	green	-11.1542
ENSG00000174130	70.2239	-2.84296	0.386367	-7.35819	1.86423e-13	7.57753e-12	TLR6	B2R933	green	-11.1205
ENSG00000179021	873.844	1.54789	0.211389	7.32246	2.43467e-13	9.86688e-12	C3orf38	Q5JPI3	red	11.0058
ENSG00000152213	162.192	-2.56407	0.350338	-7.31885	2.50107e-13	1.01061e-11	ARL11	Q969Q4	green	-10.9954
ENSG00000122641	7844.35	5.0655	0.693189	7.30754	2.72077e-13	1.09615e-11	INHBA	A4D1W7	red	10.9601
ENSG00000186517	743.717	-1.44253	0.197493	-7.3042	2.78917e-13	1.12041e-11	ARHGAP30	Q7Z6I6	green	-10.9506
ENSG00000128335	1654.02	2.53474	0.347325	7.29788	2.92339e-13	1.17089e-11	APOL2	A0A024R1M8	red	10.9315
ENSG00000167716	147.627	-3.35838	0.460312	-7.29587	2.96736e-13	1.18504e-11	WDR81	Q562E7	green	-10.9263
ENSG00000173786	1012.68	2.29612	0.314946	7.29052	3.08768e-13	1.22951e-11	CNP	A0A024R1T5	red	10.9103
ENSG00000100311	651.327	3.16138	0.433969	7.2848	3.2215e-13	1.27907e-11	PDGFB	P01127	red	10.8931
ENSG00000069399	525.628	3.09553	0.425212	7.27997	3.33906e-13	1.32192e-11	BCL3	P20749	red	10.8788
ENSG00000119669	190.701	-2.16877	0.297961	-7.2787	3.37059e-13	1.33056e-11	IRF2BPL	Q9H1B7	green	-10.876
ENSG00000143384	4457.29	1.22396	0.168225	7.2757	3.44621e-13	1.3565e-11	MCL1	A0A087WT64	red	10.8676
ENSG00000003400	313.639	2.88692	0.397463	7.26337	3.77575e-13	1.48196e-11	CASP10	Q92851	red	10.8292
ENSG00000089351	1012.59	2.2822	0.314404	7.25882	3.90495e-13	1.52828e-11	GRAMD1A	Q96CP6	red	10.8158
ENSG00000112149	4977.6	2.58911	0.356883	7.25478	4.02327e-13	1.57011e-11	CD83	Q01151	red	10.8041
ENSG00000059758	343.621	1.51309	0.208665	7.25128	4.12837e-13	1.60655e-11	CDK17	Q00537	red	10.7941
ENSG00000100453	1174.41	4.18873	0.577909	7.24808	4.22718e-13	1.64034e-11	GZMB	J3KQ52	red	10.7851
ENSG00000163686	127.265	-1.99438	0.27524	-7.24597	4.29365e-13	1.66142e-11	ABHD6	A0A024R323	green	-10.7795
ENSG00000197965	1285.54	1.70016	0.2347	7.24397	4.35745e-13	1.68136e-11	MPZL1	O95297	red	10.7743
ENSG00000141568	225.065	-1.03173	0.142439	-7.2433	4.37906e-13	1.68495e-11	FOXK2	Q01167	green	-10.7734
ENSG00000164674	190.645	1.9498	0.269256	7.24144	4.43939e-13	1.70338e-11	SYTL3	B4E2A9	red	10.7687
ENSG00000147443	288.877	-1.96468	0.271424	-7.2384	4.54019e-13	1.73719e-11	DOK2	O60496	green	-10.7602
ENSG00000070190	513.07	1.94639	0.26904	7.23459	4.66923e-13	1.78159e-11	DAPP1	J3KNB3	red	10.7492
ENSG00000084070	1856.5	1.94753	0.269259	7.23292	4.72717e-13	1.79869e-11	SMAP2	Q8WU79	red	10.745
ENSG00000177946	106.051	-1.67753	0.231946	-7.23242	4.74463e-13	1.80033e-11	CENPBD1	B2RD01	green	-10.7446
ENSG00000174749	275.336	1.95908	0.271063	7.22738	4.92416e-13	1.86329e-11	FAM241A	Q8N8J7	red	10.7297
ENSG00000140464	748.074	2.97661	0.412729	7.21202	5.51264e-13	2.08022e-11	PML	P29590	red	10.6819
ENSG00000049249	825.12	2.9281	0.406196	7.2086	5.65295e-13	2.12731e-11	TNFRSF9	Q07011	red	10.6722
ENSG00000196372	159.198	-2.38847	0.331941	-7.19546	6.22507e-13	2.33619e-11	ASB13	Q8WXK3	green	-10.6315
ENSG00000114315	84.2484	6.9973	0.972981	7.19161	6.40308e-13	2.39643e-11	HES1	Q14469	red	10.6204
ENSG00000111912	464.314	1.96203	0.272954	7.18814	6.56806e-13	2.45148e-11	NCOA7	B3KXK4	red	10.6106
ENSG00000162073	87.3429	-1.6528	0.230566	-7.16842	7.58656e-13	2.82393e-11	PAQR4	Q8N4S7	green	-10.5491
ENSG00000139436	396.079	-1.61077	0.225105	-7.15562	8.32981e-13	3.09219e-11	GIT2	Q14161	green	-10.5097
ENSG00000149474	60.9937	-2.00359	0.280795	-7.13543	9.64873e-13	3.57212e-11	KAT14	Q9H8E8	green	-10.4471
ENSG00000118515	2847.25	-3.28282	0.460993	-7.12118	1.07004e-12	3.95077e-11	SGK1	O00141	green	-10.4033
ENSG00000231233	87.0167	3.43585	0.483057	7.11273	1.13773e-12	4.18941e-11	NA	NA	red	10.3778
ENSG00000170915	236.779	-1.93581	0.272796	-7.09618	1.28256e-12	4.71006e-11	PAQR8	B3KXW6	green	-10.327
ENSG00000128590	766.504	1.36579	0.193131	7.0718	1.52935e-12	5.60134e-11	DNAJB9	Q6FIF1	red	10.2517
ENSG00000177409	766.708	2.52709	0.357524	7.06832	1.56824e-12	5.72846e-11	SAMD9L	Q8IVG5	red	10.242
ENSG00000171552	1563.13	1.33549	0.188956	7.06769	1.57529e-12	5.7389e-11	BCL2L1	Q07817	red	10.2412
ENSG00000153898	358.44	2.52095	0.357138	7.05875	1.68012e-12	6.10459e-11	MCOLN2	Q8IZK6	red	10.2143
ENSG00000106952	301.63	3.10789	0.440434	7.05644	1.70826e-12	6.1904e-11	TNFSF8	P32971	red	10.2083
ENSG00000130813	308.024	1.75391	0.248575	7.05586	1.71532e-12	6.19961e-11	SHFL	Q9NUL5	red	10.2076
ENSG00000164430	292.012	2.76364	0.391873	7.05239	1.75876e-12	6.33985e-11	CGAS	Q8N884	red	10.1979
ENSG00000079332	1739.76	1.69671	0.240802	7.04607	1.84039e-12	6.5948e-11	SAR1A	Q5SQT9	red	10.1808
ENSG00000163389	231.304	1.63328	0.231809	7.0458	1.84392e-12	6.5948e-11	POGLUT1	Q8NBL1	red	10.1808
ENSG00000172602	46.0004	5.19766	0.737633	7.04641	1.83598e-12	6.5948e-11	RND1	Q92730	red	10.1808
ENSG00000168792	83.1346	-1.82193	0.258693	-7.04281	1.88404e-12	6.72073e-11	ABHD15	Q6UXT9	green	-10.1726
ENSG00000180628	1081.41	1.19905	0.170286	7.04138	1.9034e-12	6.7546e-11	PCGF5	Q86SE9	red	10.1704
ENSG00000255874	124.056	4.32958	0.614867	7.04148	1.90205e-12	6.7546e-11	LINC00346	NA	red	10.1704
ENSG00000125629	620.89	1.51973	0.215858	7.04044	1.91627e-12	6.78272e-11	INSIG2	A0A024RAI2	red	10.1686
ENSG00000176102	212.468	1.18713	0.169135	7.01882	2.23744e-12	7.89908e-11	CSTF3	Q12996	red	10.1024
ENSG00000020633	1342.58	2.17562	0.31018	7.01406	2.31496e-12	8.15176e-11	RUNX3	A0A024RAH4	red	10.0887
ENSG00000102554	39.9188	3.32482	0.474427	7.00808	2.41612e-12	8.48615e-11	KLF5	Q13887	red	10.0713
ENSG00000100292	7319.62	-2.72401	0.38904	-7.00186	2.52587e-12	8.84303e-11	HMOX1	P09601	green	-10.0534
ENSG00000136643	199.955	1.22137	0.174441	7.0016	2.53064e-12	8.84303e-11	RPS6KC1	Q96S38	red	10.0534
ENSG00000137331	3582.09	3.41066	0.48717	7.00097	2.54192e-12	8.85985e-11	IER3	A0A1U9X7X2	red	10.0526
ENSG00000152518	694.018	-1.94697	0.278264	-6.99687	2.61749e-12	9.10009e-11	ZFP36L2	P47974	green	-10.041
ENSG00000196227	135.226	-1.27897	0.182881	-6.99347	2.68171e-12	9.29975e-11	FAM217B	Q9NTX9	green	-10.0315
ENSG00000196396	1593.11	1.91247	0.274277	6.97277	3.10765e-12	1.07496e-10	PTPN1	B4DSN5	red	9.96861
ENSG00000165259	30.0441	2.36241	0.338966	6.96945	3.18176e-12	1.09783e-10	HDX	Q7Z353	red	9.95947
ENSG00000163840	1532.95	2.04747	0.294205	6.95935	3.41845e-12	1.17653e-10	DTX3L	Q8TDB6	red	9.9294
ENSG00000071051	312.082	1.72799	0.248495	6.95383	3.55509e-12	1.22049e-10	NCK2	A0A0S2Z4M6	red	9.91346
ENSG00000122687	149.077	-1.26227	0.181535	-6.95334	3.56737e-12	1.22165e-10	MRM2	Q9UI43	green	-9.91305
ENSG00000126003	273.773	2.07191	0.298091	6.95057	3.63805e-12	1.24274e-10	PLAGL2	Q9UPG8	red	9.90562
ENSG00000134453	557.015	1.46577	0.211021	6.94607	3.75614e-12	1.27989e-10	RBM17	Q5W009	red	9.89283
ENSG00000131149	63.2202	-2.09296	0.30178	-6.93538	4.0513e-12	1.37704e-10	GSE1	Q14687	green	-9.86105
ENSG00000231574	18.8036	4.1516	0.598938	6.93161	4.1609e-12	1.41079e-10	LINC02015	NA	red	9.85054
ENSG00000151694	677.459	1.24789	0.180616	6.90908	4.87803e-12	1.64986e-10	ADAM17	B2RNB2	red	9.78255
ENSG00000109332	3531.15	0.806149	0.116709	6.90736	4.93758e-12	1.66589e-10	UBE2D3	D6RAH7	gray	9.77835
ENSG00000130517	167.866	-1.75798	0.254775	-6.90011	5.1962e-12	1.74883e-10	PGPEP1	Q9NXJ5	green	-9.75725
ENSG00000129911	147.983	-1.47449	0.214069	-6.88793	5.6611e-12	1.90063e-10	KLF16	Q9BXK1	green	-9.7211
ENSG00000153786	356.727	-1.95845	0.28458	-6.88189	5.90651e-12	1.97817e-10	ZDHHC7	Q9NXF8	green	-9.70374
ENSG00000118655	169.272	-1.47612	0.21455	-6.88008	5.98205e-12	1.99859e-10	DCLRE1B	Q9H816	green	-9.69928
ENSG00000143217	37.3655	-4.45404	0.648148	-6.87195	6.33285e-12	2.11064e-10	NECTIN4	K4PZ75	green	-9.67559
ENSG00000027697	1259.96	-2.06962	0.301294	-6.86911	6.46052e-12	2.14797e-10	IFNGR1	A0A0S2Z3Y2	green	-9.66797
ENSG00000180914	15.3877	5.6398	0.821093	6.86865	6.48123e-12	2.14963e-10	OXTR	B2R9L7	red	9.66764
ENSG00000096968	628.587	2.08283	0.304225	6.84635	7.57578e-12	2.5066e-10	JAK2	O60674	red	9.60092
ENSG00000105875	88.8018	-2.5058	0.366187	-6.84295	7.75784e-12	2.56065e-10	WDR91	A4D1P6	green	-9.59165
ENSG00000133193	285.933	-0.915811	0.133933	-6.83784	8.03938e-12	2.6472e-10	FAM104A	Q969W3	gray	-9.57721
ENSG00000119508	2059.61	3.79703	0.556944	6.81762	9.25601e-12	3.0405e-10	NR4A3	A0A024R168	red	9.51706
ENSG00000187808	40.2871	-5.41088	0.794723	-6.80852	9.86103e-12	3.23149e-10	SOWAHD	A6NJG2	green	-9.4906
ENSG00000013374	1448.94	1.75925	0.258431	6.80744	9.93529e-12	3.24806e-10	NUB1	H3BM74	red	9.48838
ENSG00000147130	59.0836	-2.3293	0.342348	-6.80389	1.01834e-11	3.32126e-10	ZMYM3	Q14202	green	-9.4787
ENSG00000121797	1976.62	2.72216	0.400662	6.79416	1.08944e-11	3.54468e-10	CCRL2	O00421	red	9.45042
ENSG00000162377	107.794	-1.83067	0.269541	-6.7918	1.10739e-11	3.59457e-10	COA7	Q96BR5	green	-9.44435
ENSG00000050628	13.0036	5.31171	0.782726	6.78616	1.15156e-11	3.72909e-10	PTGER3	P43115	red	9.4284
ENSG00000260898	139.993	2.31424	0.341127	6.7841	1.16813e-11	3.77383e-10	ADPGK-AS1	NA	red	9.42322
ENSG00000013588	90.1743	7.25984	1.07022	6.7835	1.17302e-11	3.78072e-10	GPRC5A	Q8NFJ5	red	9.42243
ENSG00000030066	251.41	1.06902	0.158013	6.76536	1.32978e-11	4.27591e-10	NUP160	Q12769	red	9.36897
ENSG00000131626	247.974	-1.573	0.232567	-6.76365	1.34561e-11	4.31667e-10	PPFIA1	B3KVS8	green	-9.36485
ENSG00000148158	197.842	-2.50414	0.370445	-6.75981	1.38173e-11	4.42218e-10	SNX30	Q5VWJ9	green	-9.35436
ENSG00000115963	316.803	2.70473	0.400508	6.75324	1.44578e-11	4.61638e-10	RND3	B2R838	red	9.3357
ENSG00000110330	644.764	1.12846	0.168014	6.71648	1.86163e-11	5.93036e-10	BIRC2	Q13490	red	9.22692
ENSG00000089127	1937.81	2.35001	0.350274	6.70907	1.95873e-11	6.22521e-10	OAS1	P00973	red	9.20585
ENSG00000073464	53.7809	-3.17523	0.473427	-6.70692	1.98779e-11	6.30295e-10	CLCN4	P51793	green	-9.20046
ENSG00000107771	621.325	1.6994	0.253417	6.70592	2.00137e-11	6.33137e-10	CCSER2	Q9H7U1	red	9.1985
ENSG00000236914	24.0859	3.76345	0.561408	6.70359	2.03366e-11	6.41867e-10	LINC01852	NA	red	9.19256
ENSG00000277089	277.65	3.70684	0.553046	6.70259	2.04755e-11	6.44765e-10	NA	NA	red	9.1906
ENSG00000137959	1059.94	4.20464	0.627352	6.7022	2.05304e-11	6.45011e-10	IFI44L	Q53G44	red	9.19043
ENSG00000011422	6025.51	2.54976	0.380696	6.69764	2.11815e-11	6.63946e-10	PLAUR	Q03405	red	9.17787
ENSG00000053747	25.7332	3.73709	0.558992	6.6854	2.30292e-11	7.20215e-10	LAMA3	A0A0A6YYF2	red	9.14254
ENSG00000146592	133.569	2.25578	0.33807	6.67252	2.51445e-11	7.84577e-10	CREB5	Q02930	red	9.10536
ENSG00000104976	92.5087	-1.5522	0.232667	-6.67136	2.53445e-11	7.89019e-10	SNAPC2	Q13487	green	-9.10291
ENSG00000227145	16.9153	4.68094	0.701869	6.66925	2.57109e-11	7.98611e-10	IL21-AS1	NA	red	9.09766
ENSG00000205189	124.278	1.88449	0.282671	6.66672	2.61587e-11	8.10682e-10	ZBTB10	Q96DT7	red	9.09115
ENSG00000095794	1776.37	2.85732	0.428775	6.66391	2.66632e-11	8.24451e-10	CREM	Q03060	red	9.08383
ENSG00000230943	22.2182	2.72124	0.408393	6.6633	2.67749e-11	8.26041e-10	LINC02541	NA	red	9.083
ENSG00000100906	8570.11	2.66045	0.399392	6.66125	2.71514e-11	8.35775e-10	NFKBIA	P25963	red	9.07791
ENSG00000100567	1633.59	0.928479	0.139445	6.65837	2.76877e-11	8.50373e-10	PSMA3	A0A140VK43	gray	9.07039
ENSG00000164329	949.236	1.28553	0.193328	6.64948	2.9413e-11	9.0134e-10	TENT2	Q6PIY7	red	9.04511
ENSG00000149483	792.97	-1.48118	0.222898	-6.64509	3.03034e-11	9.26554e-10	TMEM138	J3QSZ6	green	-9.03313
ENSG00000115738	1586.69	1.16296	0.175531	6.62536	3.46405e-11	1.05681e-09	ID2	Q02363	red	8.97601
ENSG00000232956	163.982	2.91248	0.440067	6.61826	3.63461e-11	1.10637e-09	SNHG15	NA	red	8.9561
ENSG00000145358	55.8352	-4.00822	0.60567	-6.61782	3.64535e-11	1.10718e-09	DDIT4L	Q96D03	green	-8.95578
ENSG00000120733	204.731	-1.57944	0.238685	-6.61725	3.65951e-11	1.10902e-09	KDM3B	Q7LBC6	green	-8.95506
ENSG00000139350	243.705	2.14581	0.324749	6.60759	3.90619e-11	1.18117e-09	NEDD1	A8K1Z3	red	8.92769
ENSG00000136560	1168.02	1.52545	0.231071	6.60164	4.06633e-11	1.22688e-09	TANK	B2R7S3	red	8.9112
ENSG00000115919	2130.26	1.3757	0.208579	6.59558	4.23593e-11	1.27525e-09	KYNU	Q16719	red	8.89441
ENSG00000100024	33.4745	4.02137	0.610036	6.59203	4.3386e-11	1.30329e-09	UPB1	A0A024R1H3	red	8.88496
ENSG00000169118	321.537	1.29665	0.196733	6.59094	4.37065e-11	1.31005e-09	CSNK1G1	U3KQB3	red	8.88271
ENSG00000181634	1732.75	4.62032	0.701242	6.58876	4.43523e-11	1.3265e-09	TNFSF15	O95150	red	8.87729
ENSG00000109471	100.654	5.84519	0.887197	6.58837	4.44667e-11	1.32702e-09	IL2	P60568	red	8.87712
ENSG00000067066	942.252	1.67166	0.253768	6.58735	4.47744e-11	1.3333e-09	SP100	P23497	red	8.87507
ENSG00000169248	6858.83	5.94014	0.904317	6.56865	5.07726e-11	1.50864e-09	CXCL11	O14625	red	8.82141
ENSG00000120526	162.484	1.48456	0.226029	6.56798	5.10025e-11	1.51219e-09	NUDCD1	Q96RS6	red	8.82039
ENSG00000189067	12284.7	1.54921	0.236231	6.55804	5.4521e-11	1.61302e-09	LITAF	Q99732	red	8.79236
ENSG00000134077	236.333	-1.00643	0.153482	-6.55727	5.48014e-11	1.61782e-09	THUMPD3	A0A024R2F4	green	-8.79107
ENSG00000135457	159.842	-1.11463	0.170489	-6.53785	6.24088e-11	1.83844e-09	TFCP2	Q12800	green	-8.73555
ENSG00000196544	117.818	-1.68812	0.258244	-6.53693	6.27947e-11	1.84584e-09	BORCS6	Q96GS4	green	-8.73381
ENSG00000197872	586.129	2.25769	0.345416	6.53615	6.31222e-11	1.84754e-09	FAM49A	Q9H0Q0	red	8.73341
ENSG00000259330	287.005	-2.46613	0.377303	-6.5362	6.31031e-11	1.84754e-09	INAFM2	P0DMQ5	green	-8.73341
ENSG00000124496	54.9998	-3.14782	0.482242	-6.52747	6.68909e-11	1.95367e-09	TRERF1	Q05GC8	green	-8.70915
ENSG00000059728	1424.17	1.53044	0.234777	6.5187	7.09193e-11	2.06692e-09	MXD1	B7ZLI7	red	8.68468
ENSG00000145016	254.17	1.94858	0.299174	6.5132	7.35654e-11	2.13949e-09	RUBCN	Q92622	red	8.66969
ENSG00000113163	462.4	-1.22456	0.188077	-6.51097	7.46677e-11	2.16695e-09	COL4A3BP	Q9Y5P4	green	-8.66415
ENSG00000102178	270.344	-1.45875	0.224066	-6.51035	7.49783e-11	2.17136e-09	UBL4A	P11441	green	-8.66327
ENSG00000105722	89.7461	-1.40723	0.216166	-6.50995	7.51779e-11	2.17255e-09	ERF	P50548	green	-8.66303
ENSG00000163125	114.804	-1.628	0.250177	-6.50742	7.64504e-11	2.2001e-09	RPRD2	Q5VT52	green	-8.65756
ENSG00000173193	1498.75	2.04784	0.314693	6.50742	7.64526e-11	2.2001e-09	PARP14	Q460N5	red	8.65756
ENSG00000265491	470.312	0.992921	0.152846	6.49621	8.2369e-11	2.36539e-09	RNF115	Q9Y4L5	gray	8.6261
ENSG00000198740	62.9033	-2.43223	0.3747	-6.49114	8.51879e-11	2.44122e-09	ZNF652	A8K9F2	green	-8.61239
ENSG00000047056	250.453	-1.7944	0.276621	-6.48685	8.7648e-11	2.50648e-09	WDR37	Q9Y2I8	green	-8.60094
ENSG00000102034	670.628	1.34588	0.207907	6.47346	9.57843e-11	2.73345e-09	ELF4	Q99607	red	8.56329
ENSG00000154359	316.595	1.807	0.27927	6.47044	9.77191e-11	2.78286e-09	LONRF1	Q17RB8	red	8.55551
ENSG00000206418	836.573	1.89858	0.293505	6.46864	9.88884e-11	2.81032e-09	RAB12	Q6IQ22	red	8.55124
ENSG00000178764	196.967	2.80819	0.434445	6.46385	1.02075e-10	2.89487e-09	ZHX2	Q9Y6X8	red	8.53837
ENSG00000105825	51.2693	5.97939	0.925432	6.46118	1.03888e-10	2.9402e-09	TFPI2	P48307	red	8.53162
ENSG00000168685	2484	2.59246	0.401272	6.46059	1.04293e-10	2.94558e-09	IL7R	P16871	red	8.53083
ENSG00000144567	682.117	-1.22158	0.189182	-6.45716	1.06685e-10	3.00694e-09	RETREG2	B3KR51	green	-8.52188
ENSG00000160094	59.9786	-2.44728	0.379162	-6.45445	1.08612e-10	3.05495e-09	ZNF362	Q5T0B9	green	-8.515
ENSG00000117280	908.426	1.13571	0.176017	6.45228	1.10183e-10	3.09279e-09	RAB29	B2R7I9	red	8.50965
ENSG00000166881	1366.49	2.90818	0.450851	6.45044	1.11527e-10	3.12413e-09	NEMP1	O14524	red	8.50527
ENSG00000119900	2834.59	1.58778	0.246193	6.44934	1.12339e-10	3.14045e-09	OGFRL1	Q5TC84	red	8.50301
ENSG00000116863	372.937	1.42372	0.220861	6.44623	1.14663e-10	3.1924e-09	ADPRHL2	Q9NX46	red	8.49588
ENSG00000152315	122.592	-1.52129	0.235987	-6.44649	1.14469e-10	3.1924e-09	KCNK13	Q9HB14	green	-8.49588
ENSG00000173039	1089.94	2.39951	0.372646	6.4391	1.20184e-10	3.33931e-09	RELA	Q04206	red	8.47634
ENSG00000170142	1021.29	0.93961	0.145964	6.43729	1.21623e-10	3.37246e-09	UBE2E1	P51965	gray	8.47205
ENSG00000183307	37.8945	-3.25104	0.505387	-6.43277	1.25297e-10	3.4673e-09	TMEM121B	Q9BXQ6	green	-8.46001
ENSG00000105509	18.0781	7.06325	1.10625	6.38487	1.71542e-10	4.73748e-09	HAS1	D2N2G5	red	8.32445
ENSG00000147454	105.957	2.14746	0.336708	6.37783	1.79619e-10	4.95053e-09	SLC25A37	Q71JB2	red	8.30535
ENSG00000197971	922.258	-2.17225	0.340788	-6.37419	1.83929e-10	5.05916e-09	MBP	P02686	green	-8.29592
ENSG00000104213	40.267	6.15242	0.965615	6.3715	1.87187e-10	5.13845e-09	PDGFRL	Q15198	red	8.28917
ENSG00000164327	211.797	1.61527	0.253541	6.37083	1.88013e-10	5.1508e-09	RICTOR	Q6R327	red	8.28813
ENSG00000164548	398.759	1.43405	0.225626	6.35586	2.07257e-10	5.66668e-09	TRA2A	Q13595	red	8.24667
ENSG00000282608	189.699	-6.81934	1.07327	-6.35378	2.1009e-10	5.73268e-09	ADORA3	P0DMS8	green	-8.24164
ENSG00000253276	553.607	2.15011	0.338621	6.34961	2.15868e-10	5.87864e-09	CCDC71L	Q8N9Z2	red	8.23072
ENSG00000026103	671.902	2.45317	0.387783	6.32614	2.51375e-10	6.832e-09	FAS	P25445	red	8.16545
ENSG00000164236	173.077	3.05047	0.48223	6.32575	2.52013e-10	6.83579e-09	ANKRD33B	A6NCL7	red	8.16521
ENSG00000197632	1460.57	6.60461	1.04542	6.31764	2.65588e-10	7.18978e-09	SERPINB2	P05120	red	8.14328
ENSG00000012963	387.043	-0.939715	0.148764	-6.31683	2.66987e-10	7.21339e-09	UBR7	Q8N806	gray	-8.14186
ENSG00000115520	493.44	0.997538	0.157929	6.31637	2.67784e-10	7.22068e-09	COQ10B	B8ZZX2	gray	8.14142
ENSG00000186188	31.3057	-6.05318	0.959058	-6.31159	2.76179e-10	7.43243e-09	FFAR4	B4DWG6	green	-8.12887
ENSG00000164048	41.3859	-2.28173	0.361674	-6.30881	2.81187e-10	7.55235e-09	ZNF589	Q86UQ0	green	-8.12192
ENSG00000272986	34.8238	3.56471	0.565213	6.30685	2.84775e-10	7.63375e-09	NA	NA	red	8.11726
ENSG00000137834	33.8952	-3.76857	0.597573	-6.30645	2.85499e-10	7.63823e-09	SMAD6	O43541	green	-8.11701
ENSG00000065970	96.552	-1.49035	0.236502	-6.30162	2.94545e-10	7.86486e-09	FOXJ2	Q9P0K8	green	-8.10431
ENSG00000123358	146.925	2.47598	0.394458	6.27691	3.45368e-10	9.204e-09	NR4A1	P22736	red	8.03602
ENSG00000104903	90.276	-2.75021	0.438348	-6.27403	3.51828e-10	9.35795e-09	LYL1	P12980	green	-8.02882
ENSG00000196684	111.03	2.90903	0.463961	6.26997	3.6111e-10	9.58622e-09	HSH2D	Q96JZ2	red	8.01835
ENSG00000174306	25.7573	-2.78869	0.444829	-6.26912	3.63096e-10	9.62028e-09	ZHX3	Q9H4I2	green	-8.01681
ENSG00000157107	426.968	-2.15213	0.343422	-6.26672	3.68724e-10	9.75054e-09	FCHO2	Q0JRZ9	green	-8.01097
ENSG00000146278	3994.83	2.08285	0.332576	6.26278	3.78164e-10	9.9809e-09	PNRC1	Q12796	red	8.00083
ENSG00000162614	52.0632	4.10524	0.655708	6.26078	3.83063e-10	1.00908e-08	NEXN	B4DDI0	red	7.99608
ENSG00000099899	121.654	-1.15152	0.184307	-6.24783	4.16191e-10	1.09424e-08	TRMT2A	Q8IZ69	green	-7.96089
ENSG00000155324	159.123	2.11543	0.338836	6.24323	4.28635e-10	1.1248e-08	GRAMD2B	Q96HH9	red	7.94893
ENSG00000148296	60.0371	-1.50073	0.240403	-6.24255	4.30491e-10	1.12751e-08	SURF6	O75683	green	-7.94788
ENSG00000162783	593.097	2.05349	0.329014	6.24135	4.33815e-10	1.13405e-08	IER5	Q5VY09	red	7.94537
ENSG00000233834	26.2938	4.03095	0.645977	6.24009	4.37324e-10	1.14104e-08	LOC100506098	NA	red	7.9427
ENSG00000157557	538.539	2.9755	0.477215	6.23512	4.51418e-10	1.17557e-08	ETS2	P15036	red	7.92975
ENSG00000146872	271.634	1.281	0.205589	6.23089	4.63794e-10	1.20551e-08	TLK2	Q86UE8	red	7.91883
ENSG00000179428	26.6838	4.15829	0.667569	6.229	4.69419e-10	1.21782e-08	LOC541472	NA	red	7.91442
ENSG00000120549	16.347	3.56048	0.571912	6.22558	4.79782e-10	1.24235e-08	KIAA1217	Q5T5P2	red	7.90575
ENSG00000144843	472.245	1.4445	0.232087	6.22398	4.84689e-10	1.25269e-08	ADPRH	P54922	red	7.90216
ENSG00000108819	414.179	-2.09955	0.337811	-6.21518	5.12672e-10	1.32252e-08	PPP1R9B	D3DTX6	green	-7.8786
ENSG00000107021	169.814	-1.06114	0.170814	-6.21227	5.2223e-10	1.34464e-08	TBC1D13	A0A024R8B1	green	-7.87139
ENSG00000072364	908.179	1.61824	0.261021	6.19967	5.65812e-10	1.45413e-08	AFF4	Q9UHB7	red	7.8374
ENSG00000121577	10.5953	3.73373	0.602375	6.19835	5.70577e-10	1.46363e-08	POPDC2	Q9HBU9	red	7.83457
ENSG00000172765	137.888	-1.69653	0.27376	-6.19714	5.7497e-10	1.47214e-08	TMCC1	O94876	green	-7.83205
ENSG00000244165	77.3176	-3.34369	0.540154	-6.19025	6.00708e-10	1.53517e-08	P2RY11	Q96G91	green	-7.81384
ENSG00000254281	36.666	4.47813	0.725102	6.17587	6.58016e-10	1.67849e-08	NA	NA	red	7.77508
ENSG00000092199	3481.79	0.651155	0.10547	6.17386	6.66422e-10	1.69363e-08	HNRNPC	P07910	gray	7.77118
ENSG00000125731	20.5434	2.31829	0.375493	6.17398	6.65911e-10	1.69363e-08	SH2D3A	A8K2M8	red	7.77118
ENSG00000095383	302.375	-2.98069	0.483173	-6.16899	6.87291e-10	1.74343e-08	TBC1D2	Q9BYX2	green	-7.7586
ENSG00000135709	140.284	-2.0123	0.326212	-6.16866	6.88697e-10	1.74377e-08	KIAA0513	O60268	green	-7.75851
ENSG00000140830	137.622	1.53942	0.249577	6.16812	6.91081e-10	1.74657e-08	TXNL4B	Q9NX01	red	7.75781
ENSG00000075213	236.791	2.74376	0.444962	6.16629	6.99087e-10	1.76355e-08	SEMA3A	Q14563	red	7.75361
ENSG00000184574	48.9079	-3.68289	0.59906	-6.14778	7.8577e-10	1.97858e-08	LPAR5	Q5KU18	green	-7.70365
ENSG00000103671	381.963	1.10329	0.179474	6.14734	7.87934e-10	1.98039e-08	TRIP4	Q15650	red	7.70325
ENSG00000114796	248.654	-1.81049	0.294713	-6.14322	8.08643e-10	2.02872e-08	KLHL24	Q6TFL4	green	-7.69278
ENSG00000204859	36.1822	-2.4743	0.402956	-6.14037	8.23291e-10	2.06169e-08	ZBTB48	A8K291	green	-7.68578
ENSG00000177340	19.9193	4.40652	0.71916	6.12732	8.93706e-10	2.23394e-08	FLJ13224	NA	red	7.65093
ENSG00000127311	88.5445	2.71862	0.443766	6.12626	8.99691e-10	2.2448e-08	HELB	Q8NG08	red	7.64882
ENSG00000114019	177.031	9.49115	1.54983	6.12398	9.12638e-10	2.27297e-08	AMOTL2	Q9Y2J4	red	7.64341
ENSG00000196083	293.18	2.23845	0.36587	6.11814	9.46736e-10	2.35361e-08	IL1RAP	A8K6K4	red	7.62827
ENSG00000133962	10.4131	4.64765	0.759729	6.11751	9.5048e-10	2.35864e-08	CATSPERB	B3KWW9	red	7.62734
ENSG00000136720	98.0782	-1.73636	0.283859	-6.11698	9.53644e-10	2.36221e-08	HS6ST1	O60243	green	-7.62668
ENSG00000052795	2005.97	1.60469	0.262667	6.10922	1.00119e-09	2.4755e-08	FNIP2	Q9P278	red	7.60634
ENSG00000164535	68.8767	-1.77374	0.290362	-6.10874	1.00421e-09	2.4785e-08	DAGLB	Q8NCG7	green	-7.60581
ENSG00000040633	358.291	-1.11292	0.182267	-6.10599	1.02163e-09	2.51697e-08	PHF23	Q9BUL5	green	-7.59912
ENSG00000119866	95.5182	2.32272	0.38065	6.10199	1.04757e-09	2.57624e-08	BCL11A	D9YZV9	red	7.58901
ENSG00000170345	109.163	-3.18134	0.521888	-6.09583	1.08872e-09	2.67264e-08	FOS	P01100	green	-7.57306
ENSG00000140382	198.943	-1.56997	0.257699	-6.09225	1.11336e-09	2.72823e-08	HMG20A	Q9NP66	green	-7.56412
ENSG00000116990	30.8291	-4.5645	0.749463	-6.09037	1.12653e-09	2.75558e-08	MYCL	P12524	green	-7.55979
ENSG00000279965	31.4791	6.36147	1.04632	6.07984	1.203e-09	2.93737e-08	NA	NA	red	7.53204
ENSG00000173402	154.091	-1.53688	0.252798	-6.07948	1.20573e-09	2.93881e-08	DAG1	A0A024R2W4	green	-7.53183
ENSG00000251323	21.5862	5.74208	0.944825	6.0774	1.2215e-09	2.97197e-08	LOC101928865	NA	red	7.52696
ENSG00000221963	1805.63	2.19678	0.361597	6.07522	1.2382e-09	3.00725e-08	APOL6	B3KTP4	red	7.52183
ENSG00000159202	2513.02	1.20501	0.198378	6.07433	1.24506e-09	3.01625e-08	UBE2Z	Q9H832	red	7.52053
ENSG00000163132	14.459	6.50634	1.07115	6.07417	1.24631e-09	3.01625e-08	MSX1	P28360	red	7.52053
ENSG00000119862	200.435	2.60077	0.428275	6.07268	1.25796e-09	3.03908e-08	LGALSL	Q3ZCW2	red	7.51726
ENSG00000106799	565.846	-1.95481	0.322019	-6.07048	1.27528e-09	3.07548e-08	TGFBR1	B4DXN7	green	-7.51209
ENSG00000181467	1553.83	-2.25596	0.371708	-6.06918	1.28565e-09	3.09506e-08	RAP2B	P61225	green	-7.50933
ENSG00000168016	261.223	2.49378	0.411045	6.06693	1.30382e-09	3.13328e-08	TRANK1	O15050	red	7.504
ENSG00000159256	406.313	1.26016	0.207836	6.06323	1.33418e-09	3.20062e-08	MORC3	B4DHJ4	red	7.49477
ENSG00000273841	599.621	1.08893	0.179935	6.05176	1.43272e-09	3.43101e-08	TAF9	Q16594	red	7.46458
ENSG00000151702	213.745	-1.72971	0.285934	-6.04934	1.45437e-09	3.47677e-08	FLI1	A0A024R3N6	green	-7.45882
ENSG00000144579	413.64	-1.2287	0.203312	-6.04343	1.50872e-09	3.60043e-08	CTDSP1	Q9GZU7	green	-7.44365
ENSG00000198894	147.245	-1.96891	0.326117	-6.03743	1.56585e-09	3.73025e-08	CIPC	Q9C0C6	green	-7.42826
ENSG00000114127	634.296	1.93743	0.320972	6.03611	1.57871e-09	3.75225e-08	XRN1	Q8IZH2	red	7.42571
ENSG00000114251	199.867	3.55851	0.589555	6.03592	1.58056e-09	3.75225e-08	WNT5A	A0A024R316	red	7.42571
ENSG00000157514	223.018	-2.65449	0.440641	-6.02414	1.7001e-09	4.02905e-08	TSC22D3	Q5JRJ2	green	-7.3948
ENSG00000073008	197.798	2.1805	0.362013	6.02327	1.70928e-09	4.04382e-08	PVR	P15151	red	7.39321
ENSG00000140961	51.9959	-2.36502	0.392742	-6.02183	1.72458e-09	4.07299e-08	OSGIN1	Q9UJX0	green	-7.39009
ENSG00000150347	491.882	1.94205	0.322589	6.02018	1.74219e-09	4.10749e-08	ARID5B	Q14865	red	7.38642
ENSG00000163605	885.583	1.27206	0.211401	6.01729	1.77363e-09	4.17443e-08	PPP4R2	Q9NY27	red	7.3794
ENSG00000226137	62.3901	-2.68874	0.44816	-5.99951	1.97912e-09	4.65009e-08	BAIAP2-DT	NA	green	-7.33254
ENSG00000185686	13.1747	3.94291	0.657248	5.99911	1.98397e-09	4.6535e-08	PRAME	A0A024R1E6	red	7.33222
ENSG00000222043	51.2992	4.25471	0.709623	5.99573	2.02574e-09	4.74334e-08	NA	NA	red	7.32392
ENSG00000176142	138.923	1.1305	0.188621	5.9935	2.05376e-09	4.80075e-08	TMEM39A	Q9NV64	red	7.31869
ENSG00000124201	1828.75	2.10547	0.351575	5.9887	2.11524e-09	4.93604e-08	ZNFX1	Q9P2E3	red	7.30662
ENSG00000198160	746.498	1.57639	0.263278	5.98756	2.13015e-09	4.96237e-08	MIER1	Q8N108	red	7.30431
ENSG00000105889	42.7687	2.69864	0.450802	5.98631	2.14649e-09	4.99195e-08	STEAP1B	Q6NZ63	red	7.30173
ENSG00000056972	186.772	1.99915	0.334374	5.97877	2.24829e-09	5.21983e-08	TRAF3IP2	O43734	red	7.28234
ENSG00000183508	201.009	2.44884	0.409865	5.97475	2.30448e-09	5.34124e-08	TENT5C	Q5VWP2	red	7.27236
ENSG00000169714	2488.86	-0.9018	0.151026	-5.97116	2.35578e-09	5.45092e-08	CNBP	P62633	gray	-7.26353
ENSG00000147050	393.326	2.16677	0.363096	5.96748	2.40947e-09	5.56575e-08	KDM6A	B7ZKN5	red	7.25448
ENSG00000185909	196.381	-4.35476	0.729911	-5.96615	2.42923e-09	5.60196e-08	KLHDC8B	A0A024R2X4	green	-7.25166
ENSG00000230647	13.9894	6.10139	1.02486	5.95341	2.62614e-09	6.04585e-08	NA	NA	red	7.21854
ENSG00000171791	236.437	1.52694	0.256685	5.94867	2.70331e-09	6.20267e-08	BCL2	A0A024R2B3	red	7.20742
ENSG00000253557	20.1832	6.33682	1.06523	5.94879	2.70132e-09	6.20267e-08	NA	NA	red	7.20742
ENSG00000102531	503.342	1.52613	0.256917	5.94016	2.84736e-09	6.52225e-08	FNDC3A	A0A024RDT9	red	7.1856
ENSG00000266709	32.5639	2.60448	0.438561	5.93869	2.87313e-09	6.5703e-08	MGC12916	NA	red	7.18241
ENSG00000140795	20.0598	5.10706	0.860211	5.93698	2.90324e-09	6.6281e-08	MYLK3	Q32MK0	red	7.17861
ENSG00000116701	6623.38	1.41575	0.238656	5.93219	2.98913e-09	6.81284e-08	NCF2	A0A0S2Z457	red	7.16667
ENSG00000126561	1459.11	1.84308	0.310848	5.9292	3.04406e-09	6.92651e-08	STAT5A	A8K6I5	red	7.15949
ENSG00000163684	100.959	-1.05967	0.17881	-5.92627	3.09894e-09	7.03969e-08	RPP14	O95059	green	-7.15245
ENSG00000154640	328.967	1.47737	0.249541	5.92033	3.21296e-09	7.28662e-08	BTG3	Q14201	red	7.13747
ENSG00000143147	31.1054	2.76366	0.466909	5.91906	3.23791e-09	7.33107e-08	GPR161	Q8N6U8	red	7.13483
ENSG00000115271	384.586	1.09351	0.184948	5.91252	3.36917e-09	7.61565e-08	GCA	H7BXD5	red	7.11829
ENSG00000172331	345.307	1.29505	0.21907	5.91158	3.3885e-09	7.64674e-08	BPGM	A0A024R782	red	7.11652
ENSG00000086062	4172.18	1.29571	0.219368	5.90657	3.49296e-09	7.85657e-08	B4GALT1	P15291	red	7.10477
ENSG00000137265	691.579	3.0929	0.523617	5.90679	3.48845e-09	7.85657e-08	IRF4	Q15306	red	7.10477
ENSG00000077150	721.338	1.75836	0.29784	5.9037	3.55435e-09	7.98155e-08	NFKB2	Q00653	red	7.09791
ENSG00000197122	1355.34	1.48306	0.251699	5.89219	3.81104e-09	8.54396e-08	SRC	P12931	red	7.06834
ENSG00000213853	15.9924	3.94437	0.67062	5.88167	4.06155e-09	9.0907e-08	EMP2	P54851	red	7.0414
ENSG00000181274	100.727	-2.33774	0.39758	-5.87993	4.10446e-09	9.17177e-08	FRAT2	O75474	green	-7.03755
ENSG00000180011	172.419	-1.37879	0.234633	-5.87636	4.19386e-09	9.34107e-08	ZADH2	Q8N4Q0	green	-7.0296
ENSG00000274215	8.48475	6.64882	1.13144	5.87641	4.19251e-09	9.34107e-08	NA	NA	red	7.0296
ENSG00000013561	420.668	-0.796595	0.135621	-5.8737	4.26174e-09	9.46633e-08	RNF14	Q9UBS8	gray	-7.02382
ENSG00000066583	286.011	1.08222	0.184252	5.87362	4.26393e-09	9.46633e-08	ISOC1	Q96CN7	red	7.02382
ENSG00000275342	38.1263	-2.19973	0.374818	-5.86879	4.38982e-09	9.73005e-08	PRAG1	Q86YV5	green	-7.01188
ENSG00000145632	20.3867	2.61599	0.44587	5.86716	4.4332e-09	9.81034e-08	PLK2	A0A087WUH9	red	7.00832
ENSG00000139132	181.464	-1.98009	0.337689	-5.86366	4.52787e-09	1.00037e-07	FGD4	B7Z8F9	green	-6.99984
ENSG00000170191	72.0724	-1.27999	0.21864	-5.85434	4.78909e-09	1.05638e-07	NANP	Q8TBE9	green	-6.97618
ENSG00000116044	2002.69	0.924869	0.158001	5.85357	4.81127e-09	1.05956e-07	NFE2L2	Q16236	gray	6.97487
ENSG00000140511	639.358	2.34149	0.400277	5.84966	4.92582e-09	1.08305e-07	HAPLN3	A8K7T8	red	6.96535
ENSG00000135378	197.989	1.61235	0.275744	5.84726	4.99735e-09	1.09701e-07	PRRG4	A0A0S2Z5N9	red	6.95979
ENSG00000185477	403.482	-1.90777	0.326418	-5.84457	5.07879e-09	1.11311e-07	GPRIN3	Q6ZVF9	green	-6.95346
ENSG00000186350	506.811	-1.49306	0.255744	-5.83811	5.27973e-09	1.1553e-07	RXRA	Q6P3U7	green	-6.93731
ENSG00000160683	145.452	2.82324	0.484264	5.82997	5.54376e-09	1.21114e-07	CXCR5	A0N0R2	red	6.91681
ENSG00000248092	51.3636	-1.34334	0.230444	-5.82936	5.56406e-09	1.21364e-07	NA	NA	green	-6.91591
ENSG00000185262	467.305	1.66915	0.286492	5.82616	5.67176e-09	1.23516e-07	UBALD2	Q8IYN6	red	6.90828
ENSG00000114853	26.0234	-2.25302	0.386755	-5.82543	5.69648e-09	1.23858e-07	ZBTB47	Q9UFB7	green	-6.90708
ENSG00000135912	79.958	-1.66195	0.285365	-5.82396	5.74709e-09	1.2476e-07	TTLL4	A0A024R424	green	-6.90392
ENSG00000125454	366.471	-1.42855	0.245479	-5.81945	5.90417e-09	1.27967e-07	SLC25A19	Q5JPC1	green	-6.8929
ENSG00000100644	2413.65	1.78737	0.307304	5.8163	6.01655e-09	1.30197e-07	HIF1A	Q16665	red	6.8854
ENSG00000250929	75.9475	3.01294	0.518467	5.81124	6.20108e-09	1.33979e-07	NA	NA	red	6.87296
ENSG00000257924	16.1794	3.72626	0.641313	5.81035	6.23406e-09	1.34479e-07	NA	NA	red	6.87135
ENSG00000102245	152.967	2.47884	0.427287	5.80134	6.57855e-09	1.41687e-07	CD40LG	P29965	red	6.84867
ENSG00000185361	108.928	-1.87319	0.323369	-5.79274	6.92486e-09	1.48912e-07	TNFAIP8L1	Q8WVP5	green	-6.82707
ENSG00000132274	1355.71	1.66013	0.286707	5.79035	7.02402e-09	1.50807e-07	TRIM22	B4DQS5	red	6.82158
ENSG00000186635	659.231	-1.15597	0.199699	-5.78856	7.09945e-09	1.52188e-07	ARAP1	Q96P48	green	-6.81762
ENSG00000132256	95.7167	2.18789	0.37807	5.787	7.16541e-09	1.53362e-07	TRIM5	Q9C035	red	6.81428
ENSG00000149798	153.855	3.63641	0.628705	5.78397	7.29585e-09	1.5591e-07	CDC42EP2	O14613	red	6.80712
ENSG00000272463	56.2202	3.19917	0.553178	5.78327	7.32644e-09	1.5632e-07	NA	NA	red	6.80598
ENSG00000175938	113.004	-2.49319	0.431289	-5.7808	7.43458e-09	1.58381e-07	ORAI3	A0A024QZA7	green	-6.8003
ENSG00000174282	303.761	-1.76549	0.305421	-5.78051	7.44735e-09	1.58406e-07	ZBTB4	Q9P1Z0	green	-6.80023
ENSG00000013619	41.7158	2.79108	0.482876	5.78012	7.46453e-09	1.58526e-07	MAMLD1	Q13495	red	6.7999
ENSG00000172936	1541.5	1.36592	0.236345	5.77934	7.49934e-09	1.59018e-07	MYD88	Q99836	red	6.79855
ENSG00000173153	208.826	-1.22918	0.213018	-5.77031	7.91279e-09	1.67526e-07	ESRRA	P11474	green	-6.77592
ENSG00000175354	563.442	1.29068	0.223898	5.76457	8.18661e-09	1.73056e-07	PTPN2	P17706	red	6.76181
ENSG00000144857	27.4593	4.17509	0.725299	5.75637	8.59407e-09	1.81348e-07	BOC	Q9BWV1	red	6.74149
ENSG00000175137	144.476	-1.24664	0.216576	-5.75615	8.60536e-09	1.81348e-07	SH3BP5L	Q7L8J4	green	-6.74149
ENSG00000135655	1039.26	1.07234	0.18631	5.75566	8.63035e-09	1.81595e-07	USP15	Q9Y4E8	red	6.7409
ENSG00000134686	518.494	-1.19764	0.208322	-5.74902	8.97632e-09	1.88363e-07	PHC2	A0A0A0MSI2	green	-6.725
ENSG00000175595	68.1032	-1.34698	0.234299	-5.74896	8.97949e-09	1.88363e-07	ERCC4	A0A1W1GSK9	green	-6.725
ENSG00000135686	152.043	-1.62384	0.28272	-5.74365	9.26597e-09	1.94075e-07	KLHL36	Q8N4N3	green	-6.71203
ENSG00000136688	17.9997	6.63666	1.1569	5.73657	9.66108e-09	2.02042e-07	IL36G	Q9NZH8	red	6.69456
ENSG00000136485	880.743	-0.908442	0.158439	-5.7337	9.82607e-09	2.05179e-07	DCAF7	P61962	gray	-6.68787
ENSG00000136147	469.63	1.51266	0.263847	5.7331	9.86142e-09	2.05604e-07	PHF11	B4DDL5	red	6.68697
ENSG00000171469	171.653	-1.52099	0.265412	-5.73068	1.00027e-08	2.08233e-07	ZNF561	A8KAD9	green	-6.68145
ENSG00000170456	56.5535	-1.69882	0.296461	-5.73033	1.00235e-08	2.08349e-07	DENND5B	G3V1S3	green	-6.68121
ENSG00000145088	129.282	1.42	0.247886	5.72844	1.01356e-08	2.10359e-07	EAF2	Q96CJ1	red	6.67704
ENSG00000119523	360.405	0.696583	0.121621	5.72747	1.0194e-08	2.10615e-07	ALG2	A0A024R184	gray	6.67651
ENSG00000128917	51.3441	7.4132	1.29424	5.72784	1.01717e-08	2.10615e-07	DLL4	Q9NR61	red	6.67651
ENSG00000237513	20.6867	2.31123	0.40353	5.72753	1.01901e-08	2.10615e-07	NA	NA	red	6.67651
ENSG00000127666	326.625	1.99124	0.347907	5.72348	1.04366e-08	2.15302e-07	TICAM1	Q8IUC6	red	6.66695
ENSG00000188725	375.972	-1.37418	0.240166	-5.72181	1.05394e-08	2.17095e-07	SMIM15	Q7Z3B0	green	-6.66335
ENSG00000174032	249.779	-1.32352	0.231537	-5.71624	1.08904e-08	2.2399e-07	SLC25A30	B3KSR0	green	-6.64977
ENSG00000157800	73.8063	2.13541	0.373854	5.71189	1.1173e-08	2.29457e-07	SLC37A3	Q8NCC5	red	6.6393
ENSG00000197782	38.2489	-1.99057	0.348599	-5.71021	1.12839e-08	2.31387e-07	ZNF780A	O75290	green	-6.63566
ENSG00000180644	515.463	3.4209	0.59985	5.70293	1.17768e-08	2.41134e-07	PRF1	P14222	red	6.61774
ENSG00000186141	342.314	0.970699	0.170295	5.7001	1.19737e-08	2.448e-07	POLR3C	Q9BUI4	gray	6.61119
ENSG00000165322	111.572	-1.62591	0.285384	-5.69725	1.21755e-08	2.48553e-07	ARHGAP12	Q8IWW6	green	-6.60458
ENSG00000182568	218.179	1.67045	0.293938	5.68301	1.32347e-08	2.69776e-07	SATB1	A0A024R2H1	red	6.569
ENSG00000137486	397.976	-1.34995	0.237746	-5.67813	1.36178e-08	2.77171e-07	ARRB1	B7Z1Q3	green	-6.55725
ENSG00000163600	675.398	2.91366	0.51354	5.67368	1.39765e-08	2.8405e-07	ICOS	Q53QY6	red	6.54661
ENSG00000119927	19.943	-2.42447	0.427381	-5.67286	1.40433e-08	2.84985e-07	GPAM	Q86T70	green	-6.54518
ENSG00000160685	319.311	-1.21774	0.214777	-5.66978	1.42979e-08	2.89723e-07	ZBTB7B	O15156	green	-6.53802
ENSG00000128016	1238.93	2.76633	0.488326	5.66492	1.47096e-08	2.97625e-07	ZFP36	M0QY76	red	6.52633
ENSG00000204054	343.509	-1.4836	0.261976	-5.66311	1.48652e-08	3.0033e-07	NA	NA	green	-6.5224
ENSG00000198668	5029.16	0.932098	0.164886	5.65299	1.57679e-08	3.18099e-07	CALM1	B4DJ51	gray	6.49744
ENSG00000127318	23.1522	6.79394	1.2019	5.65265	1.57996e-08	3.18269e-07	IL22	Q9GZX6	red	6.49721
ENSG00000158006	137.49	-1.29997	0.230279	-5.64518	1.6501e-08	3.3191e-07	PAFAH2	Q99487	green	-6.47898
ENSG00000153561	254.976	-1.26366	0.223913	-5.64353	1.666e-08	3.34618e-07	RMND5A	Q9H871	green	-6.47545
ENSG00000132388	348.888	-1.03121	0.182771	-5.64206	1.68025e-08	3.36493e-07	UBE2G1	P62253	green	-6.47302
ENSG00000221869	467.143	3.46063	0.613347	5.64221	1.6788e-08	3.36493e-07	CEBPD	P49716	red	6.47302
ENSG00000177427	44.8669	-2.0932	0.371104	-5.64046	1.69592e-08	3.39135e-07	MIEF2	Q96C03	green	-6.46963
ENSG00000120337	82.2033	3.16802	0.561946	5.63759	1.72451e-08	3.44349e-07	TNFSF18	A0A0U5JXL4	red	6.463
ENSG00000065809	2825.18	0.968099	0.171767	5.63612	1.73926e-08	3.4679e-07	FAM107B	Q9H098	gray	6.45993
ENSG00000106591	271.717	1.28772	0.228625	5.63247	1.77652e-08	3.53702e-07	MRPL32	A4D1V4	red	6.45136
ENSG00000198081	70.7089	-1.50604	0.267636	-5.6272	1.83154e-08	3.64128e-07	ZBTB14	O43829	green	-6.43875
ENSG00000100226	398.47	1.6509	0.293722	5.62063	1.9026e-08	3.77707e-07	GTPBP1	O00178	red	6.42285
ENSG00000010539	156.012	1.39764	0.248696	5.61987	1.91099e-08	3.78824e-07	ZNF200	P98182	red	6.42156
ENSG00000010165	207.751	-1.12351	0.199998	-5.61761	1.93621e-08	3.83269e-07	EEF1AKNMT	Q8N6R0	green	-6.4165
ENSG00000186047	35.0477	-3.34971	0.596461	-5.61598	1.95451e-08	3.86332e-07	DLEU7	Q6UYE1	green	-6.41304
ENSG00000162378	188.456	-1.53539	0.273413	-5.61562	1.95858e-08	3.86579e-07	ZYG11B	B4DK95	green	-6.41276
ENSG00000183696	1180.48	1.87864	0.33472	5.61258	1.9933e-08	3.92866e-07	UPP1	B4DND0	red	6.40576
ENSG00000163660	93.8462	1.65135	0.294454	5.60818	2.0447e-08	4.02419e-07	CCNL1	Q9UK58	red	6.39532
ENSG00000160233	81.7639	2.21116	0.39435	5.6071	2.05744e-08	4.04344e-07	LRRC3	Q9BY71	red	6.39325
ENSG00000171467	59.3204	-2.26654	0.404528	-5.60292	2.10766e-08	4.1362e-07	ZNF318	Q5VUA4	green	-6.3834
ENSG00000157933	115.302	-2.16975	0.387632	-5.59746	2.17519e-08	4.26262e-07	SKI	P12755	green	-6.37032
ENSG00000140519	29.3556	6.15452	1.10022	5.5939	2.22019e-08	4.33841e-07	RHCG	Q9UBD6	red	6.36267
ENSG00000236287	81.2937	-1.70371	0.304554	-5.59411	2.21758e-08	4.33841e-07	ZBED5	Q49AG3	green	-6.36267
ENSG00000174600	881.513	-2.71375	0.485297	-5.59193	2.24556e-08	4.38173e-07	CMKLR1	Q99788	green	-6.35835
ENSG00000254612	19.9944	2.08877	0.373578	5.59126	2.25431e-08	4.39254e-07	NA	NA	red	6.35728
ENSG00000168301	40.7569	-1.5181	0.271609	-5.58929	2.28001e-08	4.43631e-07	KCTD6	Q8NC69	green	-6.35298
ENSG00000011590	59.7959	2.83788	0.507784	5.58876	2.28696e-08	4.44352e-07	ZBTB32	Q9Y2Y4	red	6.35227
ENSG00000235366	24.6536	7.51412	1.34468	5.58803	2.29666e-08	4.45604e-07	NA	NA	red	6.35105
ENSG00000266094	1442.02	2.17365	0.389102	5.58632	2.31933e-08	4.49366e-07	RASSF5	A8K5F3	red	6.3474
ENSG00000124479	58.4402	2.83535	0.507628	5.5855	2.33031e-08	4.50365e-07	NDP	Q00604	red	6.34644
ENSG00000168394	9605.29	1.66368	0.297861	5.58544	2.33106e-08	4.50365e-07	TAP1	A0A0S2Z5A6	red	6.34644
ENSG00000071054	477.614	1.90422	0.341344	5.57861	2.42452e-08	4.67761e-07	MAP4K4	O95819	red	6.32998
ENSG00000145569	320.846	-1.91649	0.343713	-5.57585	2.46331e-08	4.74576e-07	OTULINL	Q9NUU6	green	-6.32369
ENSG00000171700	346.828	-1.83904	0.329872	-5.575	2.47528e-08	4.76138e-07	RGS19	P49795	green	-6.32227
ENSG00000212978	51.7514	-1.35747	0.243501	-5.57478	2.47836e-08	4.76138e-07	LOC339803	NA	green	-6.32227
ENSG00000146776	80.0903	1.61434	0.289935	5.56794	2.5777e-08	4.94529e-07	ATXN7L1	Q9BTQ8	red	6.30581
ENSG00000143748	60.5817	-1.27877	0.229752	-5.56588	2.60828e-08	4.98998e-07	NVL	O15381	green	-6.3019
ENSG00000169908	82.9747	4.23133	0.760202	5.56607	2.60555e-08	4.98998e-07	TM4SF1	P30408	red	6.3019
ENSG00000265975	19.0781	2.01587	0.362296	5.56415	2.63441e-08	5.03293e-07	NA	NA	red	6.29818
ENSG00000184489	50.1293	2.03792	0.36636	5.56263	2.65746e-08	5.06991e-07	PTP4A3	O75365	red	6.295
ENSG00000141985	229.47	-1.15302	0.207309	-5.56183	2.66965e-08	5.08607e-07	SH3GL1	Q99961	green	-6.29362
ENSG00000131943	501.258	1.11676	0.200933	5.55789	2.73063e-08	5.19503e-07	C19orf12	Q9NSK7	red	6.28441
ENSG00000215271	175.126	-1.07038	0.19275	-5.55321	2.80474e-08	5.32861e-07	HOMEZ	Q8IX15	green	-6.27339
ENSG00000171492	187.784	-1.45276	0.261623	-5.55288	2.80997e-08	5.33116e-07	LRRC8D	B3KRU1	green	-6.27318
ENSG00000110925	377.763	1.32687	0.239204	5.547	2.90605e-08	5.50581e-07	CSRNP2	Q9H175	red	6.25918
ENSG00000122861	548.142	-3.54376	0.63906	-5.54527	2.93501e-08	5.55301e-07	PLAU	P00749	green	-6.25547
ENSG00000132823	748.597	1.57222	0.283602	5.54375	2.96059e-08	5.59368e-07	OSER1	Q9NX31	red	6.2523
ENSG00000137507	37.0909	3.01354	0.544078	5.53879	3.04566e-08	5.74649e-07	LRRC32	A0A024R5J7	red	6.2406
ENSG00000062582	13.7135	5.3553	0.9671	5.53748	3.0686e-08	5.78179e-07	MRPS24	Q96EL2	red	6.23794
ENSG00000095370	39.2636	-2.9159	0.527007	-5.53294	3.149e-08	5.92513e-07	SH2D3C	B4DG32	green	-6.2273
ENSG00000143970	192.238	-1.14951	0.207793	-5.53202	3.16566e-08	5.94832e-07	ASXL2	Q76L83	green	-6.22561
ENSG00000185947	686.7	1.3058	0.236341	5.52506	3.29378e-08	6.18058e-07	ZNF267	Q14586	red	6.20897
ENSG00000186197	33.1879	2.26713	0.410631	5.52109	3.36896e-08	6.31301e-07	EDARADD	Q8WWZ3	red	6.19976
ENSG00000279762	8.91393	4.84745	0.878226	5.51959	3.39794e-08	6.35861e-07	NA	NA	red	6.19664
ENSG00000113263	273.038	1.94646	0.352705	5.51865	3.41609e-08	6.38386e-07	ITK	Q08881	red	6.19492
ENSG00000267534	229.42	-1.68726	0.306097	-5.51217	3.54439e-08	6.61459e-07	S1PR2	A0A024R7B2	green	-6.1795
ENSG00000162419	123.267	0.987963	0.179249	5.51168	3.55428e-08	6.62402e-07	GMEB1	B1AT47	gray	6.17888
ENSG00000132510	193.368	3.18482	0.578037	5.50973	3.59389e-08	6.67966e-07	KDM6B	O15054	red	6.17525
ENSG00000198142	70.3351	-2.05548	0.37306	-5.50978	3.59288e-08	6.67966e-07	SOWAHC	Q53LP3	green	-6.17525
ENSG00000100650	406.31	0.8098	0.146995	5.50902	3.60831e-08	6.69738e-07	SRSF5	A0A024R6D8	gray	6.1741
ENSG00000004660	26.9203	-3.63668	0.660312	-5.50751	3.63942e-08	6.74598e-07	CAMKK1	Q8N5S9	green	-6.17096
ENSG00000180828	5.37161	6.07442	1.10305	5.50694	3.65133e-08	6.7589e-07	BHLHE22	B4DF88	red	6.17012
ENSG00000228223	32.2607	-1.88559	0.342644	-5.50306	3.73248e-08	6.89981e-07	HCG11	NA	green	-6.16116
ENSG00000162645	3155.01	1.33436	0.242613	5.49997	3.79853e-08	7.01243e-07	GBP2	P32456	red	6.15413
ENSG00000145901	2519.38	2.03212	0.369956	5.49287	3.95444e-08	7.28063e-07	TNIP1	A0A0A0MRZ4	red	6.13783
ENSG00000164086	73.8395	-2.06775	0.376429	-5.49307	3.95012e-08	7.28063e-07	DUSP7	Q16829	green	-6.13783
ENSG00000122335	69.3982	-1.6931	0.308263	-5.49237	3.96569e-08	7.29155e-07	SERAC1	Q96JX3	green	-6.13718
ENSG00000138135	23.8624	4.19556	0.764459	5.48827	4.05882e-08	7.45278e-07	CH25H	O95992	red	6.12768
ENSG00000086589	480.949	1.23476	0.225001	5.48782	4.06923e-08	7.4619e-07	RBM22	Q9NW64	red	6.12715
ENSG00000205755	9.85595	5.49992	1.00319	5.48242	4.19544e-08	7.68304e-07	CRLF2	Q9HC73	red	6.11447
ENSG00000138640	37.1429	-2.78822	0.508653	-5.48157	4.21568e-08	7.7098e-07	FAM13A	O94988	green	-6.11296
ENSG00000127334	260.466	-1.69111	0.308572	-5.48044	4.24275e-08	7.74895e-07	DYRK2	Q92630	green	-6.11076
ENSG00000205502	35.6932	6.59453	1.20374	5.47835	4.29305e-08	7.83038e-07	C2CD4B	A6NLJ0	red	6.10622
ENSG00000166002	477.211	1.08438	0.198017	5.47618	4.34602e-08	7.91647e-07	SMCO4	A0A024R3A3	red	6.10147
ENSG00000171223	3084.17	1.60406	0.292988	5.47485	4.37889e-08	7.96573e-07	JUNB	P17275	red	6.09877
ENSG00000128342	290.011	2.5466	0.465177	5.47447	4.38812e-08	7.97194e-07	LIF	P15018	red	6.09844
ENSG00000089094	190.258	-1.11322	0.203687	-5.46538	4.61918e-08	8.38059e-07	KDM2B	Q8NHM5	green	-6.07673
ENSG00000233038	53.2517	-2.56976	0.470883	-5.45733	4.83351e-08	8.75786e-07	NA	NA	green	-6.0576
ENSG00000245904	24.0135	2.68566	0.492246	5.45593	4.87165e-08	8.8153e-07	NA	NA	red	6.05476
ENSG00000020577	337.904	1.71485	0.314361	5.45502	4.89683e-08	8.84918e-07	SAMD4A	Q9UPU9	red	6.0531
ENSG00000158714	1406.8	-1.29015	0.236633	-5.4521	4.97771e-08	8.98348e-07	SLAMF8	Q9P0V8	green	-6.04656
ENSG00000165424	58.4882	-3.08834	0.566639	-5.45029	5.02877e-08	9.0637e-07	ZCCHC24	A0A024QZP0	green	-6.04269
ENSG00000152242	219.744	1.04336	0.192109	5.43109	5.60099e-08	1.00818e-06	C18orf25	Q96B23	red	5.99646
ENSG00000127084	103.79	-1.74324	0.32106	-5.42964	5.64669e-08	1.01507e-06	FGD3	A0A024R252	green	-5.9935
ENSG00000145103	8.80674	4.13516	0.762443	5.42356	5.84226e-08	1.04885e-06	ILDR1	Q86SU0	red	5.97929
ENSG00000180611	257.986	2.59914	0.479276	5.42305	5.85906e-08	1.05049e-06	MB21D2	Q8IYB1	red	5.97861
ENSG00000186260	32.9849	-2.07047	0.381862	-5.42204	5.89229e-08	1.05507e-06	MRTFB	Q9ULH7	green	-5.97672
ENSG00000125352	98.6696	-1.33122	0.245679	-5.41855	6.0083e-08	1.07443e-06	RNF113A	O15541	green	-5.96882
ENSG00000100099	113.249	-1.53892	0.284045	-5.41786	6.03172e-08	1.07722e-06	HPS4	A8K2E6	green	-5.9677
ENSG00000172345	80.5786	2.20427	0.406981	5.41613	6.09017e-08	1.08624e-06	STARD5	Q9NSY2	red	5.96407
ENSG00000132530	383.612	2.82376	0.52141	5.41562	6.10768e-08	1.08795e-06	XAF1	Q6GPH4	red	5.96339
ENSG00000148297	68.3571	-1.77706	0.328455	-5.41035	6.29016e-08	1.11839e-06	MED22	A0A024R8C5	green	-5.95141
ENSG00000164169	63.4102	-1.64219	0.303535	-5.41021	6.29491e-08	1.11839e-06	PRMT9	Q6P2P2	green	-5.95141
ENSG00000141837	31.1698	3.77184	0.697312	5.40912	6.33363e-08	1.12381e-06	CACNA1A	A0A1B0GVQ9	red	5.94931
ENSG00000133874	56.1176	1.96947	0.364181	5.40795	6.37516e-08	1.12972e-06	RNF122	Q9H9V4	red	5.94703
ENSG00000203446	279.477	1.51026	0.279282	5.40764	6.38592e-08	1.13016e-06	NA	NA	red	5.94686
ENSG00000127528	36.3253	-2.38009	0.440212	-5.40669	6.41986e-08	1.1347e-06	KLF2	Q9Y5W3	green	-5.94512
ENSG00000168675	202.746	-1.11542	0.206359	-5.40524	6.47206e-08	1.14245e-06	LDLRAD4	O15165	green	-5.94216
ENSG00000146674	10.7102	4.21111	0.779415	5.40291	6.55694e-08	1.15595e-06	IGFBP3	B3KPF0	red	5.93706
ENSG00000130559	132.893	-1.35511	0.2509	-5.401	6.62716e-08	1.16682e-06	CAMSAP1	Q5T5Y3	green	-5.933
ENSG00000168389	168.613	2.41392	0.447468	5.39462	6.8669e-08	1.20748e-06	MFSD2A	Q71RE4	red	5.91812
ENSG00000153721	40.6508	3.96047	0.735064	5.38792	7.12781e-08	1.25175e-06	CNKSR3	Q6P9H4	red	5.90248
ENSG00000067221	65.7723	1.72087	0.319784	5.38136	7.39267e-08	1.2966e-06	STOML1	Q53HB6	red	5.88719
ENSG00000112062	583.257	-1.26001	0.234464	-5.37398	7.70158e-08	1.34562e-06	MAPK14	L7RSM2	green	-5.87108
ENSG00000150782	1713.51	1.44841	0.269503	5.37438	7.68452e-08	1.34562e-06	IL18	A0A024R3E0	red	5.87108
ENSG00000158604	780.186	0.871487	0.162164	5.37411	7.69613e-08	1.34562e-06	TMED4	Q7Z7H5	gray	5.87108
ENSG00000130202	1409.42	1.64434	0.306161	5.37083	7.83757e-08	1.36763e-06	NECTIN2	Q92692	red	5.86403
ENSG00000090316	306.849	-1.62798	0.303213	-5.3691	7.9131e-08	1.37905e-06	MAEA	B3KRN7	green	-5.86042
ENSG00000101152	959.093	-0.761678	0.141944	-5.36606	8.04771e-08	1.40073e-06	DNAJC5	Q6AHX3	gray	-5.85365
ENSG00000136492	86.9235	2.69704	0.502976	5.36215	8.22355e-08	1.42952e-06	BRIP1	A0A024QZ45	red	5.84481
ENSG00000171989	16.0665	3.36184	0.627227	5.35985	8.32931e-08	1.44607e-06	LDHAL6B	A0A140VJM9	red	5.83981
ENSG00000178573	292.769	-1.74306	0.325364	-5.35725	8.44972e-08	1.46512e-06	MAF	O75444	green	-5.83413
ENSG00000204388	262.201	2.7115	0.506207	5.35651	8.48464e-08	1.46931e-06	HSPA1B	A8K5I0	red	5.83289
ENSG00000141449	4.30574	6.75683	1.26173	5.35523	8.54497e-08	1.47789e-06	GREB1L	Q9C091	red	5.83036
ENSG00000180263	127.96	-2.19605	0.410189	-5.35374	8.61532e-08	1.48818e-06	FGD6	Q6ZV73	green	-5.82734
ENSG00000167566	55.9021	-2.54913	0.476573	-5.34888	8.84993e-08	1.52678e-06	NCKAP5L	Q9HCH0	green	-5.81622
ENSG00000124766	210.351	2.11879	0.396279	5.34671	8.95675e-08	1.54326e-06	SOX4	Q06945	red	5.81156
ENSG00000137747	35.4691	3.23354	0.60482	5.34629	8.97747e-08	1.54489e-06	TMPRSS13	E9PRA0	red	5.8111
ENSG00000040487	149.652	-2.19036	0.409791	-5.34508	9.03775e-08	1.55331e-06	PQLC2	A0A024RA97	green	-5.80874
ENSG00000186063	272.269	1.21574	0.227474	5.34451	9.0663e-08	1.55627e-06	AIDA	Q96BJ3	red	5.80792
ENSG00000116717	86.1917	2.42439	0.454347	5.33598	9.50276e-08	1.62915e-06	GADD45A	P24522	red	5.78804
ENSG00000140030	356.642	-1.21859	0.228568	-5.33141	9.74509e-08	1.6686e-06	GPR65	B5B0C2	green	-5.77765
ENSG00000136826	222.315	2.39117	0.448681	5.32934	9.85705e-08	1.68356e-06	KLF4	O43474	red	5.77377
ENSG00000165694	11.2676	6.92218	1.29885	5.32945	9.85096e-08	1.68356e-06	FRMD7	Q6ZUT3	red	5.77377
ENSG00000237276	14.3877	4.65534	0.874001	5.32647	1.00142e-07	1.70828e-06	NA	NA	red	5.76744
ENSG00000130560	280.195	-1.26357	0.237243	-5.32608	1.00357e-07	1.70926e-06	UBAC1	A0A140VK64	green	-5.76719
ENSG00000167604	85.4967	1.69398	0.318064	5.32591	1.00449e-07	1.70926e-06	NFKBID	Q8NI38	red	5.76719
ENSG00000177917	181.565	1.26553	0.237698	5.32412	1.01445e-07	1.72406e-06	ARL6IP6	B3KMZ5	red	5.76345
ENSG00000004975	78.8576	-1.66737	0.313201	-5.32366	1.01701e-07	1.72627e-06	DVL2	O14641	green	-5.76289
ENSG00000153993	4.6814	7.00518	1.31832	5.3137	1.07419e-07	1.82107e-06	SEMA3D	O95025	red	5.73967
ENSG00000125772	385.089	-1.45518	0.273894	-5.31296	1.07861e-07	1.82631e-06	GPCPD1	Q9NPB8	green	-5.73843
ENSG00000228013	145.26	3.1838	0.599834	5.3078	1.10957e-07	1.87641e-06	IL6R-AS1	NA	red	5.72667
ENSG00000104695	688.031	0.66148	0.124632	5.30748	1.11153e-07	1.8774e-06	PPP2CB	A0A140VJS0	gray	5.72644
ENSG00000130844	107.969	-2.53284	0.477415	-5.30532	1.12477e-07	1.89742e-06	ZNF331	A0A024R4J5	green	-5.72184
ENSG00000119321	551.825	-1.30899	0.246758	-5.30474	1.12837e-07	1.90115e-06	FKBP15	Q5T1M5	green	-5.72098
ENSG00000168811	18.4143	5.02133	0.947864	5.29752	1.17385e-07	1.97536e-06	IL12A	O60595	red	5.70435
ENSG00000146242	10.8495	3.03229	0.572712	5.29462	1.19263e-07	2.0045e-06	TPBG	Q13641	red	5.69799
ENSG00000204131	37.3708	-4.29885	0.812269	-5.29239	1.20726e-07	2.02659e-06	NHSL2	A0A0J9YY34	green	-5.69323
ENSG00000126903	129.023	-1.04784	0.198042	-5.29101	1.21644e-07	2.03951e-06	SLC10A3	P09131	green	-5.69047
ENSG00000163214	70.5592	-1.24907	0.236413	-5.28342	1.26796e-07	2.12329e-06	DHX57	Q6P158	green	-5.67299
ENSG00000135828	94.5762	-1.14859	0.217528	-5.28021	1.29038e-07	2.1582e-06	RNASEL	Q05823	green	-5.66591
ENSG00000166128	1393.05	1.24124	0.235399	5.27294	1.34255e-07	2.24272e-06	RAB8B	Q92930	red	5.64922
ENSG00000174946	236.926	3.12931	0.593642	5.27137	1.35407e-07	2.2592e-06	GPR171	O14626	red	5.64604
ENSG00000107882	119.922	-1.82943	0.347204	-5.26905	1.3713e-07	2.28516e-06	SUFU	Q9UMX1	green	-5.64108
ENSG00000105829	204.868	1.00901	0.191692	5.26369	1.4119e-07	2.34997e-06	BET1	O15155	red	5.62894
ENSG00000135870	160.158	1.15486	0.21948	5.2618	1.42651e-07	2.37139e-06	RC3H1	B9EGU6	red	5.625
ENSG00000255987	16.9966	2.79366	0.531117	5.25997	1.44081e-07	2.39226e-06	NA	NA	red	5.62119
ENSG00000151090	79.4895	3.06494	0.582812	5.25888	1.44938e-07	2.40359e-06	THRB	F1D8N7	red	5.61914
ENSG00000187566	22.1059	-2.80701	0.534089	-5.2557	1.47462e-07	2.44248e-06	NHLRC1	Q6VVB1	green	-5.61217
ENSG00000149639	56.3009	-2.75719	0.524983	-5.25196	1.50489e-07	2.48961e-06	SOGA1	O94964	green	-5.60387
ENSG00000273199	9.6626	3.76145	0.716273	5.25142	1.50933e-07	2.49394e-06	NA	NA	red	5.60311
ENSG00000167528	122.911	-1.97935	0.377603	-5.24188	1.58951e-07	2.62326e-06	ZNF641	Q96N77	green	-5.58116
ENSG00000133059	301.866	1.40018	0.267382	5.23661	1.6355e-07	2.69268e-06	DSTYK	Q6XUX3	red	5.56981
ENSG00000158882	132.1	-1.05518	0.201493	-5.2368	1.63381e-07	2.69268e-06	TOMM40L	Q969M1	green	-5.56981
ENSG00000181026	106.18	1.41882	0.271313	5.22946	1.70009e-07	2.79566e-06	AEN	Q8WTP8	red	5.55352
ENSG00000139211	42.2523	2.00001	0.382511	5.22862	1.7078e-07	2.80497e-06	AMIGO2	A0A024R127	red	5.55207
ENSG00000138617	35.5108	-1.42068	0.27175	-5.22791	1.71441e-07	2.81245e-06	PARP16	Q8N5Y8	green	-5.55092
ENSG00000188820	5362.62	2.89319	0.554032	5.22207	1.76935e-07	2.89911e-06	CALHM6	Q5R3K3	red	5.53773
ENSG00000124762	8206.26	1.9417	0.372044	5.21902	1.79869e-07	2.94366e-06	CDKN1A	A0A024RCX5	red	5.53111
ENSG00000173011	202.067	-0.980174	0.187853	-5.21777	1.81089e-07	2.96009e-06	TADA2B	Q86TJ2	gray	-5.52869
ENSG00000163081	8.54923	7.61247	1.45912	5.21717	1.81679e-07	2.96619e-06	CCDC140	Q96MF4	red	5.5278
ENSG00000073921	2314.61	0.708622	0.135938	5.21283	1.85981e-07	3.03282e-06	PICALM	A0A024R5L7	gray	5.51815
ENSG00000179918	1599.35	-1.65347	0.317224	-5.21231	1.86504e-07	3.03773e-06	SEPHS2	Q99611	green	-5.51745
ENSG00000117586	225.209	2.57957	0.495039	5.21084	1.87983e-07	3.05819e-06	TNFSF4	P23510	red	5.51454
ENSG00000116205	114.448	1.0757	0.206459	5.21025	1.88589e-07	3.06102e-06	TCEANC2	Q96MN5	red	5.51413
ENSG00000257027	35.1806	1.6369	0.314171	5.21023	1.88604e-07	3.06102e-06	NA	NA	red	5.51413
ENSG00000130939	89.2912	-1.34405	0.258116	-5.20717	1.91741e-07	3.10824e-06	UBE4B	O95155	green	-5.50749
ENSG00000159388	1544.2	1.59105	0.306251	5.19525	2.04444e-07	3.31025e-06	BTG2	P78543	red	5.48014
ENSG00000135966	128.959	-1.14721	0.22093	-5.19264	2.07329e-07	3.35301e-06	TGFBRAP1	Q8WUH2	green	-5.47457
ENSG00000162065	30.2429	-2.37505	0.457443	-5.19202	2.08021e-07	3.36023e-06	TBC1D24	Q9ULP9	green	-5.47363
ENSG00000151364	7.78551	5.02701	0.968465	5.1907	2.09507e-07	3.38024e-06	KCTD14	Q9BQ13	red	5.47105
ENSG00000228791	9.44948	5.77023	1.11236	5.18738	2.13274e-07	3.43698e-06	NA	NA	red	5.46382
ENSG00000165943	227.982	-1.52473	0.293975	-5.18659	2.14181e-07	3.44754e-06	MOAP1	Q96BY2	green	-5.46249
ENSG00000133401	3.79382	6.45885	1.24554	5.18557	2.1536e-07	3.46245e-06	PDZD2	A0A024RE15	red	5.46062
ENSG00000182372	281.721	-2.0392	0.393304	-5.18479	2.16254e-07	3.47275e-06	CLN8	A0A024QZ57	green	-5.45933
ENSG00000160007	106.95	-1.96279	0.378765	-5.18208	2.19424e-07	3.51951e-06	ARHGAP35	Q9NRY4	green	-5.45352
ENSG00000123685	109.727	2.2022	0.425223	5.17893	2.23168e-07	3.57539e-06	BATF3	Q9NR55	red	5.44668
ENSG00000215012	52.3071	-2.31866	0.447875	-5.17701	2.25465e-07	3.60797e-06	RTL10	Q7L3V2	green	-5.44274
ENSG00000109321	91.1677	3.57374	0.690548	5.17522	2.27637e-07	3.63847e-06	AREG	P15514	red	5.43908
ENSG00000130695	69.4643	-1.17908	0.227859	-5.1746	2.28397e-07	3.64637e-06	CEP85	Q6P2H3	green	-5.43814
ENSG00000188886	10.0784	3.50313	0.677804	5.16835	2.36171e-07	3.76609e-06	ASTL	Q6HA08	red	5.42411
ENSG00000196352	322.796	1.17716	0.227872	5.16591	2.39272e-07	3.8111e-06	CD55	P08174	red	5.41895
ENSG00000164111	6545.62	0.626132	0.121212	5.16561	2.39658e-07	3.81282e-06	ANXA5	P08758	gray	5.41875
ENSG00000182810	101.341	-1.41978	0.274887	-5.16495	2.40503e-07	3.82183e-06	DDX28	Q9NUL7	green	-5.41773
ENSG00000143479	73.9002	1.83959	0.356185	5.16471	2.40811e-07	3.82228e-06	DYRK3	O43781	red	5.41768
ENSG00000117625	73.7291	-1.18307	0.229141	-5.16305	2.42964e-07	3.85199e-06	RCOR3	Q9P2K3	green	-5.41431
ENSG00000126822	42.1532	-2.74141	0.531276	-5.16004	2.46892e-07	3.90974e-06	PLEKHG3	A1L390	green	-5.40785
ENSG00000198382	130.264	-1.0029	0.194544	-5.15511	2.53489e-07	4.00957e-06	UVRAG	Q9P2Y5	green	-5.3969
ENSG00000104689	149.874	1.58635	0.307754	5.15459	2.54181e-07	4.01588e-06	TNFRSF10A	O00220	red	5.39622
ENSG00000253831	7.90895	3.25922	0.632885	5.14979	2.60782e-07	4.11543e-06	ETV3L	Q6ZN32	red	5.38558
ENSG00000152558	4592.45	1.03716	0.201431	5.14897	2.61922e-07	4.12866e-06	TMEM123	Q8N131	red	5.38419
ENSG00000180340	27.3853	-3.73198	0.724909	-5.14821	2.62981e-07	4.1406e-06	FZD2	Q14332	green	-5.38294
ENSG00000185669	49.7357	-3.33459	0.647787	-5.14767	2.63746e-07	4.14786e-06	SNAI3	Q3KNW1	green	-5.38218
ENSG00000204611	40.513	-1.76745	0.343484	-5.14564	2.66616e-07	4.18819e-06	ZNF616	Q08AN1	green	-5.37797
ENSG00000130764	144.674	-0.790555	0.153654	-5.14505	2.67456e-07	4.19657e-06	LRRC47	A0A024R4G1	gray	-5.37711
ENSG00000152784	31.5877	2.12785	0.414468	5.13393	2.83753e-07	4.44719e-06	PRDM8	A0A024RDC4	red	5.35191
ENSG00000104714	142.937	1.18041	0.229936	5.13366	2.84163e-07	4.44853e-06	ERICH1	B4DMI5	red	5.35178
ENSG00000107789	129.09	-1.25204	0.243957	-5.13223	2.86335e-07	4.47742e-06	MINPP1	Q9UNW1	green	-5.34897
ENSG00000126814	148.956	-1.18666	0.231239	-5.13176	2.87045e-07	4.4834e-06	TRMT5	Q32P41	green	-5.34839
ENSG00000198900	1567.3	2.46261	0.479961	5.13085	2.88443e-07	4.5001e-06	TOP1	P11387	red	5.34678
ENSG00000186665	331.832	1.70434	0.332242	5.12983	2.90011e-07	4.51943e-06	C17orf58	Q2M2W7	red	5.34492
ENSG00000176463	259.668	1.58174	0.308369	5.12937	2.9071e-07	4.52516e-06	SLCO3A1	Q9UIG8	red	5.34437
ENSG00000125703	96.3411	-1.69711	0.330946	-5.12807	2.92731e-07	4.55145e-06	ATG4C	Q96DT6	green	-5.34185
ENSG00000136874	136.054	1.30096	0.253784	5.12625	2.95563e-07	4.59027e-06	STX17	P56962	red	5.33816
ENSG00000083799	1203.06	1.04168	0.203277	5.12445	2.98406e-07	4.62918e-06	CYLD	A0A024R6T1	red	5.3345
ENSG00000150630	4.04327	6.41178	1.25134	5.12393	2.99232e-07	4.63674e-06	VEGFC	P49767	red	5.33379
ENSG00000165507	58.1775	3.83557	0.749021	5.12078	3.04267e-07	4.70944e-06	DEPP1	Q9NTK1	red	5.32703
ENSG00000036549	201.714	-1.77096	0.34595	-5.11911	3.06985e-07	4.74614e-06	ZZZ3	Q8IYH5	green	-5.32366
ENSG00000141446	64.9544	-1.28397	0.251004	-5.11535	3.13165e-07	4.83622e-06	ESCO1	A0A024RC19	green	-5.31549
ENSG00000008118	70.8848	3.46886	0.679359	5.10607	3.28928e-07	5.07393e-06	CAMK1G	Q96NX5	red	5.29466
ENSG00000180329	189.887	-0.901411	0.176607	-5.10406	3.32445e-07	5.11666e-06	CCDC43	Q96MW1	gray	-5.29101
ENSG00000256235	829.841	1.86555	0.365499	5.10412	3.32342e-07	5.11666e-06	SMIM3	Q9BZL3	red	5.29101
ENSG00000137200	365.441	1.11327	0.218164	5.10291	3.34464e-07	5.14196e-06	CMTR1	Q8N1G2	red	5.28887
ENSG00000003393	66.8876	-1.312	0.257248	-5.10015	3.3938e-07	5.20949e-06	ALS2	Q96Q42	green	-5.2832
ENSG00000122417	69.6433	1.64465	0.322479	5.10002	3.39617e-07	5.20949e-06	ODF2L	Q9ULJ1	red	5.2832
ENSG00000255398	434.832	3.43924	0.674426	5.09951	3.40531e-07	5.21766e-06	HCAR3	P49019	red	5.28252
ENSG00000186532	34.334	-1.76222	0.345849	-5.09535	3.481e-07	5.32769e-06	SMYD4	Q8IYR2	green	-5.27346
ENSG00000025293	207.731	-0.970417	0.190483	-5.09452	3.49626e-07	5.34506e-06	PHF20	Q9BVI0	gray	-5.27205
ENSG00000183665	52.6526	-1.26848	0.249071	-5.09287	3.52692e-07	5.38592e-06	TRMT12	Q53H54	green	-5.26874
ENSG00000173559	1238.62	1.74978	0.343954	5.08726	3.63282e-07	5.54147e-06	NABP1	Q96AH0	red	5.25637
ENSG00000215717	453.655	-0.609772	0.119908	-5.08534	3.66968e-07	5.59146e-06	TMEM167B	Q9NRX6	gray	-5.25247
ENSG00000167202	333.471	-1.24559	0.245005	-5.08394	3.6968e-07	5.62653e-06	TBC1D2B	Q9UPU7	green	-5.24976
ENSG00000196247	34.5675	1.76098	0.346452	5.08289	3.71735e-07	5.65153e-06	ZNF107	A0A024R5Y9	red	5.24783
ENSG00000152601	1619.9	1.01561	0.199929	5.07989	3.77663e-07	5.73207e-06	MBNL1	Q86VM6	red	5.24169
ENSG00000188428	117.461	-0.838835	0.165132	-5.07978	3.77869e-07	5.73207e-06	BLOC1S5	Q8TDH9	gray	-5.24169
ENSG00000178202	192.127	1.52723	0.300872	5.07602	3.85414e-07	5.83484e-06	POGLUT3	A0A024R3C4	red	5.23397
ENSG00000198231	265.778	-0.833624	0.164229	-5.07598	3.85497e-07	5.83484e-06	DDX42	Q86XP3	gray	-5.23397
ENSG00000066084	327.502	0.828773	0.163315	5.07468	3.88151e-07	5.86225e-06	DIP2B	Q7Z3H2	gray	5.23194
ENSG00000125449	55.9042	-1.57184	0.309743	-5.07467	3.88164e-07	5.86225e-06	ARMC7	Q9H6L4	green	-5.23194
ENSG00000144524	79.6157	-1.01449	0.200028	-5.07173	3.94216e-07	5.94711e-06	COPS7B	J3KQ34	green	-5.22569
ENSG00000112561	296.932	-1.70963	0.337138	-5.07101	3.95716e-07	5.96316e-06	TFEB	B0QYS6	green	-5.22452
ENSG00000150773	103.632	2.54854	0.502928	5.06741	4.03268e-07	6.07029e-06	PIH1D2	Q8WWB5	red	5.21679
ENSG00000204516	453.006	1.66133	0.32807	5.06396	4.10633e-07	6.17438e-06	MICB	B4DUT9	red	5.20941
ENSG00000178397	143.462	-1.55021	0.306302	-5.06106	4.1693e-07	6.26217e-06	FAM220A	Q7Z4H9	green	-5.20327
ENSG00000134108	3314.84	0.93735	0.185252	5.05986	4.1957e-07	6.29493e-06	ARL8B	A0A024R2D4	gray	5.20101
ENSG00000049759	70.5665	2.39388	0.473206	5.05886	4.2176e-07	6.32086e-06	NEDD4L	A0A024R2A4	red	5.19922
ENSG00000013503	27.5811	-1.68725	0.333548	-5.0585	4.2256e-07	6.32592e-06	POLR3B	Q9NW08	green	-5.19888
ENSG00000067560	9362.83	0.54008	0.10683	5.05553	4.29202e-07	6.41836e-06	RHOA	A0A024R324	gray	5.19258
ENSG00000159692	340.565	-0.870305	0.172175	-5.05476	4.30926e-07	6.4371e-06	CTBP1	Q13363	gray	-5.19131
ENSG00000182782	307.772	3.08858	0.611589	5.05008	4.41614e-07	6.58957e-06	HCAR2	Q8TDS4	red	5.18114
ENSG00000126767	633.528	1.26684	0.250869	5.04982	4.42216e-07	6.59137e-06	ELK1	A0A024R1A7	red	5.18102
ENSG00000162757	33.7818	-1.8999	0.376573	-5.04525	4.52938e-07	6.74385e-06	C1orf74	A0A0A8K8E6	green	-5.17109
ENSG00000168421	451.681	2.0232	0.401458	5.03962	4.66462e-07	6.93768e-06	RHOH	Q15669	red	5.15879
ENSG00000160606	20.1574	2.25282	0.447344	5.036	4.75371e-07	7.06251e-06	TLCD1	Q96CP7	red	5.15104
ENSG00000163950	404.682	-0.81929	0.162732	-5.03458	4.78889e-07	7.10707e-06	SLBP	B3KST9	gray	-5.14831
ENSG00000177191	31.7875	-2.79713	0.55564	-5.03407	4.80186e-07	7.11861e-06	B3GNT8	Q7Z7M8	green	-5.1476
ENSG00000078804	882.797	1.51039	0.300086	5.0332	4.82351e-07	7.14296e-06	TP53INP2	Q8IXH6	red	5.14612
ENSG00000170222	65.5543	1.22934	0.244336	5.03137	4.86998e-07	7.20399e-06	ADPRM	Q3LIE5	red	5.14243
ENSG00000154642	318.626	2.00889	0.399814	5.02456	5.04576e-07	7.45415e-06	C21orf91	Q68DA1	red	5.1276
ENSG00000165801	86.1444	-2.2188	0.441604	-5.0244	5.04997e-07	7.45415e-06	ARHGEF40	Q8TER5	green	-5.1276
ENSG00000139354	35.0276	-2.77696	0.553065	-5.02104	5.13924e-07	7.57775e-06	GAS2L3	A0A024RBF4	green	-5.12046
ENSG00000152484	1479.39	1.48534	0.295984	5.01831	5.2127e-07	7.67781e-06	USP12	O75317	red	5.11476
ENSG00000205903	63.8856	-1.44436	0.288155	-5.01246	5.37383e-07	7.90663e-06	ZNF316	A6NFI3	green	-5.10201
ENSG00000177706	719.517	-1.2076	0.241116	-5.0084	5.48851e-07	8.0667e-06	FAM20C	Q8IXL6	green	-5.0933
ENSG00000163608	218.302	-0.867293	0.173264	-5.00561	5.56858e-07	8.1756e-06	NEPRO	Q6NW34	gray	-5.08748
ENSG00000137393	1079.12	1.64445	0.328868	5.00032	5.72359e-07	8.39419e-06	RNF144B	Q7Z419	red	5.07602
ENSG00000100092	302.36	-1.55693	0.311437	-4.99919	5.75711e-07	8.43432e-06	SH3BP1	Q9Y3L3	green	-5.07395
ENSG00000137267	132.86	2.08951	0.41821	4.99633	5.8433e-07	8.55145e-06	TUBB2A	Q13885	red	5.06796
ENSG00000104142	301.413	-1.27318	0.25487	-4.99539	5.87159e-07	8.58368e-06	VPS18	A0A024R9R3	green	-5.06633
ENSG00000068079	1388.53	1.73337	0.347551	4.98738	6.12021e-07	8.9376e-06	IFI35	P80217	red	5.04878
ENSG00000182544	272.024	-0.922506	0.185105	-4.98369	6.23824e-07	9.10025e-06	MFSD5	Q6N075	gray	-5.04095
ENSG00000149657	88.8257	-1.54533	0.310208	-4.98158	6.30674e-07	9.1904e-06	LSM14B	Q9BX40	green	-5.03667
ENSG00000158517	910.454	2.02104	0.405787	4.98054	6.34067e-07	9.23001e-06	NCF1	P14598	red	5.0348
ENSG00000116350	351.505	0.945364	0.189886	4.97858	6.40527e-07	9.31416e-06	SRSF4	Q08170	gray	5.03086
ENSG00000138785	174.078	0.875668	0.17594	4.97708	6.45493e-07	9.37641e-06	INTS12	A0A024RDK4	gray	5.02796
ENSG00000266962	51.8672	-1.40111	0.281624	-4.97512	6.52074e-07	9.46198e-06	LOC108783654	NA	green	-5.02402
ENSG00000140968	3375.71	2.41553	0.485796	4.97231	6.61602e-07	9.59007e-06	IRF8	Q02556	red	5.01818
ENSG00000183935	56.4186	-2.65687	0.534538	-4.9704	6.68155e-07	9.67482e-06	HTR7P1	NA	green	-5.01436
ENSG00000172766	38.8955	-1.41151	0.284048	-4.96926	6.72093e-07	9.72158e-06	NAA16	Q6N069	green	-5.01226
ENSG00000125898	67.9346	-1.92503	0.387548	-4.9672	6.79269e-07	9.81501e-06	FAM110A	Q9BQ89	green	-5.00811
ENSG00000041988	101.52	1.57908	0.31794	4.9666	6.81375e-07	9.83506e-06	THAP3	Q8WTV1	red	5.00722
ENSG00000106346	91.1305	2.0074	0.404313	4.96496	6.87157e-07	9.90808e-06	USP42	Q9H9J4	red	5.00401
ENSG00000177889	1272.61	0.677525	0.136536	4.96226	6.96784e-07	1.00363e-05	UBE2N	P61088	gray	4.99843
ENSG00000101265	973.515	-1.74411	0.351505	-4.96184	6.98296e-07	1.00475e-05	RASSF2	P50749	green	-4.99794
ENSG00000125510	17.9129	-3.24603	0.655046	-4.95542	7.21728e-07	1.03738e-05	OPRL1	P41146	green	-4.98406
ENSG00000148926	1300.02	2.96624	0.599193	4.9504	7.40615e-07	1.06341e-05	ADM	P35318	red	4.9733
ENSG00000152503	95.0293	1.87705	0.379233	4.94959	7.43689e-07	1.06671e-05	TRIM36	Q9NQ86	red	4.97195
ENSG00000178718	76.4804	-2.55079	0.515466	-4.9485	7.47863e-07	1.07157e-05	RPP25	Q9BUL9	green	-4.96998
ENSG00000173451	86.6253	1.68122	0.339758	4.94828	7.48706e-07	1.07166e-05	THAP2	Q9H0W7	red	4.96994
ENSG00000197077	152.573	2.88551	0.583396	4.94605	7.57347e-07	1.0829e-05	KIAA1671	Q9BY89	red	4.96541
ENSG00000255355	9.38873	6.10763	1.2354	4.94385	7.65951e-07	1.09406e-05	NA	NA	red	4.96096
ENSG00000070882	175.911	-1.12475	0.22767	-4.94026	7.80183e-07	1.11322e-05	OSBPL3	Q9H4L5	green	-4.95342
ENSG00000159231	335.651	1.45187	0.293994	4.93844	7.87502e-07	1.12123e-05	CBR3	O75828	red	4.9503
ENSG00000181481	309.107	-1.30182	0.26362	-4.93825	7.88252e-07	1.12123e-05	RNF135	Q8IUD6	green	-4.9503
ENSG00000234444	54.93	-1.36176	0.275744	-4.93852	7.87187e-07	1.12123e-05	ZNF736	B4DX44	green	-4.9503
ENSG00000138604	63.2967	-1.45521	0.294855	-4.93534	8.00127e-07	1.1359e-05	GLCE	O94923	green	-4.94466
ENSG00000197622	2159.74	0.890725	0.18048	4.93531	8.00221e-07	1.1359e-05	CDC42SE1	Q9NRR8	gray	4.94466
ENSG00000141527	17.0063	-2.95867	0.599624	-4.9342	8.04796e-07	1.14024e-05	CARD14	Q9BXL6	green	-4.943
ENSG00000171813	53.6124	-1.62272	0.328874	-4.93417	8.04942e-07	1.14024e-05	PWWP2B	Q6NUJ5	green	-4.943
ENSG00000010295	79.0034	-2.15189	0.436139	-4.93395	8.05815e-07	1.14029e-05	IFFO1	Q0D2I5	green	-4.94298
ENSG00000260805	14.6427	5.61382	1.13825	4.932	8.13923e-07	1.15058e-05	NA	NA	red	4.93908
ENSG00000119048	703.012	0.841684	0.170702	4.93072	8.19254e-07	1.15692e-05	UBE2B	P63146	gray	4.9367
ENSG00000119401	54.0982	-1.90804	0.387273	-4.92688	8.3555e-07	1.17759e-05	TRIM32	A0A024R843	green	-4.92901
ENSG00000163606	62.5958	-2.00719	0.407396	-4.92686	8.35608e-07	1.17759e-05	CD200R1	Q8TD46	green	-4.92901
ENSG00000125148	3402.02	1.72502	0.35018	4.9261	8.38858e-07	1.18095e-05	MT2A	P02795	red	4.92777
ENSG00000100220	1178.14	1.1563	0.234908	4.92237	8.55038e-07	1.2025e-05	RTCB	Q9Y3I0	red	4.91992
ENSG00000225541	16.2078	3.19109	0.648488	4.92082	8.61839e-07	1.21082e-05	NA	NA	red	4.91692
ENSG00000100422	340.886	-2.11127	0.429078	-4.92049	8.63259e-07	1.21157e-05	CERK	A0A024R4U8	green	-4.91665
ENSG00000170581	625.924	1.91068	0.388762	4.91477	8.88856e-07	1.24622e-05	STAT2	P52630	red	4.90441
ENSG00000152219	152.379	-1.11098	0.226141	-4.91277	8.98003e-07	1.25775e-05	ARL14EP	Q8N8R7	green	-4.9004
ENSG00000165782	237.543	-1.12625	0.229276	-4.9122	9.00619e-07	1.26013e-05	PIP4P1	Q86T03	green	-4.89958
ENSG00000100722	148.599	-0.935682	0.190526	-4.91105	9.05903e-07	1.26623e-05	ZC3H14	Q6PJT7	gray	-4.89749
ENSG00000078081	453.995	2.27783	0.464576	4.90304	9.43654e-07	1.31765e-05	LAMP3	Q9UQV4	red	4.8802
ENSG00000068028	64.643	-1.12183	0.228818	-4.90272	9.45196e-07	1.31846e-05	RASSF1	Q9NS23	green	-4.87993
ENSG00000271474	8.571	4.87949	0.995926	4.89945	9.61043e-07	1.3392e-05	NA	NA	red	4.87315
ENSG00000124702	481.495	-1.38154	0.282092	-4.89749	9.70689e-07	1.35127e-05	KLHDC3	Q9BQ90	green	-4.86926
ENSG00000169188	144.539	-0.891978	0.182493	-4.88774	1.01998e-06	1.41844e-05	APEX2	B4DWI9	gray	-4.84819
ENSG00000139926	25.0387	2.19392	0.449047	4.88573	1.03044e-06	1.43154e-05	FRMD6	Q96NE9	red	4.8442
ENSG00000145416	759.444	-1.63899	0.335915	-4.87916	1.06536e-06	1.47856e-05	2021-03-01	A8K0Z6	green	-4.83016
ENSG00000108312	265.61	-1.38159	0.283247	-4.87766	1.0735e-06	1.48834e-05	UBTF	P17480	green	-4.8273
ENSG00000110395	271.906	-1.25884	0.258248	-4.87454	1.0906e-06	1.51053e-05	CBL	P22681	green	-4.82087
ENSG00000183808	57.0746	-1.35724	0.278532	-4.87285	1.09998e-06	1.52198e-05	RBM12B	Q8IXT5	green	-4.81759
ENSG00000260032	953.469	-0.941019	0.193137	-4.87228	1.10316e-06	1.52483e-05	NORAD	NA	gray	-4.81678
ENSG00000174516	22.6245	-1.95804	0.401942	-4.87144	1.10786e-06	1.52979e-05	PELI3	A0A024R5I2	green	-4.81537
ENSG00000196290	73.9141	-1.11321	0.22859	-4.86989	1.1166e-06	1.5403e-05	NIF3L1	A0A024R3V7	green	-4.81239
ENSG00000153201	285.698	-1.24657	0.256091	-4.86768	1.12917e-06	1.55607e-05	RANBP2	P49792	green	-4.80797
ENSG00000188895	324.532	-0.624511	0.128304	-4.86742	1.13065e-06	1.55655e-05	MSL1	B3KWR7	gray	-4.80784
ENSG00000186222	80.9571	-1.06571	0.219032	-4.86554	1.14147e-06	1.56986e-05	BLOC1S4	Q9NUP1	green	-4.80414
ENSG00000055208	926.462	0.900682	0.185142	4.86481	1.14565e-06	1.57246e-05	TAB2	Q9NYJ8	gray	4.80342
ENSG00000198909	331.467	-1.03931	0.213638	-4.86481	1.14565e-06	1.57246e-05	MAP3K3	J3KRN4	green	-4.80342
ENSG00000103111	282.149	-0.720483	0.148255	-4.85975	1.17535e-06	1.61161e-05	MON1B	B4DKA0	gray	-4.79274
ENSG00000116711	248.013	1.50473	0.310061	4.853	1.21607e-06	1.66577e-05	PLA2G4A	B4DZI4	red	4.77838
ENSG00000162923	1078.08	-0.625336	0.12887	-4.85246	1.21942e-06	1.66869e-05	WDR26	Q9H7D7	gray	-4.77762
ENSG00000143514	276.63	1.341	0.276424	4.85126	1.22682e-06	1.67715e-05	TP53BP2	Q13625	red	4.77543
ENSG00000113716	300.535	-0.890648	0.183603	-4.85093	1.22882e-06	1.6782e-05	HMGXB3	Q12766	gray	-4.77516
ENSG00000108175	482.804	-1.80944	0.373232	-4.84801	1.24704e-06	1.70139e-05	ZMIZ1	A0JLS3	green	-4.7692
ENSG00000196569	15.9857	2.39498	0.494062	4.84752	1.25012e-06	1.70389e-05	LAMA2	P24043	red	4.76856
ENSG00000267712	20.8283	4.42034	0.913165	4.84067	1.294e-06	1.76195e-05	LINC01539	NA	red	4.75401
ENSG00000151287	251.254	2.23459	0.461954	4.83726	1.3164e-06	1.79067e-05	TEX30	Q5JUR7	red	4.74698
ENSG00000179431	27.8659	2.62152	0.542002	4.83674	1.31989e-06	1.79363e-05	FJX1	Q86VR8	red	4.74627
ENSG00000108654	2365.2	0.551396	0.114043	4.83497	1.33164e-06	1.80782e-05	DDX5	P17844	gray	4.74285
ENSG00000176438	104.577	1.79106	0.370544	4.83358	1.341e-06	1.81871e-05	SYNE3	Q6ZMZ3	red	4.74024
ENSG00000136044	88.478	-2.13231	0.441285	-4.83206	1.35127e-06	1.83083e-05	APPL2	Q8NEU8	green	-4.73735
ENSG00000165671	156.561	-1.5968	0.330556	-4.83065	1.36088e-06	1.84204e-05	NSD1	Q96L73	green	-4.7347
ENSG00000007376	73.5078	-0.957388	0.198208	-4.83023	1.36378e-06	1.84413e-05	RPUSD1	H3BUN6	gray	-4.73421
ENSG00000131773	26.0532	3.18415	0.659266	4.82984	1.3664e-06	1.84585e-05	KHDRBS3	O75525	red	4.7338
ENSG00000267296	5.68741	-6.18863	1.28154	-4.82904	1.37193e-06	1.8515e-05	CEBPA-DT	NA	green	-4.73248
ENSG00000241839	2272.7	-1.25096	0.259192	-4.82641	1.39019e-06	1.8743e-05	PLEKHO2	Q8TD55	green	-4.72716
ENSG00000009413	44.541	2.29961	0.476931	4.82168	1.42355e-06	1.91697e-05	REV3L	O60673	red	4.71738
ENSG00000157954	499.446	-0.73181	0.15178	-4.82153	1.42465e-06	1.91697e-05	WIPI2	Q9Y4P8	gray	-4.71738
ENSG00000167994	100.993	-3.58194	0.742961	-4.82117	1.4272e-06	1.91853e-05	RAB3IL1	Q8TBN0	green	-4.71703
ENSG00000105514	43.3984	-1.90266	0.394932	-4.81769	1.45232e-06	1.94847e-05	RAB3D	A0A024R7G2	green	-4.71031
ENSG00000234127	353.148	1.36751	0.283851	4.81771	1.45215e-06	1.94847e-05	TRIM26	A0A024RCP3	red	4.71031
ENSG00000103642	1644.54	1.19327	0.247745	4.81652	1.46081e-06	1.95795e-05	LACTB	P83111	red	4.7082
ENSG00000166783	169.614	-1.1818	0.24543	-4.8152	1.47051e-06	1.96902e-05	MARF1	Q9Y4F3	green	-4.70575
ENSG00000106605	1717.94	1.31381	0.272888	4.81447	1.4759e-06	1.97431e-05	BLVRA	A0A140VJF4	red	4.70459
ENSG00000184988	358.881	1.71204	0.355656	4.81375	1.48122e-06	1.97949e-05	TMEM106A	Q96A25	red	4.70345
ENSG00000164116	45.4798	3.17896	0.660673	4.8117	1.4965e-06	1.99795e-05	GUCY1A1	Q02108	red	4.69941
ENSG00000118495	162.32	1.62782	0.338424	4.81	1.5093e-06	2.01308e-05	PLAGL1	A1YLA1	red	4.69614
ENSG00000079950	684.348	-1.50345	0.312654	-4.80868	1.51929e-06	2.02247e-05	STX7	O15400	green	-4.69412
ENSG00000100335	567.853	-1.03428	0.215081	-4.80878	1.51856e-06	2.02247e-05	MIEF1	B0QY95	green	-4.69412
ENSG00000103994	272.016	-1.03442	0.215137	-4.80819	1.52304e-06	2.0255e-05	ZNF106	A0A0C4DGM5	green	-4.69347
ENSG00000198718	47.2496	-1.64581	0.342457	-4.80588	1.54075e-06	2.04707e-05	TOGARAM1	B4DHM7	green	-4.68887
ENSG00000040933	130.803	-1.5091	0.314277	-4.80183	1.57221e-06	2.08683e-05	INPP4A	Q96PE3	green	-4.68051
ENSG00000110921	78.2055	-1.43848	0.299632	-4.80081	1.58028e-06	2.09552e-05	MVK	B2RDU6	green	-4.67871
ENSG00000242247	675.463	1.00612	0.209652	4.79899	1.59469e-06	2.11258e-05	ARFGAP3	Q9NP61	red	4.67519
ENSG00000164654	196.386	-0.990704	0.206449	-4.79877	1.59641e-06	2.11282e-05	MIOS	A0A024RA24	gray	-4.67514
ENSG00000162616	219.46	1.54596	0.322201	4.79811	1.60169e-06	2.11776e-05	DNAJB4	Q9UDY4	red	4.67412
ENSG00000139679	514.795	-2.04184	0.425761	-4.79574	1.62074e-06	2.14088e-05	LPAR6	A0A024RDT2	green	-4.66941
ENSG00000118689	232.936	1.53942	0.321079	4.79453	1.63057e-06	2.15178e-05	FOXO3	O43524	red	4.6672
ENSG00000251136	23.6845	2.31159	0.482587	4.79001	1.66775e-06	2.19873e-05	LOC101929709	NA	red	4.65783
ENSG00000120436	4.45211	5.58784	1.16748	4.78624	1.69939e-06	2.23655e-05	GPR31	O00270	red	4.65042
ENSG00000159450	21.2107	4.2019	0.87792	4.7862	1.6997e-06	2.23655e-05	TCHH	Q07283	red	4.65042
ENSG00000175182	115.736	-1.46323	0.305744	-4.7858	1.70309e-06	2.23887e-05	FAM131A	Q6UXB0	green	-4.64997
ENSG00000134444	81.4191	-0.945946	0.197718	-4.78432	1.71569e-06	2.25326e-05	RELCH	Q9P260	gray	-4.64719
ENSG00000100490	22.1428	2.14368	0.44821	4.78276	1.72904e-06	2.26862e-05	CDKL1	J3KMW1	red	4.64424
ENSG00000112245	1182.13	0.829254	0.173436	4.78132	1.74147e-06	2.28056e-05	PTP4A1	A0A024R8J2	gray	4.64196
ENSG00000167074	59.1695	-2.23713	0.46788	-4.78142	1.74063e-06	2.28056e-05	TEF	Q10587	green	-4.64196
ENSG00000144560	159.453	-1.06356	0.222557	-4.77881	1.76335e-06	2.30701e-05	VGLL4	G5E9M7	green	-4.63695
ENSG00000163785	113.483	-1.18005	0.246989	-4.77775	1.77265e-06	2.31696e-05	RYK	A0A087WUK1	green	-4.63508
ENSG00000143155	580.976	0.718746	0.150452	4.77724	1.77718e-06	2.32067e-05	TIPRL	O75663	gray	4.63439
ENSG00000136810	11434.3	1.08165	0.226505	4.77542	1.79336e-06	2.33956e-05	TXN	P10599	red	4.63087
ENSG00000108106	302.811	1.22552	0.256689	4.77433	1.80304e-06	2.34996e-05	UBE2S	Q16763	red	4.62894
ENSG00000162236	449.296	1.17328	0.245935	4.77069	1.836e-06	2.39064e-05	STX5	Q13190	red	4.62149
ENSG00000121039	208.307	1.91156	0.400774	4.76967	1.84526e-06	2.40041e-05	RDH10	A0A024R7X6	red	4.61971
ENSG00000228427	12.8854	-2.27782	0.477826	-4.76706	1.86935e-06	2.42944e-05	LOC107985688	NA	green	-4.61449
ENSG00000204272	239.332	0.64392	0.135136	4.765	1.88858e-06	2.45211e-05	NBDY	A0A0U1RRE5	gray	4.61046
ENSG00000065911	3028.35	0.837867	0.175875	4.764	1.89791e-06	2.46189e-05	MTHFD2	P13995	gray	4.60873
ENSG00000063438	85.6023	-1.86246	0.391067	-4.76251	1.91204e-06	2.47788e-05	NA	NA	green	-4.60592
ENSG00000170340	1812.86	1.12063	0.235556	4.75737	1.96129e-06	2.5393e-05	B3GNT2	Q9NY97	red	4.59529
ENSG00000008294	672.608	1.12252	0.236085	4.75473	1.98712e-06	2.57031e-05	SPAG9	O60271	red	4.59002
ENSG00000175183	227.162	3.74856	0.788651	4.75313	2.00292e-06	2.5883e-05	CSRP2	A0A024RBB5	red	4.58699
ENSG00000115282	64.0497	-1.12341	0.236476	-4.75063	2.02788e-06	2.61809e-05	TTC31	Q49AM3	green	-4.58202
ENSG00000100324	69.9507	-1.2357	0.260185	-4.7493	2.04118e-06	2.63277e-05	TAB1	A8K6K3	green	-4.57959
ENSG00000271503	15617.4	2.45374	0.517112	4.74508	2.08427e-06	2.68582e-05	CCL5	D0EI67	red	4.57092
ENSG00000167674	125.504	-1.1316	0.238558	-4.74351	2.1005e-06	2.7042e-05	HDGFL2	Q7Z4V5	green	-4.56796
ENSG00000122862	23688.5	1.0156	0.214257	4.7401	2.13612e-06	2.74747e-05	SRGN	P10124	red	4.56107
ENSG00000153485	394.628	-1.79053	0.37787	-4.73849	2.15317e-06	2.7668e-05	TMEM251	Q8N6I4	green	-4.55802
ENSG00000148483	67.0983	1.48077	0.312619	4.73667	2.17259e-06	2.78914e-05	TMEM236	Q5W0B7	red	4.55453
ENSG00000136630	214.343	2.13221	0.450269	4.73541	2.18612e-06	2.80388e-05	HLX	Q14774	red	4.55224
ENSG00000166272	628.773	-1.17943	0.249135	-4.73411	2.20021e-06	2.81931e-05	WBP1L	Q9NX94	green	-4.54986
ENSG00000153208	138.503	-2.85736	0.60384	-4.73199	2.22335e-06	2.8463e-05	MERTK	Q12866	green	-4.54572
ENSG00000097007	165.194	-1.5633	0.330516	-4.72988	2.24653e-06	2.87329e-05	ABL1	A0A024R8E2	green	-4.54162
ENSG00000163904	167.151	0.713192	0.150805	4.72924	2.25359e-06	2.87964e-05	SENP2	Q9HC62	gray	4.54066
ENSG00000120278	20.8406	2.59561	0.550507	4.71494	2.41782e-06	3.08661e-05	PLEKHG1	Q5JYA6	red	4.51052
ENSG00000168209	805.599	2.05624	0.4367	4.70859	2.49433e-06	3.18131e-05	DDIT4	A0A024QZQ6	red	4.49739
ENSG00000270170	56.2076	-1.24422	0.264309	-4.70746	2.50818e-06	3.19601e-05	NCBP2AS2	NA	green	-4.49539
ENSG00000072310	182.192	-1.17	0.248865	-4.70133	2.58478e-06	3.29055e-05	SREBF1	P36956	green	-4.48273
ENSG00000178860	793.748	2.47515	0.526683	4.6995	2.60799e-06	3.31702e-05	MSC	O60682	red	4.47925
ENSG00000156735	200.073	-0.983715	0.209483	-4.69592	2.65408e-06	3.3725e-05	BAG4	O95429	gray	-4.47205
ENSG00000168282	654.18	0.624962	0.133096	4.69556	2.65878e-06	3.37534e-05	MGAT2	Q10469	gray	4.47168
ENSG00000197355	191.672	-1.99299	0.425005	-4.68934	2.74093e-06	3.47642e-05	UAP1L1	Q3KQV9	green	-4.45887
ENSG00000113811	647.125	1.49387	0.318585	4.68909	2.74426e-06	3.47742e-05	SELENOK	Q9Y6D0	red	4.45874
ENSG00000242048	48.3634	2.53511	0.540694	4.68862	2.75047e-06	3.48207e-05	LOC644090	NA	red	4.45816
ENSG00000125871	179.193	-1.13862	0.243141	-4.68295	2.82769e-06	3.57652e-05	MGME1	Q9BQP7	green	-4.44654
ENSG00000034152	1100.54	1.7591	0.375744	4.68165	2.84579e-06	3.5961e-05	MAP2K3	P46734	red	4.44417
ENSG00000276293	217.72	-1.03735	0.221594	-4.68132	2.85032e-06	3.59849e-05	PIP4K2B	P78356	green	-4.44388
ENSG00000163348	115.18	-1.26914	0.271144	-4.68071	2.85888e-06	3.60598e-05	PYGO2	Q5T170	green	-4.44298
ENSG00000171148	510.168	-0.592764	0.126647	-4.68045	2.86246e-06	3.60717e-05	TADA3	A8K899	gray	-4.44283
ENSG00000116574	1410.9	1.99869	0.427114	4.67952	2.87541e-06	3.62017e-05	RHOU	A0A024R3Q7	red	4.44127
ENSG00000204099	15.37	3.19951	0.684132	4.67675	2.91464e-06	3.66619e-05	NEU4	B3KR54	red	4.43579
ENSG00000180543	28.9602	-1.47094	0.314816	-4.67238	2.97724e-06	3.74149e-05	TSPYL5	Q86VY4	green	-4.42696
ENSG00000161277	19.5412	-2.60955	0.558593	-4.67164	2.98805e-06	3.75164e-05	THAP8	H9CWI5	green	-4.42578
ENSG00000188986	192.631	-0.667559	0.142951	-4.66986	3.01408e-06	3.78085e-05	NELFB	Q8WX92	gray	-4.42241
ENSG00000168556	80.5101	-1.16035	0.248521	-4.66901	3.02657e-06	3.79304e-05	ING2	Q9H160	green	-4.42101
ENSG00000106144	95.1434	-1.05563	0.226252	-4.66575	3.07494e-06	3.8487e-05	CASP2	D3DXD9	green	-4.41469
ENSG00000275202	19.5712	1.9494	0.41782	4.66564	3.0766e-06	3.8487e-05	NA	NA	red	4.41469
ENSG00000101138	155.015	-0.872515	0.187097	-4.66344	3.10964e-06	3.88649e-05	CSTF1	Q05048	gray	-4.41044
ENSG00000168286	167.65	-1.23976	0.266024	-4.66033	3.15703e-06	3.94211e-05	THAP11	Q96EK4	green	-4.40427
ENSG00000160570	317.63	-1.83718	0.394285	-4.65952	3.16945e-06	3.95401e-05	DEDD2	Q8WXF8	green	-4.40296
ENSG00000171302	586.987	0.547045	0.117531	4.65446	3.24829e-06	4.04869e-05	CANT1	A0A024R8U8	gray	4.39269
ENSG00000177663	620.419	-1.16709	0.250802	-4.65345	3.26434e-06	4.06499e-05	IL17RA	Q96F46	green	-4.39094
ENSG00000163602	606.737	1.18623	0.255005	4.65179	3.29065e-06	4.09403e-05	RYBP	Q8N488	red	4.38785
ENSG00000115421	165.55	0.910489	0.195883	4.64812	3.34977e-06	4.16381e-05	PAPOLG	Q9BWT3	gray	4.38051
ENSG00000007312	61.1721	-1.56435	0.336594	-4.64759	3.35841e-06	4.16619e-05	CD79B	P40259	green	-4.38026
ENSG00000166669	66.2249	1.43919	0.309664	4.64758	3.35849e-06	4.16619e-05	ATF7IP2	Q5U623	red	4.38026
ENSG00000240857	129.139	0.812309	0.174786	4.64744	3.36081e-06	4.16619e-05	RDH14	Q53RX3	gray	4.38026
ENSG00000115207	199.734	-0.870074	0.187505	-4.64026	3.47971e-06	4.30968e-05	GTF3C2	Q8WUA4	gray	-4.36555
ENSG00000254837	11.7499	-5.74421	1.23826	-4.63894	3.50197e-06	4.33334e-05	LOC100287896	Q8TB74	green	-4.36318
ENSG00000180758	65.8865	1.89444	0.408427	4.6384	3.51123e-06	4.34087e-05	GPR157	Q5UAW9	red	4.36242
ENSG00000164251	9.88619	3.09178	0.666712	4.63736	3.52886e-06	4.35872e-05	F2RL1	P55085	red	4.36064
ENSG00000065600	193.173	-1.2016	0.259155	-4.63661	3.54167e-06	4.37061e-05	TMEM206	Q9H813	green	-4.35946
ENSG00000134852	124.655	-1.11537	0.240623	-4.63533	3.56369e-06	4.39383e-05	CLOCK	O15516	green	-4.35716
ENSG00000080822	589.681	1.00452	0.216743	4.63463	3.57584e-06	4.40484e-05	CLDND1	Q9NY35	red	4.35607
ENSG00000113532	772.313	1.05884	0.228643	4.63097	3.63962e-06	4.47699e-05	ST8SIA4	Q92187	red	4.34901
ENSG00000123342	840.222	2.14595	0.4634	4.63089	3.64095e-06	4.47699e-05	MMP19	Q99542	red	4.34901
ENSG00000126464	48.3009	-2.53004	0.546509	-4.62946	3.66629e-06	4.50008e-05	PRR12	Q9ULL5	green	-4.34678
ENSG00000182541	765.169	2.94512	0.636146	4.62963	3.66327e-06	4.50008e-05	LIMK2	P53671	red	4.34678
ENSG00000124256	53.6526	2.66604	0.575974	4.62876	3.67868e-06	4.5072e-05	ZBP1	Q9H171	red	4.34609
ENSG00000198728	161.781	-1.17347	0.253512	-4.62885	3.67705e-06	4.5072e-05	LDB1	Q86U70	green	-4.34609
ENSG00000138606	66.2093	3.05329	0.660009	4.62613	3.72565e-06	4.56068e-05	SHF	B3KTY1	red	4.34097
ENSG00000140332	195.241	-1.82492	0.394669	-4.62392	3.76561e-06	4.60548e-05	TLE3	Q04726	green	-4.33673
ENSG00000164929	40.3937	3.08935	0.668166	4.62364	3.77071e-06	4.6076e-05	BAALC	Q8WXS3	red	4.33653
ENSG00000173905	87.0174	-1.29869	0.280918	-4.62304	3.78153e-06	4.6167e-05	GOLIM4	F8W785	green	-4.33567
ENSG00000168264	351.394	-1.07976	0.233706	-4.62014	3.83479e-06	4.67339e-05	IRF2BP2	Q7Z5L9	green	-4.33037
ENSG00000183340	30.5287	-1.78056	0.385381	-4.62027	3.83242e-06	4.67339e-05	JRKL	Q9Y4A0	green	-4.33037
ENSG00000123737	196.653	1.25176	0.271067	4.61788	3.87681e-06	4.71604e-05	EXOSC9	Q06265	red	4.32642
ENSG00000144815	209.474	-1.28934	0.279217	-4.6177	3.88011e-06	4.71604e-05	NXPE3	Q969Y0	green	-4.32642
ENSG00000164631	88.6793	-0.850639	0.184208	-4.61783	3.87783e-06	4.71604e-05	ZNF12	P17014	gray	-4.32642
ENSG00000214776	6.77556	5.81049	1.25967	4.61271	3.97446e-06	4.82643e-05	NA	NA	red	4.31637
ENSG00000213512	34.6813	2.85515	0.619096	4.61181	3.99179e-06	4.84319e-05	GBP7	Q8N8V2	red	4.31487
ENSG00000150991	6983.43	0.90403	0.196041	4.61143	3.99914e-06	4.84394e-05	UBC	P0CG48	gray	4.3148
ENSG00000174151	117.018	-1.33877	0.290316	-4.61141	3.99949e-06	4.84394e-05	CYB561D1	Q6ZQS1	green	-4.3148
ENSG00000100354	84.1803	-1.57822	0.342328	-4.61025	4.02192e-06	4.86681e-05	TNRC6B	A0A024R1N5	green	-4.31276
ENSG00000186660	402.245	-0.755356	0.163994	-4.60598	4.10519e-06	4.96318e-05	ZFP91	A0A024R4Z4	gray	-4.30424
ENSG00000228318	8.81941	3.96156	0.860245	4.60515	4.12166e-06	4.97871e-05	NA	NA	red	4.30288
ENSG00000135823	263.954	-1.10082	0.239114	-4.60373	4.14987e-06	5.00837e-05	STX6	O43752	green	-4.3003
ENSG00000229664	5.79024	6.21757	1.35075	4.60305	4.16355e-06	5.02045e-05	NA	NA	red	4.29926
ENSG00000141905	116.508	-2.12604	0.461895	-4.60285	4.16742e-06	5.0207e-05	NFIC	B7Z4T6	green	-4.29924
ENSG00000162139	302.313	-1.55946	0.338884	-4.60176	4.18941e-06	5.04275e-05	NEU3	A0A024R5N6	green	-4.29733
ENSG00000172817	13.2178	2.45705	0.534267	4.59892	4.24688e-06	5.10296e-05	CYP7B1	Q05C57	red	4.29218
ENSG00000186591	568.149	0.942255	0.20488	4.59906	4.24395e-06	5.10296e-05	UBE2H	P62256	gray	4.29218
ENSG00000167460	6271.66	0.698342	0.151907	4.59718	4.28243e-06	5.14117e-05	TPM4	P67936	gray	4.28894
ENSG00000147119	113.006	1.5708	0.341898	4.59436	4.34077e-06	5.20664e-05	CHST7	Q9NS84	red	4.28344
ENSG00000231721	25.9056	1.88321	0.410515	4.58743	4.48736e-06	5.37777e-05	LINC-PINT	NA	red	4.2694
ENSG00000104613	291.696	-0.810585	0.176848	-4.58351	4.57228e-06	5.47474e-05	INTS10	Q9NVR2	gray	-4.26164
ENSG00000151458	54.0421	-1.35886	0.296525	-4.58262	4.59181e-06	5.49333e-05	ANKRD50	Q8TB46	green	-4.26016
ENSG00000170871	203.758	-1.42959	0.311994	-4.5821	4.60327e-06	5.50223e-05	KIAA0232	A5YKK5	green	-4.25946
ENSG00000171132	38.7322	1.46756	0.320695	4.5762	4.73508e-06	5.65485e-05	PRKCE	L7RTI5	red	4.24758
ENSG00000063176	63.9443	-1.3584	0.29692	-4.57496	4.76316e-06	5.68343e-05	SPHK2	B3KV83	green	-4.24539
ENSG00000137767	2472.41	1.22965	0.268864	4.57349	4.79657e-06	5.71832e-05	SQOR	A0A024R5X2	red	4.24273
ENSG00000132680	65.89	-0.918381	0.200879	-4.57182	4.83514e-06	5.75929e-05	KHDC4	Q7Z7F0	gray	-4.23963
ENSG00000162889	1882.14	0.834388	0.182616	4.56909	4.89848e-06	5.82966e-05	MAPKAPK2	P49137	gray	4.23436
ENSG00000104866	95.3184	-1.75313	0.383807	-4.56773	4.93029e-06	5.86242e-05	PPP1R37	O75864	green	-4.23192
ENSG00000205045	34.2609	2.50279	0.54816	4.56581	4.97564e-06	5.91122e-05	SLFN12L	Q6IEE8	red	4.22832
ENSG00000213516	172.229	0.905997	0.198467	4.56497	4.99572e-06	5.92993e-05	RBMXL1	Q96E39	gray	4.22695
ENSG00000166592	78.5315	2.76856	0.606535	4.56455	5.00562e-06	5.93653e-05	RRAD	A0A024R6X0	red	4.22647
ENSG00000132005	24.3862	-2.38244	0.522203	-4.56228	5.0602e-06	5.99501e-05	RFX1	P22670	green	-4.22221
ENSG00000189319	132.121	-1.16228	0.254768	-4.56213	5.06367e-06	5.99501e-05	FAM53B	Q14153	green	-4.22221
ENSG00000197024	77.5923	-1.08764	0.238576	-4.55887	5.14295e-06	6.08361e-05	ZNF398	A0A090N8F2	green	-4.21584
ENSG00000122547	65.4926	-2.81277	0.617283	-4.5567	5.19646e-06	6.1416e-05	EEPD1	Q7L9B9	green	-4.21172
ENSG00000105643	113.834	-1.92993	0.423757	-4.55432	5.2555e-06	6.20602e-05	ARRDC2	Q8TBH0	green	-4.20719
ENSG00000152229	1370.1	1.0299	0.22621	4.55286	5.29216e-06	6.24393e-05	PSTPIP2	A0A0S2Z4R2	red	4.20454
ENSG00000139651	132.226	-1.02778	0.225811	-4.55151	5.32623e-06	6.27872e-05	ZNF740	Q8NDX6	green	-4.20213
ENSG00000178033	10.4809	5.27512	1.15951	4.54945	5.37855e-06	6.33494e-05	CALHM5	Q8N5C1	red	4.19826
ENSG00000074706	111.84	1.73557	0.381526	4.54903	5.38936e-06	6.34222e-05	IPCEF1	Q8WWN9	red	4.19776
ENSG00000065135	1395.23	0.62523	0.137484	4.54765	5.42494e-06	6.37862e-05	GNAI3	P08754	gray	4.19527
ENSG00000111331	1571.6	1.98447	0.436457	4.54677	5.44756e-06	6.39971e-05	OAS3	Q9Y6K5	red	4.19384
ENSG00000271614	46.99	2.3285	0.512211	4.54598	5.46809e-06	6.41833e-05	ATP2B1-AS1	NA	red	4.19258
ENSG00000148677	32.0254	3.92387	0.863264	4.54539	5.4833e-06	6.43067e-05	ANKRD1	Q15327	red	4.19174
ENSG00000101493	76.3742	-1.58789	0.34956	-4.54252	5.55854e-06	6.51333e-05	ZNF516	Q2YDX2	green	-4.1862
ENSG00000175662	76.0197	-1.86633	0.410898	-4.54207	5.57032e-06	6.52156e-05	TOM1L2	Q6ZVM7	green	-4.18565
ENSG00000087074	534.019	1.29222	0.284714	4.53866	5.66122e-06	6.62232e-05	PPP1R15A	O75807	red	4.17899
ENSG00000106723	560.433	-1.38617	0.305675	-4.53479	5.76615e-06	6.73931e-05	SPIN1	A0A024R297	green	-4.17138
ENSG00000081985	99.8913	3.02748	0.667715	4.5341	5.78504e-06	6.75563e-05	IL12RB2	B4DGA4	red	4.17033
ENSG00000163960	249.715	-0.670055	0.147825	-4.53275	5.82199e-06	6.79298e-05	UBXN7	O94888	gray	-4.16794
ENSG00000179627	54.5297	1.14229	0.252091	4.53127	5.86303e-06	6.83504e-05	ZBTB42	B2RXF5	red	4.16526
ENSG00000124782	101.243	-1.85785	0.410174	-4.52941	5.91487e-06	6.88962e-05	RREB1	A0A024QZU8	green	-4.1618
ENSG00000255425	4.96241	5.62722	1.24349	4.52533	6.03008e-06	7.01785e-05	NA	NA	red	4.1538
ENSG00000059145	32.4947	-1.37915	0.305047	-4.52112	6.1513e-06	7.15285e-05	UNKL	Q9H9P5	green	-4.14552
ENSG00000136816	427.014	1.198	0.265109	4.51891	6.21574e-06	7.22165e-05	TOR1B	O14657	red	4.14136
ENSG00000118507	107.525	1.09624	0.242635	4.51807	6.24066e-06	7.24445e-05	AKAP7	O43687	red	4.13999
ENSG00000128422	24.6513	3.82549	0.84746	4.51407	6.35964e-06	7.37633e-05	KRT17	Q04695	red	4.13216
ENSG00000134215	145.785	-1.29385	0.28664	-4.51384	6.36646e-06	7.37799e-05	VAV3	Q9UKW4	green	-4.13206
ENSG00000115607	83.4326	2.71303	0.601078	4.51361	6.37331e-06	7.37968e-05	IL18RAP	O95256	red	4.13196
ENSG00000099251	14.3602	4.63172	1.02627	4.51318	6.38638e-06	7.38857e-05	HSD17B7P2	NA	red	4.13144
ENSG00000169499	861.183	-0.897972	0.199256	-4.50662	6.5868e-06	7.61401e-05	PLEKHA2	A8K727	gray	-4.11839
ENSG00000113594	8.26613	6.36437	1.41251	4.50572	6.61482e-06	7.63995e-05	LIFR	A8K1Z4	red	4.11691
ENSG00000113448	181.431	1.55285	0.344851	4.50297	6.70112e-06	7.73311e-05	PDE4D	A0A140VJR0	red	4.11165
ENSG00000125779	299.269	0.909744	0.202154	4.50026	6.78698e-06	7.81901e-05	PANK2	Q9BZ23	gray	4.10685
ENSG00000134882	777.573	0.99428	0.220933	4.50037	6.78339e-06	7.81901e-05	UBAC2	A0A024RE02	gray	4.10685
ENSG00000120696	46.3597	-2.0208	0.449358	-4.49709	6.88882e-06	7.92967e-05	KBTBD7	Q8WVZ9	green	-4.10074
ENSG00000134262	75.5258	-1.07958	0.24011	-4.49621	6.91759e-06	7.95551e-05	AP4B1	A0A024R0D2	green	-4.09933
ENSG00000241878	182.095	-1.02142	0.227182	-4.49605	6.92288e-06	7.95551e-05	PISD	Q9UG56	green	-4.09933
ENSG00000181744	92.8185	-1.49233	0.332036	-4.49449	6.97354e-06	8.00701e-05	DIPK2A	B3KTD4	green	-4.09653
ENSG00000177200	190.314	-1.10924	0.246861	-4.49339	7.00981e-06	8.04191e-05	CHD9	Q3L8U1	green	-4.09464
ENSG00000137216	185.591	1.36061	0.302847	4.49274	7.0314e-06	8.05992e-05	TMEM63B	Q5T3F8	red	4.09367
ENSG00000168610	1816.49	1.21584	0.27074	4.49083	7.0947e-06	8.12569e-05	STAT3	P40763	red	4.09014
ENSG00000171940	152.259	-1.24264	0.27694	-4.48702	7.22251e-06	8.26516e-05	ZNF217	O75362	green	-4.08275
ENSG00000100104	128.05	-0.734925	0.163817	-4.48626	7.24831e-06	8.28776e-05	SRRD	Q9UH36	gray	-4.08156
ENSG00000166579	425.818	1.01301	0.225857	4.48517	7.28555e-06	8.32339e-05	NDEL1	Q9GZM8	red	4.0797
ENSG00000125753	1926.71	0.873038	0.194741	4.48307	7.35763e-06	8.39874e-05	VASP	A0A024R0V4	gray	4.07579
ENSG00000163528	102.965	-0.765288	0.170846	-4.47941	7.4848e-06	8.53678e-05	CHCHD4	A0A024R2I5	gray	-4.06871
ENSG00000149257	80.8386	-1.33053	0.297119	-4.4781	7.5311e-06	8.58245e-05	SERPINH1	A0A024R5K8	green	-4.06639
ENSG00000108669	1077.75	0.898127	0.200595	4.47731	7.55886e-06	8.60692e-05	CYTH1	Q15438	gray	4.06515
ENSG00000284486	4.77002	6.66364	1.48874	4.47602	7.6046e-06	8.65181e-05	NA	NA	red	4.06289
ENSG00000177565	415.507	-1.19994	0.268107	-4.47559	7.61994e-06	8.66207e-05	TBL1XR1	Q9BZK7	green	-4.06238
ENSG00000160214	144.092	-1.08078	0.241495	-4.47537	7.62776e-06	8.66377e-05	RRP1	P56182	green	-4.06229
ENSG00000095059	166.884	0.687534	0.153876	4.46812	7.89117e-06	8.95553e-05	DHPS	P49366	gray	4.04791
ENSG00000181904	130.742	-1.16666	0.261221	-4.46619	7.9626e-06	9.02911e-05	C5orf24	Q7Z6I8	green	-4.04436
ENSG00000144136	508.786	-1.52537	0.341642	-4.46483	8.01326e-06	9.07905e-05	SLC20A1	A7LNJ1	green	-4.04196
ENSG00000258056	12.1409	-3.0729	0.688457	-4.46346	8.06466e-06	9.12973e-05	LOC105369779	NA	green	-4.03954
ENSG00000111615	316.337	0.821358	0.184065	4.46232	8.10752e-06	9.17067e-05	KRR1	Q13601	gray	4.0376
ENSG00000011566	128.957	-1.8126	0.406253	-4.46177	8.12873e-06	9.18484e-05	MAP4K3	B3KMM5	green	-4.03693
ENSG00000187513	10.6183	6.32847	1.41842	4.46164	8.13346e-06	9.18484e-05	GJA4	P35212	red	4.03693
ENSG00000109618	95.9368	-0.958763	0.214998	-4.4594	8.21878e-06	9.27354e-05	SEPSECS	Q9HD40	gray	-4.03275
ENSG00000067082	4583.82	1.70152	0.381848	4.45602	8.34958e-06	9.41338e-05	KLF6	D3GC14	red	4.02625
ENSG00000254704	10.6445	5.892	1.32275	4.45436	8.41445e-06	9.47871e-05	NA	NA	red	4.02325
ENSG00000266947	14.9152	2.25929	0.507332	4.45328	8.45686e-06	9.51866e-05	NA	NA	red	4.02142
ENSG00000068001	106.869	-1.13481	0.254864	-4.45259	8.48393e-06	9.54128e-05	HYAL2	Q12891	green	-4.02039
ENSG00000169860	78.2173	-1.47573	0.331451	-4.45232	8.49463e-06	9.54549e-05	P2RY1	P47900	green	-4.0202
ENSG00000023572	115.358	-0.898508	0.201885	-4.45059	8.56361e-06	9.61511e-05	GLRX2	Q9NS18	gray	-4.01705
ENSG00000198604	2350.25	2.41837	0.543436	4.45014	8.58149e-06	9.62729e-05	BAZ1A	Q9NRL2	red	4.0165
ENSG00000077721	969.865	0.642973	0.144506	4.44946	8.60854e-06	9.64974e-05	UBE2A	A0A0D9SG71	gray	4.01548
ENSG00000281376	11.2879	2.74057	0.616133	4.44801	8.66676e-06	9.70705e-05	ABALON	NA	red	4.01291
ENSG00000168884	369.422	0.847389	0.190532	4.44748	8.68826e-06	9.72319e-05	TNIP2	Q8NFZ5	gray	4.01219
ENSG00000122068	1046.08	0.771749	0.173644	4.44444	8.81219e-06	9.85383e-05	FYTTD1	Q96QD9	gray	4.0064
ENSG00000279117	218.69	-1.38524	0.311736	-4.44362	8.84577e-06	9.88331e-05	NA	NA	green	-4.0051
ENSG00000149218	338.237	1.53563	0.34561	4.44324	8.8616e-06	9.89293e-05	ENDOD1	O94919	red	4.00468
ENSG00000102908	79.2193	1.48879	0.335253	4.44079	8.96306e-06	9.99804e-05	NFAT5	O94916	red	4.00009
ENSG00000108262	115.205	-1.05736	0.238155	-4.43977	9.00555e-06	0.000100373	GIT1	Q59FC3	green	-3.99838
ENSG00000184545	22.693	2.13806	0.481922	4.43652	9.14256e-06	0.000101817	DUSP8	Q13202	red	3.99218
ENSG00000226312	6.40863	3.2448	0.731611	4.43514	9.20119e-06	0.000102387	CFLAR-AS1	NA	red	3.98976
ENSG00000131669	3573.23	1.70771	0.385338	4.43171	9.34871e-06	0.000103944	NINJ1	Q92982	red	3.9832
ENSG00000197562	35.4583	-1.56878	0.35404	-4.43109	9.37584e-06	0.000104161	RAB40C	Q96S21	green	-3.9823
ENSG00000196510	152.09	-0.839354	0.189529	-4.42864	9.4829e-06	0.000105265	ANAPC7	Q9UJX3	gray	-3.97772
ENSG00000104375	88.8901	1.02351	0.231397	4.42319	9.72524e-06	0.000107825	STK3	Q13188	red	3.96728
ENSG00000138386	277.197	1.16184	0.262676	4.4231	9.72932e-06	0.000107825	NAB1	A8K8T1	red	3.96728
ENSG00000086065	1442.62	0.847805	0.191878	4.41847	9.94027e-06	0.000110074	CHMP5	Q9NZZ3	gray	3.95831
ENSG00000167772	91.5484	5.09671	1.15381	4.4173	9.99394e-06	0.000110579	ANGPTL4	Q9BY76	red	3.95633
ENSG00000133895	40.9463	-1.52047	0.344317	-4.41589	1.00593e-05	0.000111213	MEN1	A0A024R5D2	green	-3.95385
ENSG00000133106	1642.01	1.97649	0.447656	4.4152	1.00919e-05	0.000111483	EPSTI1	Q96J88	red	3.95279
ENSG00000250508	12.7847	4.41667	1.0004	4.41491	1.01051e-05	0.000111539	LINC02701	NA	red	3.95257
ENSG00000225519	7.54004	4.92806	1.11686	4.41241	1.02226e-05	0.000112744	NA	NA	red	3.9479
ENSG00000178726	169.722	3.17888	0.720536	4.41183	1.02502e-05	0.000112958	THBD	P07204	red	3.94708
ENSG00000183520	176.102	-0.643541	0.145973	-4.40864	1.04023e-05	0.000114543	UTP11	Q9Y3A2	gray	-3.94103
ENSG00000166446	244.615	1.16163	0.263513	4.40826	1.04206e-05	0.000114651	CDYL2	Q8N8U2	red	3.94062
ENSG00000184007	1773.67	-0.561652	0.127426	-4.40765	1.04497e-05	0.000114879	PTP4A2	Q12974	gray	-3.93976
ENSG00000006704	43.1685	-1.54159	0.349917	-4.40559	1.05494e-05	0.000115883	GTF2IRD1	Q9UHL9	green	-3.93598
ENSG00000168438	169.935	-0.79544	0.18081	-4.39931	1.08598e-05	0.000119196	CDC40	O60508	gray	-3.92374
ENSG00000123329	160.613	-0.837184	0.190379	-4.39747	1.09522e-05	0.000120115	ARHGAP9	Q9BRR9	gray	-3.9204
ENSG00000246082	26.0085	-1.66111	0.37789	-4.39577	1.10382e-05	0.000120962	NUDT16P1	NA	green	-3.91735
ENSG00000180346	29.85	-1.90502	0.433447	-4.39504	1.1075e-05	0.000121267	TIGD2	B3KNK0	green	-3.91626
ENSG00000120457	210.245	-4.13539	0.94104	-4.39449	1.11035e-05	0.000121482	KCNJ5	P48544	green	-3.91549
ENSG00000110906	599.624	0.577876	0.131535	4.39334	1.11622e-05	0.000122027	KCTD10	Q9H3F6	gray	3.91355
ENSG00000038382	145.205	-1.60132	0.364529	-4.39284	1.1188e-05	0.000122211	TRIO	O75962	green	-3.91289
ENSG00000157837	287.863	-0.898225	0.204492	-4.39248	1.12066e-05	0.000122317	SPPL3	Q8TCT6	gray	-3.91251
ENSG00000149557	36.4799	2.88345	0.656991	4.38888	1.13936e-05	0.000124223	FEZ1	Q99689	red	3.9058
ENSG00000182158	282.437	-1.29156	0.294287	-4.38877	1.13993e-05	0.000124223	CREB3L2	Q70SY1	green	-3.9058
ENSG00000163320	845.041	1.01631	0.231591	4.38839	1.1419e-05	0.000124339	CGGBP1	Q9UFW8	red	3.90539
ENSG00000174705	152.781	-1.91191	0.436066	-4.38446	1.16276e-05	0.000126509	SH3PXD2B	A1X283	green	-3.89788
ENSG00000115216	1673.85	0.912967	0.208282	4.38333	1.16879e-05	0.000127064	NRBP1	Q9UHY1	gray	3.89598
ENSG00000272273	14.5306	2.76564	0.631293	4.38092	1.18181e-05	0.000128378	IER3-AS1	NA	red	3.89151
ENSG00000186469	508.074	1.65125	0.376954	4.38052	1.18397e-05	0.00012851	GNG2	P59768	red	3.89106
ENSG00000108829	1090	0.858168	0.196094	4.37631	1.20705e-05	0.000130911	LRRC59	Q96AG4	gray	3.88302
ENSG00000074660	165.734	1.06545	0.243505	4.37545	1.21181e-05	0.000131324	SCARF1	A8K6Z5	red	3.88166
ENSG00000187474	2470.75	-1.74033	0.398082	-4.37177	1.23242e-05	0.000133452	FPR3	P25089	green	-3.87468
ENSG00000144566	792.546	0.687229	0.157262	4.36997	1.24265e-05	0.000134453	RAB5A	P20339	gray	3.87143
ENSG00000146826	61.8328	-1.02881	0.235719	-4.36455	1.27386e-05	0.000137722	MAP11	B3KNS5	green	-3.861
ENSG00000107249	35.2739	2.17585	0.498602	4.3639	1.27763e-05	0.00013802	GLIS3	Q1PHJ8	red	3.86006
ENSG00000103042	212.416	-1.40114	0.32117	-4.3626	1.28523e-05	0.000138732	SLC38A7	H3BMC5	green	-3.85782
ENSG00000114331	385.239	-1.0438	0.23938	-4.36043	1.29806e-05	0.00013967	ACAP2	Q15057	green	-3.8549
ENSG00000129450	229.977	-1.22075	0.279983	-4.36011	1.3e-05	0.00013967	SIGLEC9	Q9Y336	green	-3.8549
ENSG00000136169	149.417	-2.13717	0.490129	-4.36042	1.29812e-05	0.00013967	SETDB2	Q96T68	green	-3.8549
ENSG00000180787	20.9642	-1.51697	0.347883	-4.36058	1.29719e-05	0.00013967	ZFP3	Q96NJ6	green	-3.8549
ENSG00000267727	9.81923	-5.52035	1.26599	-4.36052	1.29756e-05	0.00013967	NA	NA	green	-3.8549
ENSG00000269952	10.659	3.39817	0.77938	4.3601	1.30004e-05	0.00013967	NA	NA	red	3.8549
ENSG00000148411	143.137	-1.88636	0.432958	-4.35691	1.31913e-05	0.00014161	NACC2	A0A024R8I0	green	-3.84891
ENSG00000260231	233.257	2.55966	0.588015	4.35306	1.34253e-05	0.000144009	KDM7A-DT	NA	red	3.84161
ENSG00000113658	135.299	-0.810939	0.186303	-4.3528	1.3441e-05	0.000144065	SMAD5	Q68DB7	gray	-3.84144
ENSG00000173281	102.802	1.17518	0.270165	4.34988	1.36213e-05	0.000145883	PPP1R3B	Q86XI6	red	3.836
ENSG00000054967	213.321	-0.820166	0.188614	-4.34838	1.37146e-05	0.000146768	RELT	A0A024R5N3	gray	-3.83337
ENSG00000049246	77.5212	-1.74119	0.400689	-4.34549	1.38965e-05	0.000148598	PER3	A0A087WV69	green	-3.82799
ENSG00000166822	259.026	1.00482	0.231332	4.34365	1.40135e-05	0.000149732	TMEM170A	Q8WVE7	red	3.82468
ENSG00000118900	222.865	-1.10568	0.254644	-4.34208	1.41141e-05	0.00015069	UBN1	Q9NPG3	green	-3.82191
ENSG00000134324	139.592	-1.25707	0.289591	-4.34083	1.41944e-05	0.000151324	LPIN1	Q14693	green	-3.82009
ENSG00000180233	432.756	1.22559	0.282341	4.34081	1.41956e-05	0.000151324	ZNRF2	A0A090N8Y8	red	3.82009
ENSG00000137871	72.4225	-1.27912	0.2947	-4.34042	1.4221e-05	0.000151477	ZNF280D	Q6N043	green	-3.81965
ENSG00000224116	4.68654	5.62532	1.29626	4.33966	1.42702e-05	0.000151883	INHBA-AS1	NA	red	3.81849
ENSG00000187626	37.3601	-2.43596	0.561528	-4.3381	1.43722e-05	0.000152849	ZKSCAN4	B7Z7H3	green	-3.81574
ENSG00000133101	234.924	3.13944	0.723891	4.33689	1.44515e-05	0.000153573	CCNA1	A0A140VJG0	red	3.81368
ENSG00000148153	249.149	-0.907687	0.209417	-4.33436	1.46185e-05	0.000155228	INIP	X6R8P6	gray	-3.80903
ENSG00000143079	326.324	0.708872	0.163664	4.33126	1.48257e-05	0.000157306	CTTNBP2NL	A0A024R0C7	gray	3.80325
ENSG00000152147	91.7532	-1.18847	0.274417	-4.33091	1.48491e-05	0.000157433	GEMIN6	Q8WXD5	green	-3.8029
ENSG00000121067	263.356	-0.66692	0.154049	-4.32928	1.496e-05	0.000158486	SPOP	O43791	gray	-3.80001
ENSG00000115211	113.842	-0.753226	0.174065	-4.32728	1.50965e-05	0.000159808	EIF2B4	Q9UI10	gray	-3.7964
ENSG00000196839	278.031	2.15576	0.498215	4.32698	1.51171e-05	0.000159903	ADA	A0A0S2Z381	red	3.79614
ENSG00000067182	537.389	-1.55143	0.358597	-4.32638	1.51578e-05	0.000160086	TNFRSF1A	P19438	green	-3.79565
ENSG00000125450	107.46	-1.05255	0.243279	-4.32651	1.51492e-05	0.000160086	NUP85	Q9BW27	green	-3.79565
ENSG00000159200	553.584	1.40377	0.324602	4.32459	1.52813e-05	0.000161266	RCAN1	P53805	red	3.79246
ENSG00000164051	56.7102	-1.07532	0.248955	-4.31935	1.56489e-05	0.000165018	CCDC51	Q96ER9	green	-3.78247
ENSG00000073712	35.4399	2.27051	0.525796	4.31822	1.57292e-05	0.000165737	FERMT2	Q96AC1	red	3.78058
ENSG00000166793	27.2444	-2.46175	0.570129	-4.31788	1.57536e-05	0.000165867	YPEL4	A0A024R4Y8	green	-3.78024
ENSG00000143437	281.561	-0.774179	0.179325	-4.31718	1.58034e-05	0.000166263	ARNT	A8K6P0	gray	-3.7792
ENSG00000123643	498.054	-1.68837	0.391431	-4.31333	1.60816e-05	0.000169061	SLC36A1	Q7Z2H8	green	-3.77196
ENSG00000036672	82.6315	-5.00524	1.1606	-4.31264	1.61313e-05	0.000169453	USP2	O75604	green	-3.77095
ENSG00000066336	1732.33	-0.977918	0.226785	-4.31209	1.61721e-05	0.000169622	SPI1	P17947	gray	-3.77052
ENSG00000160219	59.4155	-1.59789	0.370547	-4.31224	1.61609e-05	0.000169622	GAB3	Q8WWW8	green	-3.77052
ENSG00000049449	634.32	0.944907	0.219174	4.31122	1.62353e-05	0.000170024	RCN1	Q15293	gray	3.76949
ENSG00000154305	270.011	0.943998	0.218957	4.31134	1.62272e-05	0.000170024	MIA3	Q5JRA6	gray	3.76949
ENSG00000135679	882.098	0.699726	0.162444	4.3075	1.65108e-05	0.000172777	MDM2	A0A0A8KB75	gray	3.76251
ENSG00000103313	63.2996	5.26979	1.22405	4.30521	1.66827e-05	0.000174442	MEFV	O15553	red	3.75835
ENSG00000123146	1745.19	1.72326	0.400416	4.30367	1.67988e-05	0.000175523	ADGRE5	P48960	red	3.75567
ENSG00000116663	651.347	1.18799	0.276157	4.30187	1.69365e-05	0.00017663	FBXO6	Q9NRD1	red	3.75294
ENSG00000134278	309.465	-1.11371	0.258896	-4.30178	1.69435e-05	0.00017663	SPIRE1	Q08AE8	green	-3.75294
ENSG00000159479	252.437	-0.778998	0.181077	-4.30203	1.69244e-05	0.00017663	MED8	Q96G25	gray	-3.75294
ENSG00000187239	716.962	1.10098	0.256461	4.29299	1.76283e-05	0.000183629	FNBP1	Q96RU3	red	3.73606
ENSG00000254858	54.6863	-1.00081	0.233163	-4.2923	1.76829e-05	0.000184058	MPV17L2	A0A024R7K6	green	-3.73504
ENSG00000135048	458.125	1.38725	0.323509	4.28815	1.80166e-05	0.000187389	CEMIP2	Q9UHN6	red	3.72726
ENSG00000173548	116.487	-1.06183	0.247881	-4.28364	1.8386e-05	0.000191086	SNX33	Q8WV41	green	-3.71877
ENSG00000093167	313.921	0.73379	0.17137	4.28189	1.85311e-05	0.000192448	LRRFIP2	Q9Y608	gray	3.71569
ENSG00000020256	36.4456	-1.46029	0.341081	-4.28136	1.85757e-05	0.000192766	ZFP64	Q9NTW7	green	-3.71497
ENSG00000008086	30.547	1.2938	0.302543	4.2764	1.89937e-05	0.000196953	CDKL5	O76039	red	3.70564
ENSG00000084733	2013.78	0.605758	0.141679	4.27556	1.90654e-05	0.000197548	RAB10	P61026	gray	3.70433
ENSG00000260361	5.63429	4.95406	1.15979	4.27151	1.94152e-05	0.00020102	NA	NA	red	3.69676
ENSG00000206190	45.8629	1.95315	0.45753	4.26889	1.96448e-05	0.000203244	ATP10A	O60312	red	3.69198
ENSG00000273604	1453.17	2.74394	0.643388	4.26482	2.0006e-05	0.000206824	EPOP	A6NHQ4	red	3.6844
ENSG00000039523	213.813	-1.67034	0.391919	-4.26197	2.02635e-05	0.000209328	RIPOR1	Q6ZS17	green	-3.67917
ENSG00000072415	159.69	1.14141	0.267963	4.25959	2.04807e-05	0.000211412	MPP5	Q8N3R9	red	3.67487
ENSG00000120949	34.4362	1.38618	0.325551	4.25794	2.06318e-05	0.000212812	TNFRSF8	A5D8T4	red	3.672
ENSG00000179630	606.09	-1.8343	0.43083	-4.2576	2.0663e-05	0.000212974	LACC1	Q8IV20	green	-3.67167
ENSG00000179862	7.84697	3.6309	0.853085	4.2562	2.07932e-05	0.000214154	CITED4	Q96RK1	red	3.66927
ENSG00000164938	225.157	-1.21466	0.285479	-4.2548	2.09234e-05	0.000215333	TP53INP1	Q96A56	green	-3.66689
ENSG00000247746	15.1602	-2.89645	0.68099	-4.25329	2.10655e-05	0.000216633	USP51	Q70EK9	green	-3.66428
ENSG00000162897	9.34402	5.2607	1.23697	4.2529	2.11018e-05	0.000216844	FCAMR	Q8WWV6	red	3.66385
ENSG00000136738	181.202	-0.780124	0.183459	-4.2523	2.11588e-05	0.000217267	STAM	B4DZT2	gray	-3.66301
ENSG00000198042	155.205	0.921484	0.216743	4.25151	2.12331e-05	0.000217866	MAK16	Q9BXY0	gray	3.66181
ENSG00000155846	68.9085	-2.39631	0.563681	-4.25118	2.12645e-05	0.000218025	PPARGC1B	B7ZM40	green	-3.66149
ENSG00000108599	231.573	-0.702302	0.16522	-4.25071	2.13092e-05	0.00021832	AKAP10	E7EMD6	gray	-3.66091
ENSG00000136141	482.304	1.48853	0.350254	4.24986	2.13903e-05	0.000218987	LRCH1	Q9Y2L9	red	3.65958
ENSG00000160563	147.471	0.691078	0.162737	4.24661	2.17034e-05	0.000222026	MED27	Q6P2C8	gray	3.6536
ENSG00000125384	222.698	1.44282	0.340318	4.23962	2.23895e-05	0.000228874	PTGER2	P43116	red	3.6404
ENSG00000156671	246.326	0.829649	0.195704	4.2393	2.24222e-05	0.000229038	SAMD8	Q96LT4	gray	3.64009
ENSG00000185885	900.962	2.0988	0.495524	4.23552	2.28024e-05	0.000232748	IFITM1	A0A024R210	red	3.63311
ENSG00000156374	59.0592	-1.21312	0.28647	-4.23474	2.2882e-05	0.000233386	PCGF6	Q9BYE7	green	-3.63192
ENSG00000021355	2324.01	1.09306	0.258293	4.23186	2.31764e-05	0.000236213	SERPINB1	P30740	red	3.6267
ENSG00000103150	41.7978	-1.10821	0.262081	-4.2285	2.35255e-05	0.000239415	MLYCD	O95822	green	-3.62085
ENSG00000163050	98.2832	-0.977869	0.231255	-4.22853	2.35219e-05	0.000239415	COQ8A	A0A024R3S3	gray	-3.62085
ENSG00000136205	1339.33	-1.2482	0.295223	-4.22799	2.35783e-05	0.000239774	TNS3	Q68CZ2	green	-3.6202
ENSG00000172059	160.157	-0.991206	0.234511	-4.22669	2.3715e-05	0.000240985	KLF11	B7ZAX4	gray	-3.61801
ENSG00000140105	19321.5	1.55889	0.369025	4.22435	2.3963e-05	0.000243325	WARS	A0A024R6K8	red	3.61381
ENSG00000095739	181.466	3.7802	0.896563	4.21632	2.48319e-05	0.000251961	BAMBI	Q13145	red	3.59867
ENSG00000177853	85.2242	-0.990121	0.235011	-4.21308	2.51909e-05	0.000255415	ZNF518A	Q6AHZ1	gray	-3.59275
ENSG00000174799	82.2897	0.999252	0.237189	4.21288	2.5213e-05	0.000255449	CEP135	Q66GS9	gray	3.5927
ENSG00000135241	468.055	0.846005	0.20101	4.20877	2.56766e-05	0.000259955	PNPLA8	A0A024R746	gray	3.5851
ENSG00000226979	203.29	1.99461	0.47403	4.20778	2.57897e-05	0.000260907	LTA	P01374	red	3.58351
ENSG00000120053	157.688	-0.631167	0.150085	-4.2054	2.60625e-05	0.000263472	GOT1	A0A140VK69	gray	-3.57927
ENSG00000181631	52.8581	-2.56058	0.608924	-4.2051	2.6097e-05	0.000263625	P2RY13	Q9BPV8	green	-3.57901
ENSG00000225190	208.722	-0.957935	0.227862	-4.204	2.62233e-05	0.000264707	PLEKHM1	Q9Y4G2	gray	-3.57723
ENSG00000168118	210.945	-1.25106	0.297707	-4.20234	2.64169e-05	0.000266464	RAB4A	A0A087WYT5	green	-3.57436
ENSG00000125817	360.669	-0.832427	0.198115	-4.20174	2.64873e-05	0.000266978	CENPB	P07199	gray	-3.57352
ENSG00000213699	612.503	-1.89799	0.452401	-4.19537	2.7243e-05	0.000274393	SLC35F6	Q8N357	green	-3.56163
ENSG00000170468	101.285	-0.918139	0.219102	-4.19046	2.78385e-05	0.000280185	RIOX1	Q9H6W3	gray	-3.55255
ENSG00000175471	680.773	1.01248	0.241643	4.18997	2.7899e-05	0.000280588	MCTP1	Q6DN14	red	3.55193
ENSG00000221886	13.6486	-2.33356	0.55706	-4.18907	2.801e-05	0.000281497	ZBED8	Q8IZ13	green	-3.55053
ENSG00000187010	4.58868	5.4703	1.30652	4.18692	2.82765e-05	0.000283968	RHD	B4DLT8	red	3.54673
ENSG00000108854	245.084	-0.733791	0.175267	-4.1867	2.83036e-05	0.000284031	SMURF2	Q96DE7	gray	-3.54663
ENSG00000168769	157.082	1.23799	0.29578	4.18551	2.8453e-05	0.000285191	TET2	A0A158SIU0	red	3.54486
ENSG00000172171	88.8296	-1.02075	0.243881	-4.18544	2.84608e-05	0.000285191	TEFM	Q96QE5	green	-3.54486
ENSG00000116698	361.724	0.783858	0.187333	4.18431	2.86032e-05	0.000286408	SMG7	Q92540	gray	3.54301
ENSG00000272168	8.68632	3.98702	0.95306	4.18339	2.87195e-05	0.000287362	NA	NA	red	3.54157
ENSG00000145685	5562.21	-1.1171	0.26705	-4.18311	2.87543e-05	0.000287501	LHFPL2	A0A024RAM8	green	-3.54136
ENSG00000108219	1384.62	1.15314	0.275751	4.18182	2.89189e-05	0.000288936	TSPAN14	Q8NG11	red	3.5392
ENSG00000147027	6.08887	5.00277	1.19821	4.1752	2.97728e-05	0.000297251	TMEM47	A0A024RBY7	red	3.52688
ENSG00000144445	42.1555	1.63719	0.392337	4.17291	3.00735e-05	0.000300034	KANSL1L	A0AUZ9	red	3.52283
ENSG00000198925	198.502	-0.98438	0.235962	-4.17177	3.02248e-05	0.000301324	ATG9A	A0A024R438	gray	-3.52097
ENSG00000158458	4.06624	4.7541	1.13966	4.1715	3.02596e-05	0.000301451	NRG2	F5GZS7	red	3.52078
ENSG00000196072	870.116	-0.811478	0.194542	-4.17123	3.02964e-05	0.000301599	BLOC1S2	Q6QNY1	gray	-3.52057
ENSG00000250742	11.0943	3.63585	0.871694	4.17102	3.03244e-05	0.000301658	LINC02381	NA	red	3.52048
ENSG00000080815	1711.74	0.603966	0.144836	4.16999	3.04612e-05	0.0003028	PSEN1	A0A024R6A3	gray	3.51884
ENSG00000014123	194.241	-1.06236	0.254871	-4.16823	3.06979e-05	0.000304718	UFL1	O94874	green	-3.5161
ENSG00000055070	2283.94	0.566819	0.135986	4.16822	3.06987e-05	0.000304718	SZRD1	Q7Z422	gray	3.5161
ENSG00000139437	32.8469	-1.38369	0.332006	-4.16766	3.07747e-05	0.000305251	TCHP	A0A024RBM9	green	-3.51534
ENSG00000040608	34.1348	-2.73197	0.65573	-4.1663	3.09587e-05	0.000306632	RTN4R	Q9BZR6	green	-3.51338
ENSG00000215788	56.6542	2.12468	0.509964	4.16634	3.09533e-05	0.000306632	TNFRSF25	Q93038	red	3.51338
ENSG00000143157	300.109	-0.76401	0.183445	-4.16479	3.11636e-05	0.000308439	POGK	B4DF62	gray	-3.51083
ENSG00000013523	288.517	-1.2656	0.304043	-4.16258	3.14666e-05	0.000311213	ANGEL1	A0A024R6B2	green	-3.50694
ENSG00000138495	263.872	0.921126	0.221534	4.15795	3.21121e-05	0.000317368	COX17	Q14061	gray	3.49844
ENSG00000187147	203.704	-0.735153	0.176814	-4.15777	3.21369e-05	0.000317384	RNF220	Q5VTB9	gray	-3.49842
ENSG00000089876	150.085	-0.942668	0.226902	-4.15452	3.25964e-05	0.00032169	DHX32	Q7L7V1	gray	-3.49256
ENSG00000185278	40.3451	-1.41841	0.341498	-4.15349	3.27436e-05	0.000322909	ZBTB37	B7Z7Z4	green	-3.49092
ENSG00000155629	3175.25	0.934045	0.224913	4.15291	3.2827e-05	0.000323124	PIK3AP1	Q6ZUJ8	gray	3.49063
ENSG00000165650	67.4503	-0.966021	0.232607	-4.15302	3.28116e-05	0.000323124	PDZD8	Q8NEN9	gray	-3.49063
ENSG00000179981	35.3295	-1.76086	0.424011	-4.15285	3.28361e-05	0.000323124	TSHZ1	Q6ZSZ6	green	-3.49063
ENSG00000106070	166.557	2.3741	0.57171	4.15264	3.28668e-05	0.000323194	GRB10	Q13322	red	3.49054
ENSG00000163848	251.498	-0.773445	0.186294	-4.15175	3.29942e-05	0.000324214	ZNF148	Q9UQR1	gray	-3.48917
ENSG00000173928	16.4375	-1.7937	0.432374	-4.1485	3.34668e-05	0.000328387	SWSAP1	Q6NVH7	green	-3.48361
ENSG00000217128	208.69	-0.768521	0.185249	-4.14857	3.34552e-05	0.000328387	FNIP1	Q8TF40	gray	-3.48361
ENSG00000123892	134.997	1.93325	0.466057	4.14808	3.35268e-05	0.00032874	RAB38	A0A024R191	red	3.48315
ENSG00000135924	185.288	-0.785034	0.189329	-4.1464	3.37737e-05	0.000330925	DNAJB2	P25686	gray	-3.48027
ENSG00000122557	312.136	0.84046	0.202705	4.14622	3.38014e-05	0.000330959	HERPUD2	A0A024RA77	gray	3.48023
ENSG00000138134	66.5218	1.81942	0.438877	4.14561	3.38907e-05	0.000331596	STAMBPL1	Q96FJ0	red	3.47939
ENSG00000164244	260.979	-0.625832	0.151116	-4.1414	3.45193e-05	0.000337505	PRRC1	Q96M27	gray	-3.47172
ENSG00000215861	162.038	1.71996	0.415333	4.14117	3.45539e-05	0.000337603	NA	NA	red	3.47159
ENSG00000144597	813.85	0.57906	0.139872	4.13993	3.47407e-05	0.00033906	EAF1	Q96JC9	gray	3.46972
ENSG00000250510	13.6945	-5.35311	1.29307	-4.13985	3.47526e-05	0.00033906	GPR162	Q16538	green	-3.46972
ENSG00000148200	12.4229	2.39438	0.578686	4.13761	3.50938e-05	0.000341902	NR6A1	F1DAM1	red	3.4661
ENSG00000237223	2.77931	6.60957	1.59742	4.13765	3.50883e-05	0.000341902	SULT1C2P1	NA	red	3.4661
ENSG00000023318	1307.27	0.592324	0.143191	4.1366	3.52496e-05	0.000343176	ERP44	Q9BS26	gray	3.46448
ENSG00000175866	118.32	-1.82746	0.442	-4.13453	3.55685e-05	0.000346035	BAIAP2	Q9UQB8	green	-3.46088
ENSG00000137571	37.5543	1.88075	0.455142	4.13223	3.59262e-05	0.000349029	SLCO5A1	Q9H2Y9	red	3.45714
ENSG00000196460	6.52607	3.51991	0.851821	4.13222	3.59272e-05	0.000349029	RFX8	Q6ZV50	red	3.45714
ENSG00000145287	78.149	1.43643	0.347675	4.13152	3.60369e-05	0.000349846	PLAC8	Q9NZF1	red	3.45612
ENSG00000175806	190.822	0.749845	0.181511	4.13112	3.60997e-05	0.000350055	MSRA	Q9UJ68	gray	3.45586
ENSG00000183891	23.3381	1.19818	0.290042	4.13106	3.61095e-05	0.000350055	TTC32	Q5I0X7	red	3.45586
ENSG00000163703	113.029	0.800739	0.193843	4.13085	3.61418e-05	0.000350121	CRELD1	Q96HD1	gray	3.45578
ENSG00000104064	212.158	0.672503	0.162909	4.1281	3.6578e-05	0.000354096	GABPB1	Q06547	gray	3.45088
ENSG00000198742	121.925	0.956738	0.231796	4.1275	3.66727e-05	0.000354762	SMURF1	Q9HCE7	gray	3.45006
ENSG00000146587	45.8892	-1.17965	0.286155	-4.1224	3.74941e-05	0.000362452	RBAK	Q9NYW8	green	-3.44075
ENSG00000124104	19.4541	-2.89428	0.702209	-4.12168	3.76114e-05	0.000363329	SNX21	Q05DJ0	green	-3.4397
ENSG00000101193	404.334	-0.517356	0.125531	-4.12134	3.76667e-05	0.000363607	GID8	Q9NWU2	gray	-3.43937
ENSG00000006652	75.3129	0.960271	0.233019	4.12101	3.77222e-05	0.000363887	IFRD1	A4D0U1	gray	3.43903
ENSG00000256594	56.2898	1.61093	0.3911	4.11896	3.8058e-05	0.000366867	LOC374443	NA	red	3.43549
ENSG00000101017	2296.14	1.50908	0.366526	4.11725	3.83418e-05	0.000369344	CD40	A0A0S2Z3C7	red	3.43257
ENSG00000115649	265.823	-0.957201	0.232519	-4.11667	3.84393e-05	0.000369788	CNPPD1	A0A024R432	gray	-3.43205
ENSG00000270607	14.181	2.96562	0.720397	4.11665	3.8442e-05	0.000369788	NA	NA	red	3.43205
ENSG00000165898	171.789	-0.965714	0.234607	-4.1163	3.85006e-05	0.000370092	ISCA2	Q86U28	gray	-3.43169
ENSG00000107816	134.904	-1.56802	0.381101	-4.11443	3.88135e-05	0.000372839	LZTS2	B4DP66	green	-3.42848
ENSG00000155393	96.093	-1.06414	0.258655	-4.11413	3.88634e-05	0.000373056	HEATR3	Q7Z4Q2	green	-3.42823
ENSG00000275074	88.6298	-1.14157	0.277547	-4.11307	3.90429e-05	0.000374516	NUDT18	Q6ZVK8	green	-3.42653
ENSG00000187713	179.946	-0.723071	0.175872	-4.11134	3.93367e-05	0.000377071	TMEM203	Q969S6	gray	-3.42358
ENSG00000189369	34.7325	-1.2874	0.313184	-4.11066	3.94523e-05	0.000377914	GSPT2	Q8IYD1	green	-3.42261
ENSG00000034533	36.6592	-1.25947	0.306637	-4.10737	4.00187e-05	0.000383072	ASTE1	D6RG30	green	-3.41672
ENSG00000120896	192.193	-1.76793	0.430519	-4.10651	4.01684e-05	0.000384236	SORBS3	O60504	green	-3.4154
ENSG00000171681	131.12	-1.37969	0.336088	-4.10514	4.04071e-05	0.00038625	ATF7IP	Q6VMQ6	green	-3.41313
ENSG00000153339	217.069	-0.840476	0.204842	-4.10305	4.07734e-05	0.00038948	TRAPPC8	Q9Y2L5	gray	-3.40951
ENSG00000166477	108.466	-0.768028	0.1872	-4.1027	4.08352e-05	0.000389798	LEO1	Q8WVC0	gray	-3.40916
ENSG00000163961	64.6701	-1.08802	0.265337	-4.10051	4.1224e-05	0.000393235	RNF168	Q8IYW5	green	-3.40535
ENSG00000109079	282.797	1.21921	0.297584	4.09702	4.18498e-05	0.000398927	TNFAIP1	Q13829	red	3.39911
ENSG00000065427	1669.16	0.634441	0.154868	4.09666	4.19153e-05	0.000399274	KARS	Q15046	gray	3.39873
ENSG00000114529	12.1412	3.70911	0.905666	4.09545	4.21346e-05	0.000401084	C3orf52	Q5BVD1	red	3.39676
ENSG00000116406	131.657	-1.02453	0.250187	-4.09503	4.22107e-05	0.00040153	EDEM3	Q9BZQ6	green	-3.39628
ENSG00000152382	46.0346	-0.918765	0.224377	-4.09474	4.22646e-05	0.000401763	TADA1	Q96BN2	gray	-3.39603
ENSG00000136867	2050.71	1.06726	0.260769	4.09274	4.263e-05	0.000404955	SLC31A2	O15432	red	3.39259
ENSG00000173812	5703.97	1.17602	0.287591	4.0892	4.32855e-05	0.000410897	EIF1	P41567	red	3.38627
ENSG00000123609	937.879	1.22872	0.300617	4.08733	4.36362e-05	0.00041394	NMI	Q13287	red	3.38306
ENSG00000107104	145.213	1.98525	0.485784	4.0867	4.37553e-05	0.000414782	KANK1	Q14678	red	3.38218
ENSG00000205213	19.1808	-2.35715	0.577965	-4.07837	4.53535e-05	0.000429635	LGR4	Q59ER8	green	-3.3669
ENSG00000131375	133.398	-0.851233	0.208859	-4.07564	4.58885e-05	0.000434108	CAPN7	Q7Z479	gray	-3.3624
ENSG00000169410	479.643	-0.98633	0.242006	-4.07563	4.58891e-05	0.000434108	PTPN9	P43378	gray	-3.3624
ENSG00000273320	12.4977	5.63104	1.38173	4.07534	4.59467e-05	0.000434354	NA	NA	red	3.36216
ENSG00000174004	196.601	-1.12528	0.276209	-4.07403	4.62068e-05	0.000436511	NRROS	Q86YC3	green	-3.36
ENSG00000123066	193.224	1.29606	0.318226	4.07276	4.64583e-05	0.000438584	MED13L	Q71F56	red	3.35795
ENSG00000169504	3314.79	1.40367	0.344663	4.0726	4.64908e-05	0.000438589	CLIC4	Q6FIC5	red	3.35794
ENSG00000166548	216.287	-1.49372	0.366988	-4.07022	4.69684e-05	0.00044279	TK2	O00142	green	-3.3538
ENSG00000070961	902.15	1.35879	0.333901	4.06943	4.71285e-05	0.000443994	ATP2B1	P20020	red	3.35262
ENSG00000213793	36.8214	-1.29773	0.318958	-4.06866	4.72851e-05	0.000445163	ZNF888	A0A1W2PQ69	green	-3.35148
ENSG00000230641	5.3683	5.33004	1.3104	4.06751	4.75187e-05	0.000447054	NA	NA	red	3.34964
ENSG00000163093	21.3554	-1.90815	0.469223	-4.06661	4.7702e-05	0.000448471	BBS5	A0A0S2Z626	green	-3.34827
ENSG00000156983	74.0092	-1.14243	0.280954	-4.06625	4.77758e-05	0.000448857	BRPF1	P55201	green	-3.34789
ENSG00000232133	4.38451	4.57209	1.1247	4.06515	4.80019e-05	0.000450671	NA	NA	red	3.34614
ENSG00000148053	28.5344	2.38198	0.586235	4.06319	4.84067e-05	0.000454161	NTRK2	Q16620	red	3.34279
ENSG00000111011	312.826	0.828607	0.203946	4.06287	4.84724e-05	0.000454466	RSRC2	Q7L4I2	gray	3.3425
ENSG00000120616	189.212	0.698965	0.172072	4.06205	4.86445e-05	0.000455692	EPC1	Q9H2F5	gray	3.34133
ENSG00000217801	25.617	2.38119	0.586222	4.06193	4.86697e-05	0.000455692	LOC100288175	NA	red	3.34133
ENSG00000133805	1173.53	1.36935	0.337249	4.06037	4.89951e-05	0.000458425	AMPD3	Q01432	red	3.33873
ENSG00000115183	6.32504	3.75301	0.924348	4.06017	4.90361e-05	0.000458496	TANC1	B9EK39	red	3.33866
ENSG00000198133	110.253	1.47647	0.363754	4.05899	4.92854e-05	0.000460512	TMEM229B	A0A024R699	red	3.33676
ENSG00000171169	42.4722	-1.00073	0.246696	-4.05652	4.98104e-05	0.0004651	NAIF1	A0A024R887	green	-3.33245
ENSG00000266389	13.7576	1.79839	0.443449	4.05545	5.00375e-05	0.000466903	NA	NA	red	3.33077
ENSG00000127314	2341.09	1.17525	0.289893	4.05407	5.03344e-05	0.000469354	RAP1B	A0A024RB87	red	3.3285
ENSG00000205138	48.4631	-1.29688	0.319937	-4.05355	5.04461e-05	0.000470075	SDHAF1	A6NFY7	green	-3.32783
ENSG00000103257	1318.27	1.399	0.345166	4.05312	5.05387e-05	0.000470618	SLC7A5	Q01650	red	3.32733
ENSG00000108021	64.0558	0.969116	0.239228	4.05101	5.09964e-05	0.000474557	TASOR2	Q5VWN6	gray	3.32371
ENSG00000154767	108.567	-1.5111	0.373171	-4.04934	5.13617e-05	0.000477632	XPC	Q01831	green	-3.32091
ENSG00000085831	13.5317	2.6683	0.6591	4.04841	5.15677e-05	0.00047897	TTC39A	A0A140VJY6	red	3.31969
ENSG00000137710	1826.65	1.71206	0.422901	4.04837	5.15755e-05	0.00047897	RDX	P35241	red	3.31969
ENSG00000041357	2163.19	0.677925	0.167509	4.04709	5.18589e-05	0.000481276	PSMA4	P25789	gray	3.31761
ENSG00000187554	19.8624	-3.78421	0.935425	-4.04544	5.22245e-05	0.000484341	TLR5	O60602	green	-3.31485
ENSG00000186451	18.7218	-3.03705	0.750807	-4.04504	5.2314e-05	0.000484843	SPATA12	A0A140VJV7	green	-3.3144
ENSG00000053254	400.394	-0.966735	0.239019	-4.0446	5.24123e-05	0.000485153	FOXN3	A0A024R6I1	gray	-3.31412
ENSG00000109689	93.451	-0.908226	0.224554	-4.04457	5.24183e-05	0.000485153	STIM2	B3KUB5	gray	-3.31412
ENSG00000111671	28.8116	-2.86106	0.707651	-4.04304	5.27628e-05	0.000487682	SPSB2	Q99619	green	-3.31186
ENSG00000141570	13.6912	-2.21822	0.548632	-4.04318	5.27304e-05	0.000487682	CBX8	Q9HC52	green	-3.31186
ENSG00000145555	100.632	1.88038	0.465163	4.0424	5.29066e-05	0.000488682	MYO10	Q9HD67	red	3.31097
ENSG00000185129	166.257	-0.844542	0.208948	-4.04187	5.3026e-05	0.000489454	PURA	Q00577	gray	-3.31029
ENSG00000130347	42.5509	-1.13354	0.280551	-4.04043	5.33539e-05	0.000492149	RTN4IP1	Q8WWV3	green	-3.3079
ENSG00000163946	266.548	-0.992087	0.245666	-4.03836	5.38254e-05	0.000495831	TASOR	Q9UK61	gray	-3.30467
ENSG00000166348	20.6902	-2.02606	0.501687	-4.03849	5.37973e-05	0.000495831	USP54	B7Z7X1	green	-3.30467
ENSG00000166920	4538.36	1.34432	0.332919	4.03797	5.39167e-05	0.000496338	C15orf48	A0A024R5U4	red	3.30422
ENSG00000063854	348.664	0.664713	0.164758	4.03449	5.47211e-05	0.000503067	HAGH	Q16775	gray	3.29837
ENSG00000124813	79.735	1.54598	0.383191	4.03449	5.472e-05	0.000503067	RUNX2	Q13950	red	3.29837
ENSG00000119599	36.8307	-1.37535	0.340918	-4.03424	5.47784e-05	0.000503256	DCAF4	B2RDD6	green	-3.29821
ENSG00000115758	488.092	-0.754222	0.187523	-4.02203	5.76985e-05	0.000529728	ODC1	B4DXF8	gray	-3.27595
ENSG00000103495	613.393	-1.12216	0.27902	-4.02178	5.77592e-05	0.00052993	MAZ	P56270	green	-3.27578
ENSG00000130940	22.7987	1.85227	0.460686	4.02067	5.80321e-05	0.000532078	CASZ1	B3KRV8	red	3.27403
ENSG00000011258	31.2653	-1.529	0.380429	-4.01914	5.84108e-05	0.000535192	MBTD1	Q05BQ5	green	-3.27149
ENSG00000131115	51.329	-1.06045	0.263966	-4.01737	5.88504e-05	0.000538859	ZNF227	Q658S5	green	-3.26852
ENSG00000135077	3208.01	-0.967614	0.240979	-4.01534	5.93592e-05	0.000543154	HAVCR2	Q8TDQ0	gray	-3.26508
ENSG00000139531	72.2211	-1.29795	0.323294	-4.01478	5.95022e-05	0.000544099	SUOX	A0A024RB79	green	-3.26432
ENSG00000105662	23.4586	-2.09248	0.521346	-4.01361	5.97969e-05	0.000546066	CRTC1	Q6UUV9	green	-3.26276
ENSG00000181038	78.6369	-0.820639	0.204459	-4.01371	5.97719e-05	0.000546066	METTL23	A0A024R8M5	gray	-3.26276
ENSG00000196428	196.669	1.29631	0.323017	4.01313	5.99197e-05	0.000546822	TSC22D2	B4DN36	red	3.26215
ENSG00000099992	57.6279	-1.20372	0.300366	-4.00752	6.13605e-05	0.000559256	TBC1D10A	A7E244	green	-3.25239
ENSG00000103966	1065.1	1.03299	0.257764	4.0075	6.13639e-05	0.000559256	EHD4	A0A024R9N6	red	3.25239
ENSG00000154832	85.8919	-0.919512	0.229662	-4.00375	6.2345e-05	0.00056782	CXXC1	Q9P0U4	gray	-3.24579
ENSG00000171150	83.5302	-1.23789	0.309437	-4.00045	6.32232e-05	0.000575436	SOCS5	O75159	green	-3.24
ENSG00000175073	506.744	1.12247	0.280608	4.00016	6.33006e-05	0.000575758	VCPIP1	Q96JH7	red	3.23976
ENSG00000115112	26.6623	-2.14893	0.53739	-3.99882	6.36583e-05	0.000578628	TFCP2L1	Q9NZI6	green	-3.2376
ENSG00000176058	35.4377	-1.13149	0.283013	-3.99801	6.38762e-05	0.000580223	TPRN	Q4KMQ1	green	-3.2364
ENSG00000185015	21.9248	2.9103	0.728056	3.99735	6.40546e-05	0.000581458	CA13	Q8N1Q1	red	3.23548
ENSG00000167984	38.8663	-1.90113	0.475632	-3.99707	6.41323e-05	0.000581778	NLRC3	C3VPR7	green	-3.23524
ENSG00000065243	149.752	1.28874	0.322521	3.99582	6.447e-05	0.000584454	PKN2	Q16513	red	3.23325
ENSG00000133789	697.042	-0.934297	0.233904	-3.99437	6.48679e-05	0.000587672	SWAP70	B3KUB9	gray	-3.23087
ENSG00000175857	16.4927	-1.96365	0.491698	-3.99362	6.50733e-05	0.000589144	GAPT	A0A024QZS2	green	-3.22978
ENSG00000057757	557.723	-1.93307	0.484287	-3.99157	6.56376e-05	0.00059386	PITHD1	Q9GZP4	green	-3.22632
ENSG00000026508	12569.7	1.12872	0.282885	3.99003	6.60636e-05	0.000596983	CD44	P16070	red	3.22404
ENSG00000150455	36.0529	-1.48476	0.37212	-3.99001	6.60699e-05	0.000596983	TIRAP	A0A024R3M4	green	-3.22404
ENSG00000267607	11.9252	3.1983	0.802273	3.98655	6.70409e-05	0.000605357	NA	NA	red	3.21799
ENSG00000101333	11.9932	3.63758	0.912562	3.98611	6.71642e-05	0.00060607	PLCB4	Q15147	red	3.21748
ENSG00000279095	11.1886	2.73812	0.687295	3.98391	6.77892e-05	0.000611307	NA	NA	red	3.21374
ENSG00000126091	20.6934	1.22481	0.307463	3.98361	6.78768e-05	0.000611695	ST3GAL3	Q11203	red	3.21346
ENSG00000149212	621.537	1.21972	0.306507	3.97942	6.90832e-05	0.000622158	SESN3	P58005	red	3.2061
ENSG00000134716	4.97349	3.4851	0.876272	3.97719	6.97351e-05	0.000627616	CYP2J2	P51589	red	3.20231
ENSG00000187266	30.4243	-2.24964	0.566037	-3.97437	7.05672e-05	0.000634688	EPOR	P19235	green	-3.19744
ENSG00000198837	152.359	-1.06433	0.267824	-3.97398	7.06814e-05	0.000635298	DENND4B	O75064	green	-3.19702
ENSG00000122779	121.233	-1.07328	0.270164	-3.9727	7.10612e-05	0.000638062	TRIM24	A0A024R784	green	-3.19514
ENSG00000182986	30.2173	-1.31621	0.331318	-3.97263	7.10821e-05	0.000638062	ZNF320	A2RRD8	green	-3.19514
ENSG00000164949	335.482	2.77572	0.7002	3.96418	7.36476e-05	0.000660658	GEM	A0A024R9F5	red	3.18002
ENSG00000136997	140.737	1.54293	0.389293	3.96343	7.38805e-05	0.000662314	MYC	A0A087WVR4	red	3.17894
ENSG00000148459	165.702	1.26064	0.31821	3.96166	7.44303e-05	0.000666806	PDSS1	Q5T2R2	red	3.176
ENSG00000077458	64.0149	1.09437	0.276335	3.96028	7.48626e-05	0.000669802	FAM76B	F5GX09	red	3.17405
ENSG00000267580	3.43049	-5.2513	1.32595	-3.96042	7.48189e-05	0.000669802	NA	NA	green	-3.17405
ENSG00000165219	174.221	-0.882176	0.222768	-3.96006	7.49301e-05	0.000669969	GAPVD1	Q14C86	gray	-3.17395
ENSG00000186416	56.9622	-0.836975	0.211392	-3.95935	7.51554e-05	0.000671545	NKRF	O15226	gray	-3.17292
ENSG00000241258	90.0501	-1.00161	0.253025	-3.95856	7.54038e-05	0.000673326	CRCP	O75575	green	-3.17177
ENSG00000158773	274.654	-0.854963	0.216104	-3.95626	7.61314e-05	0.00067938	USF1	A0A0S2Z4U5	gray	-3.16789
ENSG00000158985	1948.07	0.813792	0.205859	3.95316	7.71252e-05	0.0006878	CDC42SE2	Q9NRR3	gray	3.16254
ENSG00000104321	8.64954	4.08469	1.03338	3.95274	7.72612e-05	0.000688565	TRPA1	O75762	red	3.16205
ENSG00000165312	339.527	1.65018	0.417572	3.95184	7.75529e-05	0.000690715	OTUD1	Q5VV17	red	3.1607
ENSG00000134014	199.282	-0.614092	0.155635	-3.94572	7.95605e-05	0.000708135	ELP3	B4DKA4	gray	-3.14988
ENSG00000184402	33.2907	-1.37063	0.347627	-3.94284	8.05238e-05	0.000716243	SS18L1	O75177	green	-3.14494
ENSG00000159082	65.0563	-1.47761	0.374842	-3.94195	8.08227e-05	0.000718436	SYNJ1	O43426	green	-3.14361
ENSG00000083814	39.242	-1.80531	0.458074	-3.94108	8.11146e-05	0.000720563	ZNF671	B7Z1N1	green	-3.14233
ENSG00000077684	80.7989	-1.38959	0.352612	-3.94083	8.12006e-05	0.000720859	JADE1	Q6IE81	green	-3.14215
ENSG00000177303	5.75368	-5.21798	1.32472	-3.93893	8.1845e-05	0.000726109	CASKIN2	Q8WXE0	green	-3.139
ENSG00000130349	59.0909	-0.962609	0.244435	-3.9381	8.21306e-05	0.000728171	C6orf203	Q9P0P8	gray	-3.13777
ENSG00000143315	54.4497	-1.47038	0.373391	-3.9379	8.21983e-05	0.0007283	PIGM	Q9H3S5	green	-3.13769
ENSG00000173614	38.7305	-1.21075	0.307484	-3.93761	8.22982e-05	0.000728714	NMNAT1	A0A024R4E1	green	-3.13744
ENSG00000163171	139.43	1.67753	0.426256	3.9355	8.30232e-05	0.000734659	CDC42EP3	Q9UKI2	red	3.13391
ENSG00000204371	71.7975	-1.19108	0.302955	-3.93155	8.43986e-05	0.000746348	EHMT2	A2ABF8	green	-3.12706
ENSG00000100124	68.4998	-0.858006	0.218267	-3.931	8.45927e-05	0.000747581	ANKRD54	Q6NXT1	gray	-3.12634
ENSG00000157978	162.715	-1.83634	0.467482	-3.92816	8.55989e-05	0.000755986	LDLRAP1	B3KR97	green	-3.12149
ENSG00000140750	253.523	-1.02481	0.260903	-3.92795	8.56738e-05	0.00075616	ARHGAP17	Q68EM7	green	-3.12139
ENSG00000116132	4.25769	4.08788	1.04083	3.92751	8.58309e-05	0.000757059	PRRX1	P54821	red	3.12087
ENSG00000136634	93.0519	3.08308	0.78526	3.92619	8.63009e-05	0.000760714	IL10	P22301	red	3.11878
ENSG00000148429	379.704	1.0255	0.261269	3.92507	8.67037e-05	0.000763773	USP6NL	Q92738	red	3.11704
ENSG00000064012	188.356	0.773007	0.197129	3.92133	8.80624e-05	0.000775243	CASP8	A0A024R3Z8	gray	3.11056
ENSG00000144837	23.585	2.43708	0.621573	3.92083	8.8246e-05	0.000776361	PLA1A	Q53H76	red	3.10994
ENSG00000115718	3.42236	-5.42996	1.38548	-3.91921	8.88406e-05	0.00078109	PROC	P04070	green	-3.1073
ENSG00000139160	14.6364	-1.97139	0.503037	-3.91897	8.89284e-05	0.00078136	ETFBKMT	Q8IXQ9	green	-3.10715
ENSG00000187257	357.628	1.16819	0.298107	3.91869	8.90301e-05	0.000781753	RSBN1L	Q6PCB5	red	3.10693
ENSG00000204103	1244.17	-1.7304	0.441786	-3.91682	8.97233e-05	0.000787335	MAFB	Q9Y5Q3	green	-3.10384
ENSG00000004468	2413.95	1.41832	0.362134	3.91656	8.98218e-05	0.000787694	CD38	B4E006	red	3.10364
ENSG00000104047	32.6228	-1.25352	0.320223	-3.91452	9.05853e-05	0.000793882	DTWD1	Q8N5C7	green	-3.10024
ENSG00000170385	1643.68	-1.76894	0.452099	-3.91273	9.12588e-05	0.000799273	SLC30A1	Q9Y6M5	green	-3.0973
ENSG00000000457	103.363	1.09225	0.27917	3.9125	9.13439e-05	0.000799507	SCYL3	Q8IZE3	red	3.09718
ENSG00000174197	77.4468	-1.26881	0.324316	-3.91228	9.14305e-05	0.000799754	MGA	B9EGR5	green	-3.09704
ENSG00000155099	84.7371	-1.16409	0.29758	-3.91187	9.15849e-05	0.000800593	PIP4P2	Q8N4L2	green	-3.09659
ENSG00000082258	140.076	0.883924	0.226053	3.91026	9.2198e-05	0.000805439	CCNT2	B4DH21	gray	3.09397
ENSG00000197557	15.6957	-1.85113	0.473459	-3.90979	9.23756e-05	0.000806476	TTC30A	Q86WT1	green	-3.09341
ENSG00000234456	17.0624	1.64412	0.420619	3.90881	9.27514e-05	0.000809241	MAGI2-AS3	NA	red	3.09192
ENSG00000150459	1539.95	0.784708	0.200817	3.90758	9.32262e-05	0.000812866	SAP18	O00422	gray	3.08998
ENSG00000125149	249.338	-0.788922	0.202191	-3.90187	9.54538e-05	0.000831759	C16orf70	A0A024R6W4	gray	-3.08
ENSG00000255248	8.59066	5.33057	1.3665	3.90089	9.584e-05	0.000834594	MIR100HG	NA	red	3.07852
ENSG00000153976	4.87827	4.76892	1.22272	3.90024	9.60966e-05	0.000836297	HS3ST3A1	Q9Y663	red	3.07764
ENSG00000143761	4152.87	0.394903	0.101255	3.90008	9.61615e-05	0.00083633	ARF1	A0A024R3Q3	gray	3.07762
ENSG00000271133	14.5797	2.62959	0.674797	3.89685	9.74507e-05	0.000847005	LOC101927811	NA	red	3.07211
ENSG00000213995	115.549	-0.625163	0.160469	-3.89586	9.78521e-05	0.000849955	NAXD	Q8IW45	gray	-3.0706
ENSG00000016391	7.12256	-3.1742	0.814922	-3.8951	9.81582e-05	0.000852073	CHDH	Q8NE62	green	-3.06952
ENSG00000076351	43.4078	-2.82596	0.725781	-3.89368	9.87359e-05	0.000856545	SLC46A1	A0A024QZ44	green	-3.06725
ENSG00000162772	2395.19	2.18894	0.56277	3.88958	0.000100419	0.000870599	ATF3	P18847	red	3.06018
ENSG00000106803	973.556	0.661327	0.170045	3.88912	0.000100608	0.000871684	SEC61B	P60468	gray	3.05964
ENSG00000181915	322.233	-1.10921	0.285312	-3.88771	0.000101196	0.000876223	ADO	B3KXN9	green	-3.05739
ENSG00000131323	308.492	-0.691745	0.177959	-3.88711	0.000101446	0.000877833	TRAF3	Q13114	gray	-3.05659
ENSG00000139719	106.47	-1.06109	0.273389	-3.88125	0.000103921	0.000898682	VPS33A	Q96AX1	green	-3.04639
ENSG00000089060	368.424	-0.976629	0.251663	-3.88071	0.000104153	0.000900114	SLC8B1	Q6J4K2	gray	-3.0457
ENSG00000128271	8.54064	4.14488	1.06865	3.87861	0.000105055	0.000907338	ADORA2A	B3KVQ4	red	3.04223
ENSG00000169136	2190.26	1.38123	0.356166	3.87804	0.000105302	0.000908898	ATF5	A0A024QZG3	red	3.04148
ENSG00000138685	10.9811	3.69445	0.953237	3.87569	0.000106322	0.000917124	FGF2	A0A087WUF6	red	3.03757
ENSG00000119650	61.9116	0.844904	0.218056	3.87472	0.000106749	0.000920234	IFT43	Q96FT9	gray	3.0361
ENSG00000103047	70.6838	-0.861397	0.222372	-3.87368	0.000107206	0.000923588	TANGO6	B3KTB6	gray	-3.03452
ENSG00000108798	462.922	-0.949479	0.245264	-3.87126	0.000108275	0.000932215	ABI3	Q9P2A4	gray	-3.03048
ENSG00000169371	63.5628	-1.37507	0.355301	-3.87016	0.000108766	0.000935851	SNUPN	O95149	green	-3.02879
ENSG00000238227	253.675	-0.837201	0.216332	-3.86998	0.000108845	0.000935948	TMEM250	H0YL14	gray	-3.02875
ENSG00000169946	4.08909	3.72747	0.96365	3.86807	0.0001097	0.000942701	ZFPM2	Q8WW38	red	3.02563
ENSG00000130193	57.4715	-1.44571	0.37379	-3.86771	0.000109863	0.000943517	THEM6	Q8WUY1	green	-3.02525
ENSG00000198324	79.8637	-1.67464	0.433033	-3.86723	0.000110077	0.000944762	PHETA1	Q8N4B1	green	-3.02468
ENSG00000213064	1339.43	0.789615	0.204192	3.86703	0.000110167	0.000944942	SFT2D2	O95562	gray	3.02459
ENSG00000030110	924.208	0.936234	0.242215	3.86531	0.000110948	0.000949784	BAK1	A0A0S2Z391	gray	3.02238
ENSG00000076984	96.2304	-0.787153	0.203643	-3.86536	0.000110927	0.000949784	MAP2K7	B4DV95	gray	-3.02238
ENSG00000103245	63.7303	-0.868468	0.224683	-3.8653	0.000110952	0.000949784	CIAO3	Q9H6Q4	gray	-3.02238
ENSG00000184575	396.352	-0.918976	0.237758	-3.86518	0.000111009	0.000949784	XPOT	O43592	gray	-3.02238
ENSG00000113161	592.913	-1.08276	0.280198	-3.86427	0.000111421	0.000952712	HMGCR	A0A024RAP2	green	-3.02104
ENSG00000221926	20.0208	-1.59125	0.411884	-3.86336	0.000111839	0.000955692	TRIM16	O95361	green	-3.01968
ENSG00000172667	208.559	-1.23048	0.318522	-3.8631	0.000111957	0.000956102	ZMAT3	Q9HA38	green	-3.0195
ENSG00000101452	37.324	-1.11747	0.289346	-3.86207	0.000112429	0.000959533	DHX35	Q9H5Z1	green	-3.01794
ENSG00000229054	5.78926	4.39662	1.13933	3.85894	0.000113881	0.000971324	NA	NA	red	3.01264
ENSG00000131013	156.717	-0.707359	0.183325	-3.8585	0.000114085	0.000972459	PPIL4	Q8WUA2	gray	-3.01213
ENSG00000119402	365.835	-0.807904	0.209399	-3.85821	0.000114222	0.000973017	FBXW2	Q9UKT8	gray	-3.01188
ENSG00000141384	55.1665	1.65226	0.428548	3.85549	0.000115496	0.000982674	TAF4B	J3KTH2	red	3.00759
ENSG00000141582	127.296	1.43767	0.372889	3.85549	0.000115499	0.000982674	CBX4	A0A0S2Z5B2	red	3.00759
ENSG00000197841	33.3075	-1.33727	0.346929	-3.85458	0.00011593	0.000985725	ZNF181	B4DM69	green	-3.00624
ENSG00000149115	57.541	-2.11903	0.55004	-3.85249	0.000116921	0.000992921	TNKS1BP1	A0A024R542	green	-3.00309
ENSG00000254685	86.9815	-1.25952	0.326928	-3.85259	0.000116873	0.000992921	FPGT	O14772	green	-3.00309
ENSG00000090104	1480.9	1.977	0.513361	3.85108	0.000117598	0.000997867	RGS1	A0A024R945	red	3.00093
ENSG00000198105	13.6658	-2.1878	0.568115	-3.85097	0.000117649	0.000997867	ZNF248	A2RUI7	green	-3.00093
ENSG00000229124	211.031	1.09821	0.285254	3.84994	0.000118145	0.00100145	VIM-AS1	NA	red	2.99937
ENSG00000151233	118.451	-0.845278	0.219652	-3.84826	0.000118962	0.00100776	GXYLT1	Q4G148	gray	-2.99664
ENSG00000128283	66.4699	-2.34823	0.610521	-3.84628	0.000119927	0.0010153	CDC42EP1	Q00587	green	-2.9934
ENSG00000105516	46.6977	-2.04827	0.532679	-3.84521	0.000120448	0.00101908	DBP	Q10586	green	-2.99179
ENSG00000127955	6.40147	2.12455	0.552914	3.84246	0.000121809	0.00102933	GNAI1	P63096	red	2.98745
ENSG00000163347	33.8628	2.14612	0.558511	3.84257	0.000121753	0.00102933	CLDN1	A5JSJ9	red	2.98745
ENSG00000141562	214.311	0.70831	0.184436	3.84041	0.000122827	0.00103729	NARF	Q9UHQ1	gray	2.9841
ENSG00000109445	246.724	-0.623385	0.162343	-3.83992	0.000123073	0.00103872	ZNF330	B4DFG9	gray	-2.9835
ENSG00000172292	738.725	0.653101	0.170308	3.83483	0.00012565	0.00105982	CERS6	Q6ZMG9	gray	2.97477
ENSG00000101126	215.604	-0.699601	0.182472	-3.83402	0.000126067	0.00106268	ADNP	Q9H2P0	gray	-2.9736
ENSG00000125843	91.3664	-0.659299	0.171994	-3.83326	0.000126455	0.0010653	AP5S1	Q9NUS5	gray	-2.97253
ENSG00000176788	1940.38	1.39057	0.362788	3.83302	0.000126579	0.00106569	BASP1	P80723	red	2.97237
ENSG00000172432	400.256	0.915106	0.238881	3.83081	0.000127723	0.00107466	GTPBP2	A8K2K2	gray	2.96873
ENSG00000101773	263.392	1.06791	0.278791	3.8305	0.000127884	0.00107536	RBBP8	A0A024RC34	red	2.96845
ENSG00000144677	74.6305	-1.35517	0.354196	-3.82605	0.000130217	0.00109431	CTDSPL	O15194	green	-2.96086
ENSG00000188215	248.608	1.07455	0.281023	3.82372	0.000131452	0.001104	DCUN1D3	Q8IWE4	red	2.95703
ENSG00000103549	232.403	-0.949088	0.248474	-3.81967	0.000133632	0.00112162	RNF40	A8K6K1	gray	-2.95015
ENSG00000163154	128.89	-0.805683	0.211097	-3.81664	0.000135282	0.00113478	TNFAIP8L2	Q6P589	gray	-2.94509
ENSG00000099308	55.9031	-2.03849	0.534231	-3.81574	0.000135776	0.00113822	MAST3	O60307	green	-2.94377
ENSG00000086544	87.3188	1.54448	0.40494	3.8141	0.000136682	0.00114512	ITPKC	A0A024R0N8	red	2.94115
ENSG00000126803	19.5945	1.72674	0.453181	3.81027	0.000138814	0.00116227	HSPA2	A0A024R6B5	red	2.93469
ENSG00000028116	479.368	0.666341	0.174909	3.80965	0.000139162	0.00116447	VRK2	Q86Y07	gray	2.93387
ENSG00000153443	47.669	-0.964869	0.253911	-3.80003	0.000144676	0.00120987	UBALD1	K7EM88	gray	-2.91726
ENSG00000023516	184.822	-1.49475	0.393512	-3.7985	0.000145575	0.00121665	AKAP11	Q9UKA4	green	-2.91484
ENSG00000145675	382.972	-1.02079	0.268758	-3.79816	0.000145773	0.00121756	PIK3R1	P27986	green	-2.91451
ENSG00000183309	74.328	-0.963276	0.253681	-3.7972	0.000146342	0.00122156	ZNF623	A0A0A0MT18	gray	-2.91308
ENSG00000168159	378.11	-0.531766	0.140087	-3.79597	0.000147069	0.00122689	RNF187	Q5TA31	gray	-2.9112
ENSG00000177105	1736.86	0.797684	0.210285	3.79334	0.000148633	0.00123918	RHOG	P84095	gray	2.90686
ENSG00000213876	5.04489	-5.72906	1.51149	-3.79033	0.000150444	0.00125352	NA	NA	green	-2.90187
ENSG00000135046	4024.06	0.974133	0.257157	3.78808	0.000151817	0.00126418	ANXA1	P04083	gray	2.89819
ENSG00000151092	196.377	-0.535799	0.141485	-3.78698	0.000152492	0.00126904	NGLY1	Q96IV0	gray	-2.89653
ENSG00000136158	98.793	-2.0721	0.547577	-3.78412	0.000154255	0.00128293	SPRY2	O43597	green	-2.8918
ENSG00000198346	24.1556	-1.23455	0.326385	-3.78249	0.00015527	0.00129059	ZNF813	Q6ZN06	green	-2.88921
ENSG00000186575	179.051	-0.636662	0.168488	-3.77868	0.000157659	0.00130965	NF2	A0A024R1J8	gray	-2.88284
ENSG00000146576	95.8524	-0.601939	0.159389	-3.77655	0.000159016	0.00132012	C7orf26	Q96N11	gray	-2.87939
ENSG00000114354	427.665	0.605196	0.160318	3.77497	0.000160025	0.0013277	TFG	Q92734	gray	2.8769
ENSG00000075240	134.585	-2.23564	0.592673	-3.77213	0.000161859	0.0013421	GRAMD4	Q6IC98	green	-2.87222
ENSG00000141219	73.9162	-1.01423	0.268932	-3.77132	0.000162386	0.00134565	C17orf80	Q9BSJ5	green	-2.87107
ENSG00000170745	8.86356	3.99607	1.05975	3.77078	0.000162735	0.00134773	KCNS3	Q9BQ31	red	2.8704
ENSG00000125962	27.4587	-1.08478	0.287844	-3.76864	0.000164141	0.00135856	ARMCX5	Q6P1M9	green	-2.86692
ENSG00000266698	6.74813	5.15829	1.36916	3.76749	0.000164895	0.00136397	MIR3945	NA	red	2.86519
ENSG00000175727	109.031	-1.20291	0.319452	-3.76553	0.000166193	0.00137388	MLXIP	Q9HAP2	green	-2.86205
ENSG00000182208	111.421	0.867807	0.230588	3.76346	0.000167577	0.00138448	MOB2	Q70IA6	gray	2.85871
ENSG00000146414	24.7752	-1.5333	0.407515	-3.76255	0.00016819	0.00138871	SHPRH	B3KX98	green	-2.85739
ENSG00000173275	22.4499	-2.22936	0.592606	-3.76195	0.000168592	0.00139119	ZNF449	Q6P9G9	green	-2.85661
ENSG00000122254	1168.8	-3.52436	0.937247	-3.76034	0.000169685	0.00139937	HS3ST2	Q9Y278	green	-2.85407
ENSG00000146535	767.259	-0.74903	0.199284	-3.75861	0.000170862	0.00140823	GNA12	E9PC54	gray	-2.85133
ENSG00000113387	2050.44	0.714713	0.190177	3.75814	0.00017118	0.00141	SUB1	P53999	gray	2.85078
ENSG00000120899	464.911	1.14516	0.30481	3.75697	0.000171986	0.00141578	PTK2B	Q14289	red	2.849
ENSG00000164825	29.2275	4.6981	1.25062	3.75661	0.000172233	0.00141697	DEFB1	P60022	red	2.84864
ENSG00000163104	140.801	-0.964968	0.25691	-3.75606	0.000172608	0.0014192	SMARCAD1	Q9H4L7	gray	-2.84796
ENSG00000223547	24.7464	-1.71873	0.457621	-3.75579	0.000172797	0.0014199	ZNF844	B4DSG8	green	-2.84774
ENSG00000064419	364.701	-0.537283	0.143078	-3.75516	0.000173227	0.00142258	TNPO3	B3KMX1	gray	-2.84692
ENSG00000133612	348.456	-0.919119	0.244785	-3.7548	0.000173481	0.00142296	AGAP3	Q86ST5	gray	-2.84681
ENSG00000163719	725.809	-0.586197	0.156114	-3.75492	0.000173398	0.00142296	MTMR14	Q8NCE2	gray	-2.84681
ENSG00000143669	170.252	0.721293	0.192129	3.75421	0.00017389	0.00142546	LYST	Q99698	gray	2.84604
ENSG00000126216	124.274	-0.875765	0.233377	-3.75257	0.000175029	0.00143394	TUBGCP3	B4DYP7	gray	-2.84347
ENSG00000122033	163.365	-0.747725	0.199309	-3.75159	0.000175718	0.00143872	MTIF3	Q9H2K0	gray	-2.84202
ENSG00000255750	7.54505	3.57272	0.952541	3.75073	0.000176322	0.00144281	NA	NA	red	2.84079
ENSG00000134987	173.731	-0.907682	0.242163	-3.74823	0.00017809	0.0014564	WDR36	Q8NI36	gray	-2.83672
ENSG00000176182	28.5449	-1.49564	0.399141	-3.74716	0.000178848	0.00146173	MYPOP	Q86VE0	green	-2.83513
ENSG00000125901	70.9165	-0.911581	0.243345	-3.74605	0.000179641	0.00146646	MRPS26	Q9BYN8	gray	-2.83373
ENSG00000165527	1639.78	0.707893	0.188964	3.74617	0.000179553	0.00146646	ARF6	P62330	gray	2.83373
ENSG00000012211	28.1054	-1.5368	0.41049	-3.74383	0.000181239	0.00147774	PRICKLE3	B7Z5U0	green	-2.8304
ENSG00000155111	116.527	-1.27424	0.340345	-3.74397	0.000181133	0.00147774	CDK19	I6W807	green	-2.8304
ENSG00000104517	214.414	-1.13378	0.302967	-3.74224	0.000182385	0.0014862	UBR5	O95071	green	-2.82792
ENSG00000086102	208.127	-0.566003	0.151375	-3.73907	0.000184701	0.00150418	NFX1	Q12986	gray	-2.8227
ENSG00000180357	85.9674	-1.6496	0.441281	-3.7382	0.00018534	0.00150849	ZNF609	O15014	green	-2.82146
ENSG00000151692	28.7838	1.56634	0.419049	3.73784	0.000185605	0.00150975	RNF144A	P50876	red	2.82109
ENSG00000167550	44.8959	1.48802	0.398318	3.73576	0.00018715	0.00152051	RHEBL1	Q8TAI7	red	2.81801
ENSG00000171109	326.185	0.975864	0.26122	3.7358	0.000187121	0.00152051	MFN1	A0A0C4DFN1	gray	2.81801
ENSG00000170873	172.177	-1.22783	0.328769	-3.73462	0.000188001	0.00152652	MTSS1	O43312	green	-2.8163
ENSG00000171310	1766.73	0.620169	0.166269	3.72991	0.000191545	0.00155437	CHST11	Q9NPF2	gray	2.80845
ENSG00000169016	71.3612	-0.857093	0.229931	-3.72761	0.000193305	0.0015668	E2F6	O75461	gray	-2.80499
ENSG00000180891	108.274	-1.15282	0.309263	-3.72763	0.000193292	0.0015668	CUEDC1	Q9NWM3	green	-2.80499
ENSG00000172819	38.1339	-1.43529	0.385272	-3.72538	0.000195018	0.00157975	RARG	A8K3H3	green	-2.80141
ENSG00000122691	8.32113	4.04805	1.08691	3.72437	0.0001958	0.00158421	TWIST1	Q15672	red	2.80019
ENSG00000175087	75.9683	-0.990812	0.266028	-3.72446	0.000195734	0.00158421	PDIK1L	Q8N165	gray	-2.80019
ENSG00000198853	61.8885	-1.5502	0.416268	-3.72406	0.000196047	0.00158527	RUSC2	Q8N2Y8	green	-2.7999
ENSG00000099821	45.9534	-0.989441	0.26576	-3.72307	0.000196815	0.00159055	POLRMT	O00411	gray	-2.79845
ENSG00000135723	70.8944	-1.05268	0.282935	-3.72056	0.000198784	0.00160551	FHOD1	A0A068F7M9	green	-2.79439
ENSG00000137078	104.584	-1.88499	0.506708	-3.72006	0.000199176	0.00160773	SIT1	Q9Y3P8	green	-2.79379
ENSG00000078369	3520.85	0.363932	0.0978442	3.71951	0.000199613	0.00160951	GNB1	B3KVK2	gray	2.79331
ENSG00000178988	315.914	-0.69239	0.186152	-3.71948	0.000199632	0.00160951	MRFAP1L1	A0A075DDR2	gray	-2.79331
ENSG00000177721	67.1495	2.42466	0.652189	3.71773	0.000201019	0.00161974	ANXA2R	Q3ZCQ2	red	2.79056
ENSG00000003989	4.85811	3.09536	0.832715	3.71719	0.000201447	0.00162224	SLC7A2	P52569	red	2.78989
ENSG00000116991	62.1574	-1.16172	0.31255	-3.7169	0.000201682	0.00162317	SIPA1L2	Q9P2F8	green	-2.78964
ENSG00000149182	456.051	-0.482559	0.12985	-3.71627	0.000202185	0.00162627	ARFGAP2	G5E9L0	gray	-2.78881
ENSG00000198920	25.0228	-1.21982	0.328331	-3.71522	0.000203028	0.00163208	KIAA0753	Q2KHM9	green	-2.78726
ENSG00000156500	37.3295	1.29462	0.348609	3.71366	0.000204287	0.00164124	FAM122C	Q6P4D5	red	2.78483
ENSG00000214022	226.433	-1.17435	0.316264	-3.71321	0.000204644	0.00164315	REPIN1	Q9BWE0	green	-2.78432
ENSG00000188868	14.158	-1.68059	0.452674	-3.71258	0.000205155	0.00164629	ZNF563	Q8TA94	green	-2.78349
ENSG00000129493	59.4359	-0.983679	0.265006	-3.71191	0.000205703	0.00164972	HEATR5A	F5H619	gray	-2.78259
ENSG00000182162	140.124	-1.6787	0.452459	-3.71016	0.000207131	0.0016602	P2RY8	Q86VZ1	green	-2.77984
ENSG00000196456	10.9357	-2.31051	0.623018	-3.70857	0.000208431	0.00166964	ZNF775	Q96BV0	green	-2.77738
ENSG00000126947	214.649	1.09295	0.294948	3.70557	0.000210915	0.00168855	ARMCX1	A0A024RCI6	red	2.77249
ENSG00000105443	248.085	0.697123	0.188148	3.70518	0.000211241	0.00169017	CYTH2	Q99418	gray	2.77207
ENSG00000101639	33.5043	-1.53973	0.415632	-3.70455	0.000211768	0.00169242	CEP192	Q8TEP8	green	-2.77149
ENSG00000160584	164.369	1.22793	0.331452	3.70469	0.000211645	0.00169242	SIK3	A1A5A9	red	2.77149
ENSG00000100395	121.001	-0.728166	0.196577	-3.70422	0.00021204	0.0016936	L3MBTL2	A0A0S2Z5X6	gray	-2.77119
ENSG00000108518	11811.8	0.485584	0.131127	3.70316	0.00021293	0.00169972	PFN1	P07737	gray	2.76962
ENSG00000198055	353.327	-0.940121	0.253975	-3.70162	0.000214225	0.00170905	GRK6	P43250	gray	-2.76724
ENSG00000179933	515.092	-0.802256	0.216827	-3.69998	0.000215614	0.00171832	C14orf119	Q9NWQ9	gray	-2.7649
ENSG00000196449	299.246	1.05288	0.284565	3.69996	0.000215637	0.00171832	YRDC	Q86U90	red	2.7649
ENSG00000170322	63.8274	-0.931954	0.251991	-3.69837	0.000216988	0.00172809	NFRKB	A0A024R3K9	gray	-2.76243
ENSG00000265241	609.968	0.597912	0.161742	3.6967	0.000218424	0.00173851	RBM8A	A0A023T787	gray	2.75982
ENSG00000124875	27.2109	3.3111	0.895859	3.69601	0.000219015	0.0017422	CXCL6	P80162	red	2.7589
ENSG00000111913	128.773	1.3216	0.35759	3.69586	0.000219144	0.00174221	RIPOR2	B7Z5J9	red	2.7589
ENSG00000122257	392.239	2.14129	0.580418	3.68922	0.000224946	0.0017873	RBBP6	Q7Z6E9	red	2.7478
ENSG00000131401	72.9921	1.16462	0.315741	3.68853	0.000225549	0.00179106	NAPSB	NA	red	2.74689
ENSG00000171659	100.583	-1.77111	0.480209	-3.68821	0.000225837	0.00179169	GPR34	Q5VT14	green	-2.74674
ENSG00000177971	208.433	-1.03403	0.280364	-3.68815	0.000225891	0.00179169	IMP3	Q9NV31	green	-2.74674
ENSG00000272081	12.6806	-2.60586	0.706963	-3.68599	0.00022782	0.00180595	NA	NA	green	-2.7433
ENSG00000107951	105.441	-0.702289	0.190578	-3.68505	0.000228662	0.00181157	MTPAP	Q9NVV4	gray	-2.74194
ENSG00000119689	809.958	0.374763	0.101721	3.68424	0.00022939	0.00181629	DLST	B7Z6J1	gray	2.74082
ENSG00000128045	12.5297	-4.70068	1.27724	-3.68035	0.000232914	0.00184313	RASL11B	Q9BPW5	green	-2.73444
ENSG00000153707	5.74209	3.08306	0.8383	3.67775	0.000235296	0.00186091	PTPRD	Q59H90	red	2.73028
ENSG00000129636	553.897	0.529146	0.143912	3.67687	0.000236111	0.00186627	ITFG1	B4DXC2	gray	2.72903
ENSG00000197852	23.8732	-2.21827	0.603667	-3.67466	0.000238163	0.00188141	INKA2	Q9NTI7	green	-2.72552
ENSG00000273117	27.9611	1.6661	0.453429	3.67445	0.000238364	0.00188191	NA	NA	red	2.7254
ENSG00000123545	104.609	-1.04178	0.283554	-3.674	0.000238784	0.00188414	NDUFAF4	Q9P032	green	-2.72489
ENSG00000154957	39.3123	-1.02403	0.278777	-3.67328	0.000239455	0.00188835	ZNF18	B3KXT5	green	-2.72392
ENSG00000140992	181.018	-0.876259	0.238622	-3.67217	0.000240504	0.00189553	PDPK1	O15530	gray	-2.72227
ENSG00000108702	212.5	3.94503	1.07452	3.67143	0.000241197	0.00189989	CCL1	P22362	red	2.72127
ENSG00000180957	504.441	0.507563	0.138287	3.67038	0.000242194	0.00190665	PITPNB	P48739	gray	2.71973
ENSG00000144401	69.3504	-0.856056	0.233487	-3.6664	0.000245987	0.00193429	METTL21A	Q8WXB1	gray	-2.71348
ENSG00000153094	226.333	1.19703	0.326486	3.66642	0.000245967	0.00193429	BCL2L11	O43521	red	2.71348
ENSG00000172379	79.855	2.80127	0.764596	3.66373	0.00024857	0.00195348	ARNT2	Q7Z3A3	red	2.70919
ENSG00000087299	62.8764	1.26098	0.344281	3.66264	0.000249628	0.00196067	L2HGDH	Q9H9P8	red	2.7076
ENSG00000267737	4.24596	4.98692	1.36189	3.66176	0.000250492	0.00196633	NA	NA	red	2.70634
ENSG00000062725	294.584	-0.651126	0.177847	-3.66117	0.000251069	0.00196973	APPBP2	Q92624	gray	-2.70559
ENSG00000255529	112.747	-0.868555	0.237258	-3.6608	0.000251432	0.00197145	POLR2M	P0CAP1	gray	-2.70521
ENSG00000114698	7.17707	4.30495	1.17609	3.66041	0.000251813	0.0019733	PLSCR4	Q9NRQ2	red	2.70481
ENSG00000175592	37.2026	1.73763	0.475137	3.65712	0.000255064	0.00199764	FOSL1	E9PPX2	red	2.69948
ENSG00000248323	17.8963	1.98947	0.544047	3.65679	0.000255394	0.00199908	LUCAT1	NA	red	2.69917
ENSG00000179886	23.1855	-1.35481	0.370534	-3.65637	0.000255812	0.0020012	TIGD5	Q53EQ6	green	-2.69871
ENSG00000144659	96.1516	-0.730315	0.199806	-3.65512	0.000257061	0.00200983	SLC25A38	A0A024R2L5	gray	-2.69684
ENSG00000214367	77.2487	0.881183	0.241207	3.65322	0.000258967	0.00202358	HAUS3	Q68CZ6	gray	2.69388
ENSG00000183726	2629.47	0.640372	0.175325	3.65249	0.000259713	0.00202825	TMEM50A	O95807	gray	2.69288
ENSG00000140543	16.6639	-1.30876	0.358485	-3.65082	0.000261401	0.00204027	DET1	A0A024RC56	green	-2.69031
ENSG00000135365	59.0025	-1.39098	0.381197	-3.64899	0.000263275	0.00205372	PHF21A	Q96BD5	green	-2.68746
ENSG00000084112	293.778	-1.09903	0.301256	-3.64815	0.000264137	0.00205928	SSH1	Q8WYL5	green	-2.68628
ENSG00000100784	59.3506	1.51434	0.415196	3.6473	0.000265012	0.00206493	RPS6KA5	O75582	red	2.6851
ENSG00000183955	77.9063	-0.741183	0.203238	-3.64687	0.000265458	0.00206722	KMT5A	E3VVS3	gray	-2.68461
ENSG00000236056	6.2503	4.3958	1.20551	3.64641	0.000265926	0.00206969	NA	NA	red	2.6841
ENSG00000197461	38.2697	2.29904	0.630595	3.64583	0.000266533	0.00207324	PDGFA	P04085	red	2.68335
ENSG00000117560	100.298	1.92691	0.528879	3.64338	0.00026908	0.00209186	FASLG	P48023	red	2.67947
ENSG00000090520	341.322	0.527991	0.144957	3.64239	0.000270123	0.00209878	DNAJB11	Q9UBS4	gray	2.67803
ENSG00000111961	148.536	1.78109	0.489413	3.63924	0.000273439	0.00212334	SASH1	O94885	red	2.67298
ENSG00000144711	278.674	-0.966807	0.265692	-3.63883	0.000273877	0.0021249	IQSEC1	A0A087WWK8	gray	-2.67266
ENSG00000174839	172.369	-0.698084	0.191847	-3.63876	0.000273951	0.0021249	DENND6A	Q8IWF6	gray	-2.67266
ENSG00000233058	22.3553	2.4797	0.682343	3.63409	0.000278959	0.00216253	NA	NA	red	2.66504
ENSG00000182405	5.60056	-3.22388	0.887222	-3.63368	0.000279412	0.00216481	PGBD4	Q96DM1	green	-2.66458
ENSG00000023909	542.168	1.2842	0.353475	3.63307	0.000280068	0.00216867	GCLM	P48507	red	2.66381
ENSG00000256576	4.31418	-4.86682	1.34074	-3.62996	0.000283468	0.00219376	LINC02361	NA	green	-2.65881
ENSG00000171617	240.276	-2.32766	0.641325	-3.62946	0.000284019	0.00219678	ENC1	O14682	green	-2.65821
ENSG00000150510	125.624	2.59715	0.715779	3.62843	0.000285153	0.0022043	FAM124A	Q86V42	red	2.65673
ENSG00000119899	793.199	-0.949208	0.261665	-3.62758	0.000286094	0.00220832	SLC17A5	Q9NRA2	gray	-2.65594
ENSG00000178826	9.34766	3.13374	0.863908	3.6274	0.000286291	0.00220832	TMEM139	Q8IV31	red	2.65594
ENSG00000198246	517.506	-1.88196	0.518792	-3.62759	0.000286083	0.00220832	SLC29A3	Q9BZD2	green	-2.65594
ENSG00000222041	243.678	1.80738	0.498261	3.62738	0.000286317	0.00220832	CYTOR	NA	red	2.65594
ENSG00000167842	205.137	0.635201	0.17513	3.62702	0.000286709	0.00221009	MIS12	Q9H081	gray	2.65559
ENSG00000213859	54.0921	-1.1419	0.314907	-3.62615	0.000287683	0.00221636	KCTD11	A0A158RFT7	green	-2.65436
ENSG00000172216	2376.88	1.08714	0.300086	3.62277	0.00029146	0.00224419	CEBPB	P17676	red	2.64894
ENSG00000137094	329.587	1.49655	0.413135	3.62242	0.00029186	0.00224601	DNAJB5	O75953	red	2.64859
ENSG00000205356	91.127	-1.11324	0.307544	-3.61978	0.000294856	0.00226779	TECPR1	Q7Z6L1	green	-2.6444
ENSG00000180104	173.031	-1.01039	0.279165	-3.61933	0.000295367	0.00227044	EXOC3	A0A024QYZ6	green	-2.64389
ENSG00000113583	861.69	0.788612	0.218019	3.61718	0.000297834	0.00228774	C5orf15	Q8NC54	gray	2.64059
ENSG00000144827	194.018	-1.16955	0.323342	-3.61708	0.00029795	0.00228774	ABHD10	Q9NUJ1	green	-2.64059
ENSG00000150681	40.6009	-2.26358	0.626097	-3.61539	0.000299901	0.00230143	RGS18	Q9NS28	green	-2.638
ENSG00000121413	17.566	-1.67242	0.463119	-3.61122	0.000304759	0.0023374	ZSCAN18	Q8TBC5	green	-2.63127
ENSG00000173926	94.7296	0.991193	0.274538	3.6104	0.000305726	0.0023435	2021-03-03	Q86UD3	gray	2.63013
ENSG00000012983	122.075	1.11544	0.309	3.60984	0.000306383	0.00234591	MAP4K5	B3KWC4	red	2.62969
ENSG00000049541	240.104	0.657653	0.182183	3.60985	0.000306378	0.00234591	RFC2	P35250	gray	2.62969
ENSG00000204147	9.03246	1.94055	0.537648	3.60932	0.000306996	0.00234929	ASAH2B	P0C7U1	red	2.62906
ENSG00000101187	92.1191	1.67717	0.464751	3.60875	0.000307675	0.00235317	SLCO4A1	Q96BD0	red	2.62835
ENSG00000177614	36.5584	-2.1892	0.606677	-3.6085	0.000307968	0.0023541	PGBD5	Q8N414	green	-2.62817
ENSG00000059122	58.8275	-1.05443	0.29231	-3.60722	0.000309494	0.00236388	FLYWCH1	Q4VC44	green	-2.62638
ENSG00000100596	366.721	0.823269	0.228233	3.60714	0.000309592	0.00236388	SPTLC2	A0A024R6H1	gray	2.62638
ENSG00000146859	748.434	1.25023	0.346713	3.60596	0.000311005	0.00237334	TMEM140	Q9NV12	red	2.62464
ENSG00000187134	12.1828	3.62854	1.00704	3.60318	0.000314347	0.00239751	AKR1C1	Q04828	red	2.62024
ENSG00000238057	13.8828	1.9272	0.535047	3.60193	0.000315861	0.00240772	ZEB2-AS1	NA	red	2.61839
ENSG00000089057	700.719	-1.40242	0.389395	-3.60154	0.00031634	0.0024087	SLC23A2	A0A140VK48	green	-2.61822
ENSG00000114439	294.136	1.18711	0.329613	3.60154	0.000316341	0.0024087	BBX	A8K6U2	red	2.61822
ENSG00000237181	77.4905	1.18791	0.330118	3.59843	0.000320145	0.00243631	NA	NA	red	2.61327
ENSG00000162999	9.78902	-2.11096	0.586667	-3.59822	0.000320399	0.00243688	DUSP19	Q8WTR2	green	-2.61317
ENSG00000236591	3.9051	2.87056	0.797845	3.5979	0.000320801	0.00243859	NA	NA	red	2.61286
ENSG00000129317	95.1715	-0.901756	0.250753	-3.59619	0.000322909	0.00245325	PUS7L	Q9H0K6	gray	-2.61026
ENSG00000078043	139.059	-0.900508	0.250589	-3.59357	0.00032618	0.00247673	PIAS2	A0A024RC49	gray	-2.60612
ENSG00000166886	189.559	-0.87306	0.242985	-3.59306	0.00032682	0.00248021	NAB2	Q15742	gray	-2.60551
ENSG00000125826	522.349	1.00941	0.280959	3.59272	0.000327243	0.00248205	RBCK1	A6PVK0	red	2.60519
ENSG00000112116	4.15969	4.71029	1.31152	3.59148	0.000328805	0.00249113	IL17F	Q96PD4	red	2.6036
ENSG00000161011	4341.19	-0.629679	0.175324	-3.59152	0.000328758	0.00249113	SQSTM1	Q13501	gray	-2.6036
ENSG00000102871	224.83	1.1242	0.313214	3.58923	0.000331662	0.00250829	TRADD	Q15628	red	2.60062
ENSG00000136052	579.656	0.898364	0.250286	3.58935	0.000331497	0.00250829	SLC41A2	Q96JW4	gray	2.60062
ENSG00000166912	192.945	-0.64956	0.180975	-3.58923	0.000331656	0.00250829	MTMR10	Q9NXD2	gray	-2.60062
ENSG00000177426	372.415	0.776462	0.216338	3.58912	0.000331802	0.00250829	TGIF1	Q15583	gray	2.60062
ENSG00000086619	92.1889	1.19581	0.333506	3.58558	0.000336325	0.00253968	ERO1B	Q86YB8	red	2.59522
ENSG00000188505	22.6585	2.07656	0.579119	3.58573	0.00033614	0.00253968	NCCRP1	Q6ZVX7	red	2.59522
ENSG00000171631	108.747	-2.07339	0.578526	-3.58392	0.000338474	0.0025545	P2RY6	A0A024R5I9	green	-2.59269
ENSG00000125835	808.285	0.603271	0.168341	3.58363	0.000338849	0.00255592	SNRPB	P14678	gray	2.59245
ENSG00000057657	430.091	1.10809	0.309316	3.58239	0.000340462	0.00256192	PRDM1	O75626	red	2.59143
ENSG00000152061	337.171	0.951546	0.265596	3.58268	0.000340086	0.00256192	RABGAP1L	Q5R372	gray	2.59143
ENSG00000169122	8.5246	1.81551	0.506801	3.5823	0.00034058	0.00256192	FAM110B	A0A024R7V5	red	2.59143
ENSG00000173409	105.017	-0.910519	0.25414	-3.58275	0.000339995	0.00256192	ARV1	Q9H2C2	gray	-2.59143
ENSG00000198535	11.7466	3.47668	0.970505	3.58234	0.000340525	0.00256192	C2CD4A	Q8NCU7	red	2.59143
ENSG00000138375	106.042	-0.65603	0.183167	-3.58158	0.000341518	0.00256757	SMARCAL1	Q9NZC9	gray	-2.59048
ENSG00000117318	381.747	-1.84538	0.515656	-3.5787	0.000345308	0.00259464	ID3	Q02535	green	-2.58592
ENSG00000157870	261.454	-1.1337	0.316809	-3.5785	0.000345565	0.00259515	PRXL2B	A0A0A0MT35	green	-2.58584
ENSG00000100246	42.9859	-1.12087	0.313301	-3.57763	0.000346721	0.0026024	DNAL4	O96015	green	-2.58463
ENSG00000095066	35.0824	1.35275	0.3782	3.57682	0.000347805	0.00260911	HOOK2	Q96ED9	red	2.58351
ENSG00000072422	27.931	-2.10777	0.589485	-3.57561	0.000349409	0.00261971	RHOBTB1	A0A024QZL4	green	-2.58175
ENSG00000133818	43.9588	1.20658	0.33757	3.57431	0.000351158	0.00263138	RRAS2	P62070	red	2.57982
ENSG00000167264	44.6761	-1.00697	0.281849	-3.57272	0.000353293	0.00264593	DUS2	A0A024R6Z7	green	-2.57742
ENSG00000117153	271.341	-0.751963	0.210528	-3.5718	0.000354542	0.00265383	KLHL12	Q53G59	gray	-2.57613
ENSG00000103510	64.9269	-1.0522	0.294635	-3.57121	0.000355332	0.0026583	KAT8	Q9H7Z6	green	-2.5754
ENSG00000109436	580.767	1.33081	0.372699	3.57072	0.000356001	0.00266039	TBC1D9	Q6ZT07	red	2.57505
ENSG00000144182	23.3701	-1.66705	0.466866	-3.57073	0.000355985	0.00266039	LIPT1	Q9Y234	green	-2.57505
ENSG00000146374	11.4824	2.8341	0.794	3.56939	0.000357809	0.00267189	RSPO3	Q9BXY4	red	2.57318
ENSG00000173013	7.65558	-3.33655	0.934791	-3.56931	0.000357929	0.00267189	CCDC96	Q2M329	green	-2.57318
ENSG00000118971	802.365	1.29615	0.363161	3.56908	0.000358231	0.00267268	CCND2	P30279	red	2.57305
ENSG00000109390	303.04	0.772104	0.216403	3.56791	0.000359844	0.00268326	NDUFC1	O43677	gray	2.57134
ENSG00000187187	15.0411	-1.9618	0.550174	-3.56578	0.000362776	0.00270365	ZNF546	B3KVL3	green	-2.56805
ENSG00000107282	22.6033	-2.15532	0.604586	-3.56495	0.000363921	0.0027078	APBA1	Q02410	green	-2.56738
ENSG00000118263	149.019	1.03628	0.290687	3.56495	0.000363926	0.0027078	KLF7	O75840	red	2.56738
ENSG00000197798	108.898	-0.944598	0.264956	-3.56512	0.000363696	0.0027078	FAM118B	J3KP39	gray	-2.56738
ENSG00000152102	370.07	-1.12437	0.315501	-3.56376	0.000365582	0.00271864	FAM168B	A0A024QZ31	green	-2.56565
ENSG00000124641	70.5867	-1.01318	0.284417	-3.56231	0.000367602	0.00273218	MED20	B3KUJ9	green	-2.56349
ENSG00000144228	154.219	-1.08278	0.304003	-3.56175	0.000368395	0.00273659	SPOPL	Q6IQ16	green	-2.56279
ENSG00000016864	83.7581	-0.819209	0.230117	-3.55997	0.000370895	0.00275337	GLT8D1	A0A024R313	gray	-2.56013
ENSG00000143889	522.267	0.630886	0.177223	3.55985	0.000371074	0.00275337	HNRNPLL	A8K894	gray	2.56013
ENSG00000227671	41.671	1.19139	0.334686	3.55972	0.000371257	0.00275337	NA	NA	red	2.56013
ENSG00000233621	95.5548	1.03719	0.291475	3.55841	0.000373108	0.00276561	LINC01137	NA	red	2.55821
ENSG00000101365	430.933	0.47413	0.133261	3.55791	0.000373811	0.00276932	IDH3B	A0A087X2E5	gray	2.55763
ENSG00000177406	22.7592	-1.6457	0.462754	-3.55631	0.000376096	0.00278474	LOC100049716	NA	green	-2.55522
ENSG00000128965	5.80944	2.74963	0.773215	3.5561	0.000376396	0.00278545	CHAC1	Q9BUX1	red	2.5551
ENSG00000172845	393.545	-0.861534	0.242379	-3.55449	0.000378718	0.00280112	SP3	Q02447	gray	-2.55267
ENSG00000101236	237.713	0.872209	0.245407	3.55413	0.000379225	0.00280189	RNF24	Q9Y225	gray	2.55255
ENSG00000101972	826.432	0.709193	0.199541	3.55413	0.000379231	0.00280189	STAG2	Q6MZP3	gray	2.55255
ENSG00000123983	619.613	0.664261	0.186906	3.55398	0.000379442	0.00280194	ACSL3	A0A024R497	gray	2.55254
ENSG00000123728	922.25	1.00728	0.28347	3.5534	0.000380283	0.00280664	RAP2C	Q9Y3L5	red	2.55181
ENSG00000137478	226.412	-0.670556	0.18872	-3.55317	0.000380611	0.00280755	FCHSD2	O94868	gray	-2.55167
ENSG00000158092	670.926	-1.0084	0.283877	-3.55222	0.000381989	0.00281619	NCK1	P16333	green	-2.55034
ENSG00000182831	609.28	0.489627	0.137869	3.55141	0.000383179	0.00282345	C16orf72	Q14CZ0	gray	2.54922
ENSG00000148660	56.7926	-1.30019	0.366189	-3.55061	0.000384344	0.00283051	CAMK2G	A0A0A0MS52	green	-2.54814
ENSG00000079263	175.611	1.0593	0.298408	3.54985	0.000385458	0.00283718	SP140	B4DVW8	red	2.54711
ENSG00000167394	47.3997	-1.00896	0.284265	-3.54938	0.000386139	0.00284067	ZNF668	A0A024QZD9	green	-2.54658
ENSG00000109466	157.692	-0.98936	0.278764	-3.54909	0.000386564	0.00284227	KLHL2	O95198	gray	-2.54633
ENSG00000135624	1140.8	0.432349	0.121906	3.54657	0.000390284	0.00286809	CCT7	Q99832	gray	2.54241
ENSG00000186283	803.541	-0.937687	0.264418	-3.54623	0.000390779	0.00287018	TOR3A	Q9H497	gray	-2.54209
ENSG00000180185	137.304	-0.779965	0.219958	-3.54597	0.000391169	0.00287151	FAHD1	Q6P587	gray	-2.54189
ENSG00000079277	361.226	-0.727118	0.205112	-3.54499	0.000392631	0.0028807	MKNK1	Q9BUB5	gray	-2.5405
ENSG00000179362	22.9162	1.88679	0.532336	3.54437	0.000393558	0.00288595	NA	NA	red	2.53971
ENSG00000229644	121.283	3.68628	1.0407	3.54211	0.000396944	0.00290923	NA	NA	red	2.53622
ENSG00000168495	109.491	0.903859	0.255506	3.53753	0.000403892	0.00295856	POLR3D	P05423	gray	2.52892
ENSG00000169359	149.07	-0.682003	0.192949	-3.53464	0.000408338	0.00298953	SLC33A1	O00400	gray	-2.5244
ENSG00000132846	29.015	-2.40326	0.680053	-3.53393	0.000409433	0.00299595	ZBED3	Q96IU2	green	-2.52347
ENSG00000066422	72.6262	-0.899659	0.254677	-3.53255	0.000411578	0.00301004	ZBTB11	O95625	gray	-2.52143
ENSG00000185950	44.0207	-2.03215	0.575979	-3.52817	0.000418441	0.0030586	IRS2	Q9P084	green	-2.51448
ENSG00000156273	869.647	0.956629	0.271436	3.52433	0.000424554	0.00310162	BACH1	O14867	gray	2.50841
ENSG00000124226	1638.1	1.11274	0.316102	3.52019	0.000431239	0.00314878	RNF114	Q9Y508	red	2.50186
ENSG00000162927	38.9467	-1.3565	0.385374	-3.51996	0.000431609	0.0031498	PUS10	Q3MIT2	green	-2.50172
ENSG00000121741	190.704	-0.779452	0.221684	-3.51604	0.000438028	0.00319325	ZMYM2	A0A024RDS3	gray	-2.49577
ENSG00000129473	87.3573	-0.845509	0.240467	-3.51611	0.000437927	0.00319325	BCL2L2	Q92843	gray	-2.49577
ENSG00000187189	56.8381	-0.99934	0.284241	-3.51583	0.000438389	0.00319417	TSPYL4	Q9UJ04	gray	-2.49564
ENSG00000138594	615.57	0.630471	0.179357	3.51518	0.000439449	0.0032002	TMOD3	Q9NYL9	gray	2.49482
ENSG00000167785	34.7596	-1.02926	0.292883	-3.51423	0.000441034	0.00321004	ZNF558	Q96NG5	green	-2.49349
ENSG00000164663	14.0781	-1.77556	0.5053	-3.51387	0.000441624	0.00321262	USP49	Q70CQ1	green	-2.49314
ENSG00000150977	1224.34	0.872807	0.248452	3.51297	0.00044312	0.00322008	RILPL2	Q969X0	gray	2.49213
ENSG00000161048	30.8793	-1.23439	0.351372	-3.51305	0.00044299	0.00322008	NAPEPLD	Q6IQ20	green	-2.49213
ENSG00000124767	1103.64	0.518023	0.147526	3.51139	0.000445767	0.0032376	GLO1	Q04760	gray	2.48978
ENSG00000269826	11.9078	7.58736	2.1614	3.51039	0.00044745	0.0032481	NA	NA	red	2.48837
ENSG00000135144	14.8728	-2.07459	0.59106	-3.50994	0.000448206	0.00325187	DTX1	Q86Y01	green	-2.48787
ENSG00000197362	14.5304	-1.6695	0.475912	-3.508	0.000451493	0.00327398	ZNF786	Q8N393	green	-2.48492
ENSG00000163565	847.302	1.02641	0.292607	3.5078	0.000451824	0.00327465	IFI16	Q16666	red	2.48483
ENSG00000064932	320.182	1.30746	0.373285	3.50258	0.00046077	0.00333772	SBNO2	Q9Y2G9	red	2.47655
ENSG00000101457	242.235	-0.920325	0.262833	-3.50156	0.00046254	0.00334877	DNTTIP1	Q9H147	gray	-2.47512
ENSG00000134758	294.999	1.10006	0.314212	3.50102	0.000463488	0.00335386	RNF138	A0A140VJT9	red	2.47446
ENSG00000184602	1669.93	1.31939	0.377166	3.49817	0.000468468	0.0033881	SNN	O75324	red	2.47004
ENSG00000213390	93.0643	-0.728403	0.208259	-3.49758	0.000469508	0.00339384	ARHGAP19	Q14CB8	gray	-2.46931
ENSG00000175606	556.612	-0.938155	0.268243	-3.49741	0.000469806	0.0033942	TMEM70	Q9BUB7	gray	-2.46926
ENSG00000185989	182.837	-1.13396	0.324271	-3.49694	0.000470622	0.0033983	RASA3	Q14644	green	-2.46874
ENSG00000247596	547.203	-0.540717	0.154676	-3.49581	0.00047262	0.00341093	TWF2	Q6IBS0	gray	-2.46713
ENSG00000109220	190.642	0.722663	0.206853	3.49361	0.00047653	0.00343734	CHIC2	Q9UKJ5	gray	2.46378
ENSG00000213965	118.217	-0.780109	0.223364	-3.49254	0.000478441	0.00344931	NUDT19	A8MXV4	gray	-2.46227
ENSG00000162390	40.9384	-1.60148	0.458563	-3.49239	0.00047871	0.00344943	ACOT11	Q8WXI4	green	-2.46225
ENSG00000224220	7.44806	2.51685	0.720718	3.49214	0.00047916	0.00345086	NA	NA	red	2.46207
ENSG00000138756	896.325	-0.984071	0.28184	-3.49159	0.000480151	0.00345618	BMP2K	Q9NSY1	gray	-2.4614
ENSG00000123240	1190.43	1.05841	0.303205	3.49074	0.000481681	0.00346537	OPTN	Q96CV9	red	2.46025
ENSG00000172270	2733.93	0.56957	0.163177	3.4905	0.000482119	0.0034667	BSG	P35613	gray	2.46008
ENSG00000011243	70.6967	-0.821635	0.235524	-3.48854	0.000485657	0.00349031	AKAP8L	Q9ULX6	gray	-2.45714
ENSG00000055211	488.439	0.470623	0.135054	3.48472	0.00049266	0.00353878	GINM1	Q9NU53	gray	2.45115
ENSG00000136444	63.177	-0.902474	0.259094	-3.48318	0.000495486	0.00355722	RSAD1	Q9HA92	gray	-2.44889
ENSG00000171488	264.177	-1.19821	0.34403	-3.48287	0.000496062	0.00355948	LRRC8C	Q8TDW0	green	-2.44861
ENSG00000108924	10.9211	2.89864	0.833004	3.47975	0.000501888	0.0035994	HLF	Q16534	red	2.44377
ENSG00000248049	52.6085	-1.08229	0.311355	-3.47606	0.000508847	0.00364741	UBA6-AS1	NA	green	-2.43802
ENSG00000154016	36.5733	-1.18467	0.340857	-3.47556	0.000509785	0.00365222	GRAP	I3L2P9	green	-2.43744
ENSG00000225733	672.705	-1.09833	0.316057	-3.47512	0.000510631	0.00365636	FGD5-AS1	NA	green	-2.43695
ENSG00000132669	452.43	1.11664	0.321398	3.47432	0.000512158	0.00366538	RIN2	Q8WYP3	red	2.43588
ENSG00000112977	959.139	0.587407	0.169129	3.47313	0.000514429	0.00367971	DAP	B4DQ75	gray	2.43419
ENSG00000186376	32.4122	-1.0531	0.303242	-3.47281	0.000515041	0.00368217	ZNF75D	P51815	green	-2.4339
ENSG00000143184	103.861	2.35494	0.678398	3.47133	0.000517881	0.00369861	XCL1	P47992	red	2.43196
ENSG00000198205	20.1514	1.12353	0.323651	3.47143	0.000517693	0.00369861	ZXDA	P98168	red	2.43196
ENSG00000108469	23.6257	-1.36378	0.393015	-3.47005	0.000520362	0.00371439	RECQL5	B3KQK2	green	-2.43011
ENSG00000253838	6.98395	4.00894	1.15541	3.46972	0.000521002	0.00371702	NA	NA	red	2.4298
ENSG00000180448	315.243	-0.908637	0.261942	-3.46885	0.000522681	0.00372706	ARHGAP45	Q92619	gray	-2.42863
ENSG00000143621	1026.89	0.45652	0.13162	3.46846	0.00052345	0.0037306	ILF2	B4DY09	gray	2.42822
ENSG00000197256	19.4791	-2.72336	0.785503	-3.46703	0.000526247	0.00374859	KANK2	Q63ZY3	green	-2.42613
ENSG00000143190	170.49	1.16312	0.335684	3.46493	0.000530364	0.00377595	POU2F1	P14859	red	2.42297
ENSG00000138439	21.7749	-1.60869	0.464315	-3.46464	0.000530937	0.00377686	FAM117B	Q6P1L5	green	-2.42287
ENSG00000160932	3160.46	0.989778	0.285684	3.46459	0.000531043	0.00377686	LY6E	Q16553	gray	2.42287
ENSG00000133246	36.0203	-2.17059	0.626537	-3.46442	0.000531375	0.00377726	PRAM1	Q96QH2	green	-2.42282
ENSG00000173456	119.224	-0.581593	0.167899	-3.46394	0.000532318	0.003782	RNF26	Q9BY78	gray	-2.42228
ENSG00000129355	45.1779	1.26257	0.364576	3.46313	0.000533923	0.00379144	CDKN2D	A0A024R796	red	2.4212
ENSG00000136861	191.648	1.47196	0.425107	3.46257	0.000535045	0.00379743	CDK5RAP2	B9EG74	red	2.42051
ENSG00000171174	128.672	1.93243	0.5584	3.46066	0.000538851	0.00382247	RBKS	Q9H477	red	2.41766
ENSG00000129219	60.3091	-1.24404	0.3596	-3.45952	0.000541147	0.00383676	PLD2	O14939	green	-2.41603
ENSG00000258301	25.7127	-1.55682	0.450085	-3.45895	0.000542285	0.00384284	VASH1-AS1	NA	green	-2.41535
ENSG00000247796	7.2585	-2.54902	0.737204	-3.45769	0.000544831	0.00385889	LOC257396	NA	green	-2.41354
ENSG00000019144	121.548	1.65568	0.479045	3.45621	0.000547837	0.00387817	PHLDB1	A0A024R3H6	red	2.41137
ENSG00000110583	41.4229	-1.08755	0.314829	-3.4544	0.000551511	0.00390217	NAA40	Q86UY6	green	-2.40869
ENSG00000180917	236.083	-0.668366	0.193514	-3.45383	0.000552679	0.00390841	CMTR2	Q8IYT2	gray	-2.408
ENSG00000117360	180.771	0.928048	0.268747	3.45324	0.000553887	0.00391494	PRPF3	O43395	gray	2.40728
ENSG00000168297	165.012	-1.05877	0.306681	-3.45233	0.000555759	0.00392614	PXK	A0A0C4DG95	green	-2.40603
ENSG00000172613	44.6028	1.01927	0.295392	3.45057	0.000559408	0.00394784	RAD9A	Q99638	red	2.40364
ENSG00000213203	137.084	-1.7848	0.517244	-3.4506	0.000559336	0.00394784	GIMAP1	A0A090N8Z4	green	-2.40364
ENSG00000100823	607.213	-0.497499	0.144195	-3.45017	0.000560231	0.00395162	APEX1	P27695	gray	-2.40322
ENSG00000078808	1413.71	0.479625	0.139038	3.4496	0.000561427	0.00395395	SDF4	A0A024R084	gray	2.40297
ENSG00000100485	228.813	-1.08237	0.31376	-3.44969	0.000561236	0.00395395	SOS2	Q07890	green	-2.40297
ENSG00000177272	30.8967	2.10425	0.609984	3.44969	0.000561233	0.00395395	KCNA3	P22001	red	2.40297
ENSG00000104679	108.349	-0.821708	0.238407	-3.44665	0.000567578	0.00399521	R3HCC1	Q9Y3T6	gray	-2.39846
ENSG00000099849	21.7276	-1.19609	0.347118	-3.44578	0.000569422	0.00400613	RASSF7	Q02833	green	-2.39727
ENSG00000164011	40.2531	-1.1882	0.344852	-3.44553	0.00056994	0.00400772	ZNF691	Q5VV52	green	-2.3971
ENSG00000277791	1666.63	0.518707	0.15059	3.44451	0.000572091	0.00402078	PSMB3	P49720	gray	2.39569
ENSG00000225885	12.6302	1.83046	0.531658	3.44294	0.000575438	0.00404223	NA	NA	red	2.39338
ENSG00000152939	8.95203	2.00671	0.583018	3.44194	0.000577561	0.00405506	MARVELD2	Q8N4S9	red	2.392
ENSG00000070010	538.663	0.522033	0.151678	3.44172	0.000578021	0.00405621	UFD1	Q92890	gray	2.39188
ENSG00000103489	51.6952	-0.916389	0.266287	-3.44136	0.000578794	0.00405956	XYLT1	Q86Y38	gray	-2.39152
ENSG00000176597	147.254	1.25939	0.366105	3.43997	0.00058177	0.00407835	B3GNT5	Q9BYG0	red	2.38952
ENSG00000276600	1195.74	1.47165	0.427837	3.43975	0.000582257	0.00407967	RAB7B	Q96AH8	red	2.38937
ENSG00000108788	799.505	-0.598905	0.174176	-3.4385	0.000584947	0.00409642	MLX	Q9UH92	gray	-2.3876
ENSG00000128463	618.11	0.620625	0.180506	3.43826	0.000585473	0.00409801	EMC4	A0A0S2Z598	gray	2.38743
ENSG00000008869	48.5175	-1.27873	0.372041	-3.43706	0.000588063	0.00411404	HEATR5B	Q9P2D3	green	-2.38573
ENSG00000143119	7052.94	0.569648	0.165791	3.43594	0.000590508	0.00412904	CD53	P19397	gray	2.38415
[truncated: 11,755 more rows]

## Sheet: MEP_IvU
	baseMean	log2FoldChange	lfcSE	stat	pvalue	padj	symbol	uniprot	colour	RRHO_Pval
[truncated: 13,714 more rows]

[truncated: 6 more sheets: M1vM2_U, MEPvM2_U, MEPvM1_U, M1vM2_I, MEPvM2_I, MEPvM1_I]
